# Supplementary material for: Exploring the Distribution of the Spreading Lethal Salamander Chytrid Fungus in Its Invasive Range in Europe – A Macroecological Approach
Source: PLoS One. 2016 Oct 31;11(10):e0165682. doi: 10.1371/journal.pone.0165682 (PMC5087956; doi:10.1371/journal.pone.0165682)
Supplement: S2 ZIP Archive — (ZIP) [file pone.0165682.s011.zip › BIOCLIM_full/bio_8.asc]

ncols         200
nrows         200
xllcorner     3.31330001355
yllcorner     -1.12269991115
cellsize      0.0117999315
NODATA_value  -9999
3.613646 3.206588 3.729852 3.715804 3.562881 3.552047 3.539773 3.507359 3.445561 3.555312 3.447224 3.475778 3.597447 3.424804 3.537373 3.451181 3.426039 3.384342 3.500436 3.68193 3.583297 3.411976 3.553669 3.614384 3.634109 3.637008 3.614633 3.639408 3.605498 3.6469 3.624958 3.74357 3.638294 3.637532 3.644622 3.757796 3.616963 3.58145 2.280598 2.291004 2.259693 2.262552 2.325967 2.337005 2.306411 2.325601 2.283283 2.275679 2.179061 2.160862 2.110783 1.985005 1.958678 1.937077 1.915257 1.913649 1.949004 1.97208 1.964293 1.963531 1.947483 1.935287 1.923451 1.906778 1.878875 1.828394 1.813369 1.840784 1.889454 1.938638 1.890141 1.808638 1.816064 3.076995 3.107014 3.103703 3.127888 3.091013 3.118585 3.148569 3.164575 3.090997 3.17931 3.161152 3.230911 2.060576 2.05634 2.042047 2.025415 2.073053 3.299824 3.235101 3.279947 3.264561 3.198719 3.279748 1.869684 1.851755 1.778446 1.641458 1.54902 1.398106 1.330133 2.478957 2.564656 2.566939 2.431624 2.531956 2.623341 2.447951 2.337808 2.246383 2.307306 2.350219 2.403838 2.465652 2.592788 2.333093 2.224298 2.315897 2.245615 2.252634 2.240991 2.11238 1.999887 1.993448 2.066065 2.115605 2.118565 1.944996 1.766489 1.586822 1.470402 1.451324 1.44082 1.441359 1.559564 1.538044 1.516433 1.432611 1.382588 1.409596 1.481358 1.498778 1.541152 1.592554 1.556243 1.617314 1.654113 1.658695 1.637898 1.605427 1.518416 1.453215 -0.1159731 -0.398047 -0.4949096 -0.5974895 -0.5405336 -0.3985301 -0.2999482 1.148579 1.188679 -0.07399092 -0.1572479 -0.1351127 1.106109 1.159133 1.09468 1.107431 1.17549 1.269886 1.360569 1.268869 1.075601 0.8439576 0.8150523 0.9481089 1.194289 1.447565 1.518126 1.631174 1.706511 1.71056 1.689391 1.620233 1.577626 1.548919 1.456954 1.477309 1.552077 1.567214 1.585514 1.492954 1.468449 1.556161 1.717386 1.685464 1.717284 1.669356 
3.742105 3.681543 3.490782 3.578785 3.616317 3.470392 3.397104 3.454767 3.434142 3.432891 3.475132 3.490304 3.509587 3.445739 3.497944 3.437657 3.438389 3.544224 3.397287 3.649718 3.505853 3.547469 3.597213 3.634266 3.717116 3.612654 3.540293 3.586344 3.59617 3.605646 3.606607 3.619653 3.660389 3.644098 3.795547 3.533009 3.547342 3.532978 2.275283 2.232945 2.222615 2.220122 2.234221 2.295943 2.287118 2.281127 2.347233 2.29575 2.210229 2.226587 2.104445 2.031396 1.991332 1.957279 1.958149 1.925241 1.928227 1.936665 1.936243 1.920699 1.916645 1.883712 1.866312 1.85031 1.83085 1.815103 1.821659 1.866083 1.943033 1.902124 1.936512 1.79281 1.784296 1.82729 1.874628 1.886596 1.872807 3.061645 3.077315 3.173278 3.15568 3.17281 3.21824 3.153243 3.136484 3.232762 3.233667 3.288227 3.238026 3.201974 3.224334 3.214543 3.243677 3.384002 3.425429 3.395344 3.278797 3.188343 3.037195 1.648014 1.50302 1.440159 2.666706 2.525924 2.575398 2.529728 2.652099 2.516789 2.45583 2.417195 2.433445 2.443953 2.464578 2.421721 2.454747 2.515258 2.572315 2.51773 2.388803 2.328826 2.219512 2.295689 2.218657 2.226409 2.014347 2.125172 2.036412 2.10618 1.977202 1.888681 1.77132 1.621037 1.51922 1.435373 1.381733 1.47885 1.567428 1.647084 1.539285 1.469929 1.320215 1.431497 1.384922 1.463993 1.598983 1.559427 1.710326 1.740498 1.620025 1.595682 1.623254 1.60917 1.611414 1.542535 1.343388 1.101465 -0.4710346 -0.5279499 -0.4710449 0.8537332 1.004688 1.195703 1.214649 1.172276 1.096684 1.127583 1.103464 1.041874 1.061517 1.159865 1.215092 1.29961 1.367573 1.345061 1.280359 1.112436 0.8892047 0.8494403 1.058349 1.315652 1.438588 1.528625 1.555134 1.532953 1.491149 1.686604 1.628005 1.614491 1.5157 1.52453 1.588307 1.557174 1.530038 1.445627 1.438236 1.536676 1.688908 1.676833 1.660714 1.625411 
3.733449 3.63068 3.699045 3.479059 3.564203 3.508061 3.371932 3.416915 3.4228 3.431803 3.450479 3.418898 3.421615 3.415943 3.339141 3.374526 3.442631 3.576166 3.570591 3.444325 3.585067 3.732822 3.508168 3.567605 3.593388 3.586399 3.557723 3.555694 3.594883 3.581501 3.630431 3.643869 3.620523 3.610747 3.751637 3.522541 3.528528 3.528828 3.479918 2.195525 2.186772 2.183476 2.194142 2.231699 2.229664 2.263264 2.284652 2.227177 2.249617 2.206684 2.173496 2.118605 2.04721 2.006845 1.983814 1.929575 1.920516 1.9137 1.896926 1.877786 1.854969 1.832935 1.813186 1.790608 1.775227 1.769418 1.816822 1.884007 1.910745 1.934707 1.883997 1.778157 1.780577 1.827503 1.880991 1.895186 1.87803 1.871342 3.105503 3.156208 3.134475 3.138839 3.148162 3.143071 3.223688 3.140639 3.21087 3.179076 3.163904 3.176864 3.219853 3.203546 3.179773 3.146636 3.34025 3.410811 3.254653 3.129445 3.08707 3.032607 2.991856 2.775344 2.615533 2.427693 2.622171 2.680536 2.539947 2.650674 2.453775 2.508717 2.590621 2.432682 2.65187 2.701786 2.711638 2.610971 2.469054 2.26036 2.238418 2.319386 2.238016 2.234898 2.251113 2.251667 2.190286 2.161295 2.147521 1.988896 2.13098 1.956573 1.909006 1.730849 1.647607 1.612863 1.508996 1.388783 1.479069 1.448063 1.419936 1.384042 1.3936 1.391077 1.320855 1.456918 1.535547 1.505365 1.620324 1.609033 1.636458 1.561777 1.545653 1.63833 1.663258 1.556512 1.384836 1.149881 1.007206 0.8964427 0.8435302 0.8708383 1.003122 1.057855 1.078531 1.093586 0.9806762 1.077335 1.072971 1.093199 1.108448 1.169036 1.256794 1.296126 1.234318 1.223927 1.142999 1.243702 1.108631 0.9719737 1.041823 1.254516 1.331211 1.358687 1.318165 1.296996 1.444401 1.611546 1.757908 1.669305 18.19704 19.04527 20.06807 18.99681 19.45722 17.87996 17.94057 19.41698 1.655588 1.549102 1.479527 1.500457 
3.623214 3.693557 3.737599 3.660862 3.539077 3.588658 3.516957 3.391616 3.415191 3.401244 3.337457 3.357884 3.384103 3.386133 3.475646 3.323053 3.465194 3.610971 3.617761 3.629536 3.447819 3.692758 3.551853 3.494475 3.5419 3.539504 3.537556 3.538685 3.569523 3.579106 3.564752 3.636056 3.711415 3.555114 3.523314 3.484537 3.448562 3.438928 3.44082 2.16044 2.152043 2.14424 2.146361 2.151707 2.159626 2.167357 2.220967 2.209522 2.162734 2.17636 2.196003 2.166864 2.173389 2.058501 1.977823 1.944248 1.897099 1.880624 1.866525 1.841954 1.82373 1.800048 1.782414 1.765512 1.750685 1.776168 1.813857 1.904357 2.02657 1.908482 1.860976 19.6562 17.47186 17.57072 1.885334 3.099741 3.095188 3.073679 3.068328 3.081059 3.097233 3.19079 3.186919 3.122273 3.14218 3.136601 3.209192 3.183593 3.185215 3.204411 3.213597 3.215413 3.218342 3.123168 3.219024 3.313359 3.304127 3.226892 3.252262 3.10858 3.150191 2.965687 2.630065 2.507654 2.586394 2.644423 2.606653 2.709568 2.464634 2.502659 2.640263 2.716913 2.716033 2.618768 2.444675 2.299544 2.238443 2.257125 2.21437 2.213658 2.31022 2.178908 2.288924 2.283578 2.254012 2.186619 2.193618 2.077152 -9999 1.999058 1.971821 1.840056 1.715682 1.633406 1.57968 1.496927 1.493122 1.433516 1.517638 1.38889 1.289875 1.403589 1.385334 1.502125 1.484516 1.488102 1.477487 1.567631 1.654601 1.496154 1.569849 1.666111 1.707524 1.608545 1.429503 1.268538 1.162032 1.075367 1.009943 0.9501791 0.8563527 0.8360179 0.95082 0.9868 0.9607942 1.000793 0.9158317 0.9372648 1.050048 1.150629 1.262898 1.215946 1.067794 1.05284 0.986083 1.068206 1.197926 17.33294 17.3002 17.32808 18.03016 17.14084 17.35139 17.41057 18.82825 19.57457 19.69938 20.00046 18.36248 19.53307 19.66367 19.73899 18.96707 17.99072 17.91844 18.25044 16.1463 1.568094 1.497151 1.530435 
3.590407 3.693302 3.703511 3.612614 3.480865 3.42842 3.432749 3.366897 3.444106 3.456257 3.470575 3.379205 3.401264 3.600885 3.500172 3.573882 3.47055 3.371998 3.462686 3.351409 3.421101 3.58909 3.492827 3.430404 3.519088 3.578846 3.5304 3.502862 3.545684 3.562987 3.549071 3.601419 3.525791 3.526529 3.501723 3.466424 3.493387 3.417912 3.41013 3.413344 3.399866 2.107782 2.102233 2.09674 2.100397 2.111978 2.136245 2.133269 2.168044 2.119847 2.227263 2.179829 2.166925 17.41852 17.28349 17.20691 17.15841 17.16676 17.19582 17.20564 17.21127 17.21857 17.22098 17.22603 17.05352 1.786305 1.825876 17.29848 17.74495 16.67926 19.77985 19.6384 18.61862 17.58336 17.81016 17.67189 17.61961 3.062682 3.03986 3.037464 3.04338 3.067239 3.094212 3.062631 3.178527 3.252812 3.174478 3.162683 3.139012 3.189839 3.172922 3.146458 3.201445 3.215774 3.196247 3.228082 3.171711 3.272272 3.375029 3.213312 3.054178 2.804478 2.592681 2.579416 2.734725 2.650893 2.696349 2.484781 2.621525 2.590117 2.862207 2.739608 2.688236 2.339136 2.179046 2.018757 1.938114 1.993453 2.167525 2.209131 2.129225 2.160598 2.192667 2.307586 2.267084 2.23091 2.187931 2.058455 2.107044 2.036473 1.860498 1.780608 1.713805 1.532994 1.609389 1.553964 1.566659 1.483733 1.474191 1.391738 1.388101 1.390395 1.352991 1.422388 1.487721 1.419646 1.461893 1.539407 1.514225 1.611078 1.651152 1.608306 1.564905 1.623178 1.512689 1.424671 1.285979 1.233189 1.142867 0.9726605 0.7316934 0.6492911 0.7599729 0.9267057 0.9718466 0.9329722 0.8612202 0.8555236 0.9379111 1.09647 1.150786 1.135843 1.04869 16.46546 16.57327 0.9788554 18.3762 17.6987 18.67924 17.73671 17.41877 17.37467 17.67017 18.35488 19.07037 19.83239 19.26055 19.29008 18.96694 18.05976 19.32089 18.37754 19.68858 18.31803 18.51492 18.66491 16.19633 18.06566 1.60031 1.608367 
3.614679 3.717101 3.504699 3.52749 3.636219 3.407811 3.441787 3.469558 3.402465 3.394902 3.474593 3.48358 3.483565 3.524739 3.426385 3.33231 3.333663 3.384246 3.378137 3.307987 3.431996 3.301757 3.518417 3.428796 3.490238 3.496774 3.502817 3.47349 3.511825 3.508137 3.527607 3.525898 3.493763 3.493316 3.483148 3.499714 3.421492 3.401824 3.382196 3.447402 3.358677 3.338454 3.368748 3.361719 3.322651 17.32186 17.35648 17.38411 17.55751 17.35317 17.39328 17.28962 17.74873 17.57627 17.24764 17.18141 17.11291 17.1268 17.18203 17.21847 17.24042 17.05498 17.23986 17.25774 17.30207 17.3477 17.39098 17.44981 17.36185 17.83076 19.86938 19.72623 19.71901 17.37464 17.82548 17.38185 17.51975 17.47689 17.49102 17.60573 17.49442 17.77177 17.78737 3.088632 3.099547 17.68016 17.74374 18.06056 18.06363 18.09336 18.11484 18.18329 17.96828 18.16604 18.07785 18.00338 16.93069 3.306024 3.164331 3.160328 3.099308 2.940678 2.812763 2.786844 2.696364 2.740579 2.597314 2.686955 2.582101 2.713698 2.706069 2.558944 2.254032 2.153858 2.003112 1.925343 1.967818 2.138849 1.99149 2.126093 2.175653 2.278914 2.22262 2.278477 2.180358 2.102299 2.130075 2.131606 2.070067 1.978779 1.687529 1.6003 1.593805 1.603199 1.659997 1.638833 1.64391 1.517638 1.490406 1.417011 1.453729 1.392251 1.434539 1.448434 1.540425 1.526498 1.566873 1.540816 1.564035 1.689391 1.674107 1.51276 1.582264 1.465829 1.515192 1.475936 1.390426 1.305302 1.148289 0.9578998 0.7904958 0.6652671 0.6998585 0.8363178 0.885253 0.9176219 0.9057402 0.8937164 0.9314209 1.03162 1.167464 1.14631 1.104095 16.91179 17.42218 18.14831 19.36669 19.15027 17.81213 17.42925 18.06451 18.1107 19.22325 19.30575 18.98709 18.11493 18.55155 18.93995 18.45784 17.76999 20.16525 18.86844 19.74849 19.90492 19.7464 18.52401 17.42752 17.52156 1.759475 1.739928 
3.638391 3.606332 3.565373 3.480437 3.502038 3.41223 3.358469 3.556482 3.508056 3.499119 3.387984 3.374165 3.394769 3.242517 3.304371 3.436008 3.336425 3.357116 3.370533 3.388233 3.457407 3.474975 3.546981 3.415592 3.462157 3.496769 3.476744 3.480676 3.464039 3.509139 3.534225 3.527958 3.563262 3.566995 3.490132 3.464685 3.435948 3.401564 3.368428 3.346206 3.337264 3.384475 3.326486 3.322433 3.308654 3.305912 17.31859 17.40821 17.41322 17.30705 17.2766 17.29672 17.32944 17.57434 17.34789 17.22905 17.1497 17.15562 17.22577 17.26765 17.28102 17.30843 17.16316 17.30887 17.33373 17.3614 17.40903 17.43732 17.51668 17.78163 18.40777 17.66664 17.59379 17.3129 18.26024 17.62 17.29682 17.40871 17.43411 17.35972 17.71854 17.58198 17.80837 3.052098 3.041121 17.6362 17.74283 18.14419 18.05716 18.19249 18.17917 17.62147 18.09488 18.09785 17.99476 17.71122 3.146255 3.224802 3.375416 3.318984 3.196212 3.045572 2.934132 2.879449 2.787068 2.804753 2.671615 2.565561 2.649428 2.79224 2.645797 2.402149 2.137231 2.077321 2.110137 2.028777 2.079482 2.041803 2.161534 2.081715 2.093815 2.310353 2.298451 2.163583 2.087981 2.10559 2.109074 2.134703 2.018345 1.832549 1.598968 1.513981 1.503926 1.634404 1.684747 1.703098 1.65011 1.623 1.596902 1.482396 1.55728 1.524637 1.563796 1.520853 1.553232 1.585107 1.624495 1.573022 1.633966 1.703989 1.477197 1.536961 1.504109 1.474486 1.486892 1.438994 1.384729 1.275227 1.123941 0.9958893 0.8667693 0.7907603 0.757013 0.8291109 0.9101146 0.953063 0.9595632 1.023152 1.034789 1.089181 1.132643 1.098993 1.042474 1.093098 1.165094 1.220728 17.68592 18.45087 17.16713 17.15005 17.72746 18.91408 17.88518 18.14346 18.91216 17.66303 18.26021 18.98497 17.76858 17.80116 18.34645 17.88746 19.78586 19.87039 19.95121 17.64734 17.99708 1.802266 1.860127 1.800404 
3.645237 3.663309 3.760055 3.586938 3.51595 3.43464 3.409443 3.538609 3.555689 3.490711 3.329574 3.35822 3.550974 3.464924 3.406941 3.529738 3.403411 3.38303 3.404464 3.408573 3.495335 3.518971 3.425561 3.379785 3.459756 3.422149 3.506993 3.476795 3.478916 3.488402 3.506825 3.513981 3.535883 3.599176 3.741718 3.703409 3.477985 3.41486 3.360676 3.386397 3.32524 6.500742 6.502446 6.489517 6.424744 6.471241 16.68745 16.56659 17.36383 17.28505 17.22615 17.22765 17.30514 17.29421 16.7965 17.30951 17.23772 17.20284 17.22276 17.26927 17.3107 17.30777 17.33061 17.34718 17.37235 17.40511 17.44217 17.48536 17.53364 17.61415 17.47279 17.69026 17.66294 19.12822 19.38059 19.64584 16.41593 16.84131 16.8816 16.93505 17.69444 17.64724 17.81313 17.86409 17.64128 17.63563 18.12463 18.15913 18.1282 18.15485 18.23072 18.24598 18.23342 18.14116 18.00865 18.08716 18.03304 16.98705 3.383574 3.312875 3.172845 3.10443 2.995167 2.941268 2.66193 2.570022 2.673375 2.642597 2.7875 2.758631 2.610523 2.324436 2.107807 2.150964 2.259825 2.153202 2.13155 2.248702 2.164977 2.207325 2.298944 2.192244 2.193186 2.020507 2.103713 2.028289 2.089649 2.01216 1.918878 1.71645 1.665196 1.706349 1.649398 1.673573 1.714766 1.730529 1.733947 1.717518 1.590585 1.617176 1.618941 1.634281 1.660669 1.671523 1.526737 1.569304 1.574457 1.550211 1.644789 1.61919 1.620238 1.619633 1.561934 1.486582 1.413003 1.367909 1.36265 1.251377 1.121845 0.9911186 0.9008168 0.8482605 0.8775372 0.9136343 0.9786671 1.00711 0.9762969 0.9906503 1.039316 1.09385 1.005106 1.04576 1.013416 1.113377 1.231286 1.234593 16.83182 16.88273 16.97433 18.02201 17.5911 17.88153 17.69477 19.05452 19.0518 17.70506 18.02514 18.24544 18.88685 17.67613 18.3154 19.25413 19.20444 20.38126 18.50462 18.54337 18.28079 1.787266 1.875365 1.864369 
3.700077 3.63302 3.628921 3.643488 3.533533 3.444457 3.434218 3.510995 3.367059 3.457122 3.367797 3.352162 3.286157 3.346623 3.308125 3.387252 3.358301 3.339202 3.528055 3.343459 3.498198 3.354695 3.361576 3.399749 3.445795 3.473815 3.489267 3.450642 3.438542 3.46468 3.464705 3.511117 3.545063 3.498819 3.495554 3.469197 3.44286 3.538187 3.40602 3.555124 3.444874 6.526752 6.51777 6.440907 6.323872 6.472939 17.27925 17.31479 17.29389 17.31757 17.24961 17.25276 17.2656 17.36447 17.91885 17.57764 17.18396 17.09302 17.24409 17.26035 17.30272 17.33683 17.37928 17.28899 17.44501 17.44873 17.48016 17.52384 17.37507 17.5961 17.64337 17.69007 17.5675 17.85573 18.55341 18.7252 16.75129 16.56326 16.30594 16.62325 17.62742 17.52112 17.79262 17.87422 17.96673 17.70083 18.00952 18.204 17.97246 18.23245 18.25942 18.01149 18.20892 18.18543 18.10919 18.14916 18.27795 17.96835 16.9525 16.6934 3.194406 3.151335 2.906091 2.868092 2.648035 2.647745 2.709772 2.882654 2.811517 2.706206 2.499622 2.412256 2.28131 2.285725 2.271539 2.205296 2.35884 2.281636 2.257384 2.392826 2.277632 2.219965 2.108962 1.97058 1.991709 2.063333 2.016275 1.918405 1.832696 1.730706 1.737222 1.776168 1.729115 1.778808 1.758442 1.778777 1.810088 1.758244 1.69729 1.70581 1.685022 1.684656 1.710052 1.646849 1.597579 1.581827 1.505391 1.539901 1.74534 1.764327 1.657642 1.609903 1.498921 1.438562 1.444956 1.372664 1.32084 1.174702 1.107212 0.9562672 0.8892865 0.8373301 0.9479156 1.0434 1.100916 1.032933 0.9695781 0.9776042 1.053771 1.0487 1.073541 1.022958 1.018823 1.101114 1.153212 1.302347 1.225565 17.1138 17.25133 18.56404 17.81657 18.85687 18.17319 18.8057 18.37522 18.47448 18.85771 19.33771 19.48934 17.77078 18.38053 18.95641 19.58499 17.82172 18.01847 17.82341 17.4708 1.831527 1.80372 1.878707 
3.756347 3.714166 3.763839 3.723286 3.523696 3.464253 3.464598 3.452513 3.534041 3.565012 3.379678 3.382852 3.32668 3.328999 3.158772 3.537948 3.331817 3.389602 3.290994 3.422586 3.497588 3.482828 3.398777 3.423583 3.425083 3.46235 3.472538 3.444991 3.456043 3.459441 3.478962 3.490747 3.515919 3.445459 3.460876 3.417642 3.418639 3.426833 6.465066 6.577794 6.524968 6.613677 6.538884 6.519647 6.412806 6.395481 17.09926 17.21508 17.20746 17.23224 17.0877 17.29114 17.30261 17.16311 17.10775 17.09359 17.2859 17.38963 17.29414 17.25766 17.2887 17.32839 17.43318 16.50449 16.84052 17.45888 17.47651 17.51589 17.57502 17.60285 17.43909 17.68228 17.77351 17.60649 17.73638 17.60762 16.9711 17.60781 16.30861 16.56928 17.10111 17.63134 17.71695 17.83082 17.67705 17.78897 17.60559 17.89234 18.17582 17.90766 18.27717 18.03938 18.34258 17.92176 18.30474 18.69489 17.8939 17.34256 16.76766 16.74774 16.65769 3.145863 2.996408 2.860615 2.711806 2.661376 2.629749 2.883574 2.84884 2.83263 2.557118 2.414199 2.358738 2.396356 2.300617 2.248829 2.298506 2.297561 2.340057 2.391417 2.284122 2.062687 2.042108 2.126001 2.044753 2.049855 1.943974 1.90631 1.65839 1.770685 1.769881 1.745472 1.858281 1.925322 1.885466 1.877883 1.80811 1.758808 1.745111 1.744063 1.642114 1.642297 1.675923 1.603067 1.522765 1.593581 1.513162 1.598698 1.774413 1.719517 1.618438 1.468617 1.618209 1.534982 1.467055 1.305398 1.227579 1.116688 0.9952788 0.9168945 0.8954456 0.8961478 0.9570609 1.02157 1.080728 1.080921 1.002791 0.9259226 0.9624066 1.104145 1.024138 1.058425 1.023284 1.066151 1.056497 1.15278 1.149474 17.08843 17.27276 18.04983 19.29135 19.10207 17.8532 18.50198 17.94479 19.43666 18.62888 19.66585 19.62175 18.24596 18.34879 18.41227 19.60614 17.80598 17.80861 17.90342 17.90668 1.851755 1.843647 1.871444 
3.852609 3.867288 3.730305 3.636275 3.540882 3.491891 3.484226 3.497344 3.401834 3.596536 3.383788 3.264597 3.331801 3.329899 3.342951 3.471658 3.531371 3.516046 3.340641 3.349257 3.500838 3.489786 3.401153 3.421442 3.459533 3.463027 3.450027 3.478911 3.519485 3.453826 3.481434 3.484969 3.436675 3.376153 3.322595 3.335402 3.367273 3.386372 3.559976 3.616637 6.455144 6.51829 6.492171 6.485524 6.51425 6.499918 17.0963 17.10159 17.12658 17.16135 17.24427 1.982924 1.98413 17.3351 17.39355 17.41737 16.94684 16.90753 17.38498 17.33676 17.29005 17.37539 16.24626 16.87917 19.65647 17.43238 17.49711 17.54648 17.05301 17.89365 17.53104 17.67669 17.69677 17.73531 17.73256 17.51838 17.70202 17.55997 17.44177 16.6072 18.27051 18.78131 17.87496 18.12873 17.74317 17.86069 17.6538 17.88078 17.99431 18.29909 18.21446 18.28081 18.17923 -9999 18.32985 18.06342 18.35025 17.35057 16.84513 16.82167 16.73853 17.00125 2.991159 2.972935 2.789356 2.749353 2.865844 16.83863 2.856561 2.753636 2.61654 2.53866 2.558517 2.362777 2.343917 2.285277 2.327422 2.353433 2.380044 2.24031 2.161635 2.163156 2.159026 2.134337 2.068099 2.003051 1.91248 1.852482 1.800134 1.792408 1.836816 1.881173 1.967483 1.967589 1.972889 1.888793 1.819854 1.775507 1.814132 1.697305 1.845351 1.801365 1.606475 1.562443 1.504643 1.614374 1.742715 1.840774 1.772368 1.634948 1.496271 1.522231 1.493305 1.596872 1.458602 1.33205 1.149596 0.9851217 0.8986349 0.9226369 0.948221 0.9825429 1.024062 1.072031 1.047439 1.07936 1.054966 1.034469 0.9358357 0.8879385 0.9302663 1.013208 0.8146402 0.8467246 0.9007508 1.011728 1.205896 17.23617 18.78428 18.10244 18.46189 17.78684 17.8632 18.21894 18.37897 19.7199 18.556 18.71799 19.00776 17.96347 18.30566 18.98876 17.67043 17.71655 17.7533 17.77724 17.94686 1.935505 1.914306 1.88362 
3.782454 3.710779 3.803705 3.630635 3.547312 3.49978 3.515131 3.485493 3.404932 3.609954 3.373855 3.327605 3.355086 3.342518 3.359272 3.486938 3.532373 3.516235 3.482695 3.391402 3.416305 3.536508 3.439259 3.432199 3.436817 3.457223 3.478652 3.477563 3.44137 3.483743 3.521076 3.488001 3.471867 3.344771 3.338866 3.281112 3.317448 3.38391 3.428334 3.452254 3.43814 3.726729 3.375075 3.356282 3.336486 3.312311 17.05711 17.09603 17.06633 17.11759 17.16464 1.968927 17.25802 17.29132 17.33414 17.43771 17.31502 17.5209 17.45379 17.62257 17.42693 16.2602 16.2413 16.66166 19.55381 19.24084 16.54423 16.39007 16.87708 17.65555 17.65985 17.46719 17.68299 17.50383 17.73552 17.58587 17.71585 17.28764 16.97832 17.12971 17.32992 17.46074 17.89453 17.70265 17.9128 17.94777 17.97722 17.89723 17.70818 18.02878 18.03916 18.2604 17.97959 17.97003 -9999 17.86686 18.29536 17.98463 17.05808 16.8245 18.94392 16.72717 17.15456 17.14853 16.93854 2.828577 17.23764 17.97961 2.867751 2.839568 2.649296 2.57464 2.428166 2.410572 2.376169 2.366378 2.375645 2.544397 2.440454 2.410043 2.346623 2.304534 2.212818 2.105585 2.095458 2.004348 1.97472 1.840702 1.90365 1.943928 1.959395 1.969924 1.95083 2.02188 1.87272 1.95169 1.804595 1.759988 1.841526 1.812469 1.871433 1.808344 1.666427 1.64421 1.609277 1.736419 1.829818 1.746474 1.583236 1.566568 1.527363 1.583515 1.535516 1.536401 1.322794 1.167372 1.046121 0.9892721 1.059417 1.060047 1.054452 0.9635966 0.9765412 1.046767 1.068099 1.121301 1.121927 16.64868 17.40044 0.8053274 0.866449 0.8627765 0.7536864 0.7384785 0.8226002 0.9822276 1.127735 18.36562 18.13401 18.82365 19.12281 17.79844 18.82147 18.34701 19.37174 18.34133 18.20948 20.05549 19.03712 18.05372 18.68867 17.35868 17.61642 17.66714 17.38194 17.69864 17.54676 1.86887 1.994847 1.96643 
3.731719 3.766591 3.814427 3.642252 3.561823 3.516001 3.477157 3.532154 3.644734 3.46672 3.396483 3.376408 3.367634 3.353448 3.549799 3.459604 3.480376 3.469904 3.430872 3.302443 3.279413 3.554111 3.386036 3.443053 3.43253 3.475656 3.485101 3.488692 3.475295 3.486012 3.503025 3.56552 3.414611 3.361281 3.306045 3.310943 3.320261 3.351674 3.377059 3.566492 3.453785 3.265105 3.326685 3.347559 2.04133 16.92822 17.0626 17.0096 17.02525 16.9754 17.13768 18.79329 16.74797 17.26554 17.28429 17.34816 17.24463 17.4916 17.71752 17.72899 17.50048 17.50061 16.36168 17.27232 19.48319 19.51341 17.33398 17.16198 16.42665 17.11753 17.63049 17.64372 17.66009 17.67584 17.68954 17.89952 17.56128 16.96618 19.89947 18.779 17.5689 18.8724 17.44828 17.7792 17.73751 17.93351 17.77423 18.33932 18.06978 18.10089 17.75334 18.01243 17.85319 18.27828 17.99016 17.64891 18.38385 18.2512 18.22462 18.28055 17.65908 17.22502 17.04996 16.87681 16.74477 16.98959 16.94028 16.68811 2.952127 2.749704 2.635772 2.523376 2.453739 2.470494 2.450718 2.421548 2.525049 2.488941 2.41901 2.352161 2.299829 2.322611 2.090351 2.043186 2.056772 1.927627 1.94051 2.021407 1.880894 1.952681 2.012872 2.022043 2.020914 2.014006 2.038156 1.954813 1.89657 1.917561 1.913242 1.929488 1.920333 1.862553 1.777338 1.721887 15.09249 14.95514 1.757725 1.712106 1.6734 1.605335 1.590011 1.599329 1.464695 1.404271 1.15984 1.004144 1.029123 1.084283 1.181808 1.154631 1.078683 0.9926138 1.008676 1.028268 1.097803 1.159642 16.49401 16.59713 17.92522 0.7750082 0.7732381 0.7608175 0.7813506 0.8501424 0.9200734 0.9689525 1.244506 17.801 18.92159 17.68518 18.02131 19.2346 19.54902 18.02328 18.12374 18.56721 18.77865 19.09492 18.48626 18.35969 17.35505 17.62661 17.65325 16.63041 17.24847 16.56098 16.44078 1.787719 1.946466 1.904784 
3.748494 3.716079 3.796757 3.691558 3.572438 3.478698 3.74977 3.664555 3.42842 3.436614 3.556563 3.37537 3.443068 3.477731 3.553079 3.450438 3.504322 3.430139 3.463576 3.469954 3.420933 3.504729 3.430958 3.408334 3.46941 3.461613 3.563333 3.459625 3.444269 3.430643 3.440251 3.431167 3.411895 3.458571 3.340479 3.331491 3.32906 3.352823 3.392826 3.60797 6.583189 3.264632 3.257603 16.99338 17.245 17.2767 17.34548 17.00747 16.99584 16.93322 17.02147 17.1208 17.22894 17.25687 17.25975 17.28792 17.34833 17.41942 17.90632 17.67476 16.33861 17.44011 17.503 17.3888 19.40894 19.40832 19.57811 16.73878 16.4462 17.63377 17.59421 17.61496 16.65111 16.76983 17.15708 17.50467 16.81273 17.81843 19.41394 19.73421 17.38686 16.53837 16.55632 16.77677 17.15326 17.7437 18.09846 18.26773 17.88378 18.16596 17.91081 17.94022 18.14914 18.17552 18.29262 17.57325 18.25717 18.22487 17.5286 18.22955 18.36296 18.25686 17.1724 16.83462 17.45043 17.35397 17.26581 17.73365 17.66562 17.84118 16.5329 2.632435 2.511418 2.565301 2.513264 2.528116 2.53308 2.553695 2.549971 2.400227 2.326166 2.190678 2.099089 2.061375 2.09412 2.160837 2.099858 2.11682 1.930332 1.917525 2.049092 2.093012 2.040572 1.972711 2.038578 2.043837 1.913812 1.945876 15.8398 1.987466 1.892353 1.862385 1.952315 15.56722 14.98775 14.82303 1.634882 1.635543 1.624694 1.643192 1.524479 1.487217 1.477238 1.23795 0.982085 -0.4192669 -0.2318787 -0.03821421 1.223565 1.211842 1.0676 0.9951976 1.027277 1.095565 18.38327 16.84319 16.62441 14.5821 14.52209 14.44672 0.757796 0.7821085 0.8534688 0.9624421 1.044407 1.100845 17.86601 18.16769 18.67033 17.9943 17.82941 19.17682 19.3524 18.81722 18.83603 19.69367 17.88495 19.62152 17.41467 16.34846 17.52081 17.6664 17.65449 16.38592 16.3342 15.86111 15.85297 1.674666 1.745457 1.840346 
3.782358 3.711948 3.707681 3.669392 3.611561 3.568826 3.568542 3.550023 3.497425 3.590092 3.517399 3.396066 3.342294 3.348804 3.46734 3.445021 3.405054 3.314874 3.434646 3.486068 3.503239 3.432347 3.580677 3.440536 3.412368 3.464309 3.45345 3.427494 3.36095 3.338739 3.337254 3.35206 3.386947 3.419509 3.428115 3.355483 3.338759 3.335169 6.496378 6.476516 3.282404 3.263401 3.23828 3.241408 17.00414 16.85688 16.81421 16.75437 16.94887 17.24427 17.12569 17.24947 17.20092 1.935108 1.933074 17.10673 17.32922 17.39223 17.45016 16.65046 17.59897 16.91217 17.5012 17.41697 17.36203 18.52974 19.52505 17.33667 16.37219 16.38866 16.88757 17.60507 17.64556 17.64631 17.66113 16.97905 17.64492 17.02732 17.13112 18.29565 17.58219 17.61107 17.67302 16.64016 16.51206 17.64682 17.77983 17.72901 17.9813 18.134 18.19603 18.22817 18.33279 18.04337 18.26797 17.98615 18.22292 17.92221 18.26414 18.2814 17.75563 16.85007 17.14771 16.66785 17.19016 16.66768 16.89627 17.58955 17.11866 16.57029 17.54319 2.689503 2.556019 2.702259 2.673903 2.696288 2.5508 2.554661 2.581766 2.457488 2.276346 2.165516 2.162581 2.21084 2.243931 2.334146 2.275883 2.211521 1.941614 2.022084 2.004505 2.100341 2.159321 1.981348 15.85321 15.5379 2.046213 2.06847 15.48388 2.06109 2.079263 1.966735 1.978484 15.02069 15.04543 14.7893 1.663482 1.596775 1.684213 1.761494 1.651046 1.555068 1.362095 -0.2458557 -0.4381977 -0.4617625 -0.2804017 -0.03219208 0.1693919 1.308827 1.160033 1.114089 1.056965 16.10622 15.44205 15.39598 14.91549 14.82898 14.78679 14.8557 14.6566 15.02025 16.16538 1.049026 1.13977 1.184045 18.17805 18.89668 19.08249 19.21688 18.14374 19.10099 18.63085 17.68345 16.97951 17.86541 18.19114 16.32206 16.52217 16.22583 17.67238 17.97334 17.91705 18.06185 16.43609 15.75403 15.62685 1.452086 1.56286 1.713286 
3.847096 3.746571 3.69613 3.653487 3.593139 3.578882 3.608906 3.584258 3.545145 3.505492 3.499333 3.429966 3.416371 3.383096 3.396753 3.505929 3.36797 3.465321 3.29103 3.499322 3.47676 3.558201 3.499684 3.448607 3.449457 3.481999 3.406707 3.382817 3.295023 3.267455 3.263757 3.28368 3.315251 3.34938 3.404438 3.416645 6.352101 6.494887 6.404717 3.324309 17.23988 16.9956 3.233418 3.253977 16.99674 16.9412 16.75224 16.83949 16.86765 16.83233 17.02603 16.93887 1.898838 1.91988 1.922973 1.905491 1.908944 1.905542 17.41908 17.53873 17.5794 18.0334 17.5069 17.48258 17.32203 16.57305 18.45609 16.53167 16.6112 16.81432 17.57048 17.57711 17.59377 17.61777 17.63171 17.7184 17.57061 17.61595 18.06586 17.65205 17.53733 17.63085 17.63621 17.72505 17.61278 18.43969 17.8525 18.01809 17.9358 18.78584 18.68842 18.16149 18.3769 17.60412 18.25937 18.2403 18.18643 18.21351 18.80264 17.94102 16.87282 16.7646 16.89418 16.74737 17.68515 16.72918 16.97117 17.20049 17.26897 -9999 16.61001 2.649815 2.699828 2.802108 2.754124 2.692936 2.600615 2.339563 2.38949 2.260767 2.223377 2.273564 2.171655 2.389159 2.331064 2.388462 2.403823 2.311593 2.09322 2.0048 1.920826 2.109079 2.149571 2.181818 15.78946 15.81438 2.198231 2.194711 17.16074 2.037037 2.047016 2.135116 2.02305 14.99907 14.8338 15.27415 1.685098 1.794982 1.783268 1.747624 1.654972 1.435958 1.301014 -0.2185782 -0.3488476 -0.3406586 -0.2265433 0.01052236 0.1664823 0.1804951 0.1451201 0.1592958 15.45607 15.17894 15.08693 15.26766 15.04715 15.07762 15.16668 15.27793 16.86433 16.39157 15.50812 15.99426 15.12988 15.23339 15.36392 17.33073 17.55551 17.7733 17.33639 17.42693 16.2453 16.67839 17.92745 17.71087 18.10778 16.59947 16.28985 17.67125 17.43613 17.74198 17.545 17.37341 16.78438 15.66128 15.75 1.288456 1.415979 1.568547 
3.796182 3.759043 3.719924 3.677484 3.621845 3.537083 3.596256 3.621261 3.572855 3.591791 3.560439 3.607487 3.682952 3.547927 3.313476 3.561441 3.511382 3.485671 3.517465 3.479471 3.50181 3.520588 3.423303 3.48031 3.445571 3.414458 3.40895 3.33055 3.283212 3.253941 3.252161 3.265278 3.271356 3.314081 3.369948 3.411223 3.425317 3.429605 3.40485 3.347884 3.280165 3.218474 3.371784 3.283253 3.273365 16.83994 17.25146 16.99768 16.77622 17.07881 16.96437 1.835499 1.869821 1.895781 1.888386 1.878595 1.862298 1.876062 17.35928 17.4973 17.46748 17.52399 16.8685 17.52352 17.50871 17.46297 17.62771 16.5952 16.74693 17.52462 17.52181 17.41924 17.58321 17.42701 17.64544 17.67095 17.74456 17.77378 17.79735 17.83841 17.56694 17.50917 17.74399 16.49111 17.61299 18.23877 16.88533 17.64536 18.12957 18.42492 18.56744 18.36569 18.24078 18.35105 18.03116 17.97556 18.23662 18.23566 18.94378 18.30513 17.41699 17.23088 16.97647 17.08125 17.19838 16.71895 16.5848 16.49882 -9999 16.53543 16.66608 2.736174 2.810902 2.758539 2.555393 2.41958 2.365274 2.41633 2.348642 2.29986 2.315795 2.343037 2.429574 2.504943 2.462279 2.542383 2.357843 2.449233 2.23824 2.116159 2.055846 2.158065 2.137394 15.68986 15.70943 16.11627 2.25746 2.248163 2.179229 2.166406 2.026025 2.012765 2.111933 2.006581 1.728906 1.751118 1.774957 1.801507 1.81199 1.737873 1.663614 1.464767 1.321461 -0.1788085 -0.3094645 -0.1887471 -0.06028866 0.1433959 0.3238769 0.3113038 0.36239 0.3005821 16.26107 15.21753 15.84843 15.61288 15.42022 15.23206 15.24319 15.83969 15.52953 15.56424 16.29499 15.35152 15.13634 15.17915 15.29141 15.63525 15.74798 16.02373 17.11147 16.16922 17.07091 16.70163 17.91845 17.93352 17.79497 16.73708 16.65338 17.61273 17.31545 16.21273 16.25378 15.82587 15.90524 15.66113 15.95507 1.320072 1.400211 1.501042 
3.793873 3.77629 3.704192 3.679458 3.634729 3.586084 3.577824 3.549834 3.594924 3.587559 3.587732 3.556528 3.533563 3.508162 3.553995 3.589543 3.544031 3.582315 3.525786 3.33732 3.362889 3.39484 3.438002 3.468383 3.433781 3.466745 3.408873 3.363428 3.318348 3.297133 3.288675 3.284824 3.263935 3.285206 3.343479 3.416386 3.461257 3.477416 3.425673 3.362243 3.254272 3.318496 3.340173 3.264469 16.86077 16.89321 16.92906 18.98722 17.16432 17.21326 17.10892 1.830916 1.84147 1.851246 1.858148 18.28646 19.25108 18.39147 17.29424 17.50513 17.44766 17.29578 17.54329 17.73097 17.67924 17.51355 17.45722 17.47882 16.57329 16.97904 17.49386 17.55106 17.57076 18.34654 17.61833 17.64357 17.68126 17.74436 17.80379 17.66534 17.68915 17.8555 17.7474 16.81808 17.14873 16.99032 16.7629 17.80249 18.22157 18.43232 18.79059 18.47862 18.11392 18.40751 17.78799 18.1131 18.3084 18.28936 18.93689 17.95631 18.26234 18.31024 18.20968 18.02623 17.32985 17.34605 16.95445 17.24276 16.8734 16.58383 17.57649 16.47158 2.867614 2.750782 2.576568 2.458968 2.425043 2.447956 2.425551 2.444966 2.522684 2.575042 2.597528 2.563369 2.398579 2.480635 2.44554 2.431619 2.397378 2.260645 2.165002 2.159178 2.191395 17.36883 16.272 16.76484 2.253036 2.31635 2.199452 2.058831 1.999745 2.094181 2.195647 2.219176 2.098698 1.877954 1.766657 1.646799 1.653869 1.647836 1.650746 1.530684 0.03459572 -0.2169046 -0.1803242 -0.06123459 0.1883331 0.4859457 0.269703 0.3001394 0.2763458 0.2839904 0.2405132 15.73308 15.64298 16.06997 15.71964 15.18257 15.21631 15.64229 15.72981 15.40742 15.37428 15.28631 15.40062 15.29666 15.33003 16.55239 17.40602 17.53332 16.76606 16.87249 16.43245 17.50701 17.72253 17.97595 18.15987 18.04779 16.48564 17.53403 16.22857 16.16756 16.67664 15.89532 15.88301 16.07772 16.94223 1.321914 1.385009 1.432184 
3.790801 3.806146 3.75156 3.699492 3.618066 3.599156 3.558618 3.549788 3.540216 3.551472 3.599064 3.638569 3.580977 3.562748 3.552337 3.572366 3.631413 3.675434 3.399886 3.379327 3.36032 3.407724 3.448796 3.481083 3.394963 3.561492 3.450092 3.399047 3.358565 3.362528 3.352853 3.322066 3.323521 3.327712 3.33552 3.37948 3.409158 3.403024 3.35499 3.29546 3.244816 3.216191 3.225427 3.237482 3.25387 3.275176 3.257089 1.939538 16.96322 16.77188 1.762048 1.766819 1.783538 1.798303 1.791076 19.1029 17.6362 19.20333 18.19875 17.40419 17.34851 17.51772 17.37492 17.75794 17.43227 17.50566 17.29518 17.45923 17.47859 17.45556 17.47654 17.53524 17.59087 17.60755 17.6058 17.95139 17.69929 17.72787 17.76754 17.82473 17.8628 17.64311 17.87669 17.07759 16.88968 16.58768 16.60761 17.694 17.79883 18.16771 18.18631 18.0022 18.44245 18.39109 18.27898 18.39553 18.37348 18.32625 18.30171 18.0077 18.30388 17.98431 18.38433 18.89969 18.22099 18.20675 18.15489 18.08958 16.95551 17.29657 17.03789 17.34469 16.49121 16.62993 16.37268 2.589471 15.99865 16.59122 2.616693 2.694721 2.741403 2.575779 2.650028 2.436034 2.183064 2.194019 2.340575 2.326883 2.455168 2.362761 2.382013 2.316482 16.09345 16.81513 15.68346 15.56936 2.215692 2.220382 2.102543 1.988184 1.920297 1.936507 2.049239 2.105122 2.055068 1.903818 1.748036 1.580713 1.488229 1.540307 1.628641 1.501927 -0.03798528 -0.1181549 -0.1706199 0.002562394 0.3160796 0.3365365 0.2574298 0.1873108 0.1317841 0.1806427 0.2942801 1.368702 16.05364 15.39095 15.68856 15.30484 15.46252 15.84518 15.79932 16.01217 15.58054 16.10287 15.821 15.43048 15.86082 15.82601 15.90585 16.20448 16.61499 17.63679 16.5076 16.49341 16.96615 17.14308 18.27701 16.4362 16.65265 16.36525 16.36082 16.63269 17.58866 17.33471 16.04622 15.93253 16.16211 1.424483 1.384719 1.40482 
3.817916 3.751784 3.742044 3.756214 3.701089 3.611607 3.585479 3.630197 3.597009 3.633361 3.587427 3.596353 3.570683 3.576054 3.599156 3.65157 3.573846 3.487192 3.414392 3.40718 3.397628 3.403747 3.447016 3.531122 3.402597 3.479812 3.442356 3.460825 3.431756 3.458276 3.448134 3.391941 3.37091 3.364653 1.970723 1.915445 1.876932 1.865691 1.863453 1.833337 1.825255 1.823831 1.849339 1.854471 3.251698 3.342309 1.880787 1.884571 1.801111 16.80968 1.729211 1.730926 1.746352 1.766204 1.742914 1.758676 1.79431 17.3452 17.21999 17.48919 17.46474 17.45902 17.52932 17.3544 17.73845 17.53181 17.47055 17.45712 17.31526 17.48448 17.49239 17.53319 17.58796 17.61555 17.66629 16.50167 17.68887 17.68781 17.73078 17.78898 17.8297 17.8614 17.86511 17.81157 17.4877 16.57589 16.61335 17.15281 17.97089 17.96864 18.19013 18.23675 18.0947 18.31098 18.39041 18.4643 18.42638 18.35322 18.30073 18.31764 18.02322 17.88905 18.21749 18.17125 18.07183 18.04031 17.9197 18.14876 17.85013 17.0247 18.05564 17.29601 18.34422 16.65454 16.61425 16.33538 17.13928 17.43091 17.8406 17.77247 16.7649 17.78324 16.1527 16.12711 16.49901 2.074665 2.376698 2.517765 2.335245 2.37417 2.367944 15.85112 16.63083 15.64866 15.88124 15.83101 2.046487 2.011352 1.953373 1.965952 1.797337 1.783553 1.832254 1.904372 1.928588 1.758432 1.716658 1.567819 1.499124 1.442544 1.407338 -0.1537741 -0.2064169 -0.2195242 1.14921 1.19788 1.272516 0.01242968 -0.002889812 -0.03098676 -0.03733933 1.250253 1.336323 1.417963 16.4057 15.46221 15.43542 15.89135 15.51406 15.8562 15.80682 17.32776 16.85489 16.91821 16.89588 17.00933 17.38276 16.00447 15.93422 16.35932 17.51868 16.15356 16.00281 16.16072 18.13036 18.07733 16.76783 16.82331 16.33984 16.30047 16.43089 17.39484 18.22203 17.71489 17.00536 16.57104 16.05132 1.527073 1.490706 1.434518 
3.782485 3.807916 3.847208 3.764622 3.722121 3.665435 3.701471 3.682784 3.678985 3.595626 3.588769 3.589182 3.571914 3.562672 3.533095 3.564701 3.509449 3.458378 3.40217 3.396458 3.432886 3.395308 3.396066 3.419646 3.389485 3.492075 3.432113 3.40278 6.472289 6.440957 6.426859 3.402505 3.393137 3.429554 3.329426 3.274703 3.218947 1.782561 1.787246 1.780181 1.800038 1.815444 1.834975 1.867212 1.862711 1.886107 1.8034 1.774632 1.749795 16.66662 16.6954 1.671421 1.687382 1.725849 1.770349 1.804666 1.787795 1.846984 17.35026 17.22892 17.43456 17.46925 17.39673 17.5824 17.19287 17.80852 17.38785 17.32135 17.29181 17.35367 17.54326 17.35882 17.60078 17.62033 17.43056 17.45936 17.62959 17.66953 17.73961 17.78091 17.59687 18.01274 17.98676 17.89655 17.68671 16.70658 16.4965 16.99467 17.69711 17.82472 18.16957 18.02228 18.31093 18.30286 18.40647 -9999 18.52654 18.16693 18.36115 18.03345 18.58585 18.55903 17.99619 18.3194 18.31534 18.13429 17.94471 18.18233 18.11163 18.07487 17.43641 17.3511 17.75138 17.43062 17.76141 17.24676 17.27982 17.33448 16.98145 16.79308 16.62494 16.25944 15.75127 15.7465 15.92029 16.53663 2.249266 2.279977 2.340061 2.375767 2.291421 2.168731 2.134414 2.272902 2.242354 2.127623 1.960692 1.892633 1.854588 1.859527 1.774713 1.573084 1.485986 1.477502 1.661859 1.670597 1.734262 1.650232 1.495299 1.272725 -0.3519804 -0.407482 -0.337622 -0.2840433 1.148772 1.177682 1.20966 1.057708 1.104242 1.125065 1.126163 1.187245 1.303867 1.368733 1.431334 16.97721 16.76109 15.80673 16.64178 16.19837 16.96415 15.60309 15.66178 17.1778 16.01312 15.82355 16.14324 15.81222 16.0269 17.57792 16.67794 15.88663 15.92342 16.06776 16.83284 17.56914 16.81479 17.45694 17.69317 16.68902 17.5845 16.80513 16.87968 17.13802 16.45713 16.54893 1.594995 1.60736 1.570591 1.560856 
3.723189 3.7565 3.756372 3.738117 3.792602 3.686517 3.621886 3.694045 3.693547 3.676909 3.634332 3.669677 3.59912 3.56318 3.519088 3.490279 3.411218 3.391514 3.395471 3.422556 3.409372 3.417398 3.407475 3.382171 3.377583 3.414423 6.535125 6.501123 6.470296 6.413242 3.280384 3.288029 3.306711 3.363814 3.341191 3.299249 3.241663 3.201461 1.776366 1.772887 1.779489 1.775537 1.791996 1.831949 1.850839 1.899743 1.792835 1.705158 1.709787 16.71916 16.68498 16.70736 16.63721 16.84074 1.777099 1.846185 1.917067 1.868173 1.860452 17.48902 17.36241 1.892236 1.901366 1.871912 17.07066 17.86472 17.81411 17.7025 17.5149 17.50723 17.50972 17.55405 17.58622 17.60941 17.62285 17.6363 17.61893 17.63441 17.7019 17.7464 17.79216 17.61513 17.83884 17.85721 17.66743 16.99529 16.45671 16.5158 16.56058 17.02627 17.78851 18.1947 18.28966 18.33306 17.84719 18.62597 18.50377 18.44295 17.83957 18.39408 18.99695 18.32367 18.24472 18.07676 18.25618 17.31544 16.85824 16.72835 17.15695 17.6752 17.48228 17.6915 17.58734 17.24096 17.64782 17.44641 16.5273 16.1725 16.24026 17.18988 15.85481 15.81433 15.51578 15.46992 15.6951 16.59243 16.81204 2.052143 2.068231 2.115162 2.13686 2.028711 2.20849 2.297795 2.177886 2.014454 1.792856 1.818974 1.759241 1.717325 1.604949 1.465723 1.370671 1.371449 1.404535 1.480915 1.553389 1.439248 1.365137 -0.4283356 -0.543753 -0.5396077 -0.490917 -0.3578347 1.055241 1.15483 1.069325 1.011804 1.053964 0.9945311 1.128106 1.202636 1.254994 1.292022 1.34145 16.06942 16.54094 16.94544 17.72337 15.55271 15.58208 15.74446 16.88068 17.12967 16.32524 17.51738 17.29999 15.81121 16.72199 17.30124 16.49655 15.8491 15.891 16.09904 16.37513 17.36132 17.5534 18.12321 17.74046 17.9788 17.84389 16.22766 16.28276 17.44394 16.69825 17.6969 1.617181 1.608657 1.628844 1.629566 
3.713953 3.748621 3.757344 3.789239 3.799163 3.720351 3.67698 3.675445 3.601541 3.639474 3.626037 3.59761 3.544773 3.547703 3.527709 3.455952 3.420455 3.400603 3.386468 3.407536 3.44108 3.415257 3.416401 3.41577 3.39215 6.33435 6.481104 6.397724 6.452055 16.57453 3.265232 3.226907 3.220117 3.308166 2.00981 3.365803 3.321695 3.284845 1.862303 1.82079 1.75861 1.726811 1.738626 1.761483 1.819304 1.856541 1.880823 1.731627 1.669427 16.70975 1.721628 16.1174 15.69129 16.83777 1.793197 1.84912 1.899266 1.943236 1.889769 1.929641 1.88981 1.816288 1.889515 1.876474 1.883147 1.880431 1.860152 17.41345 17.49677 17.30817 17.5135 17.56436 17.57975 17.60709 17.62581 17.64254 17.62494 17.64411 17.67202 17.72178 17.7673 17.80234 17.81004 17.85351 17.66474 17.10899 16.45225 16.4337 17.70202 17.58321 17.50729 17.72436 18.15115 18.0837 18.1126 18.48069 18.59359 18.48144 17.86983 17.80386 18.14664 18.35467 18.32345 17.92354 17.83005 18.40719 18.27765 16.89799 17.33989 16.96504 17.36358 16.95332 17.23765 16.73863 16.65325 16.62881 16.3344 16.51568 16.96408 16.03432 15.57351 15.41035 15.32236 2.051665 2.031707 1.953785 15.63579 1.903594 1.864938 1.992278 1.928201 2.034926 2.243046 2.250741 2.222172 2.081191 1.984435 1.902388 1.707015 1.628 1.659092 1.566828 1.458765 -0.09218457 -0.134202 -0.1408853 -0.1937722 -0.2749492 -0.4086263 -0.6025196 -0.6250824 -0.5929525 -0.5229452 -0.3924825 -0.4530753 -0.4316569 0.9251801 -0.4650839 -0.3271748 1.137659 1.142903 1.284616 1.242787 1.200983 1.32052 15.60956 15.82143 15.81194 15.49997 15.58165 15.93335 15.87134 17.08533 16.03984 17.40455 17.07547 17.23004 15.81773 16.27422 16.15139 16.03669 15.94546 16.01421 16.23082 16.47177 18.05548 17.72065 18.50955 16.96514 17.01649 16.28447 16.16617 16.42154 16.06336 16.20016 16.02127 1.532383 1.618346 1.665221 1.700235 
3.889973 3.809452 3.724217 3.741215 3.801355 3.741464 3.613524 3.725178 3.641036 3.633671 3.526015 3.482385 3.552149 3.529453 3.530623 3.449797 3.444777 3.376576 3.426833 3.413319 3.414886 3.393426 3.399499 3.358408 3.550302 3.546533 3.470544 3.480417 16.62237 16.5524 3.249129 3.194091 3.176477 3.220671 3.292886 3.426599 3.423959 3.461816 3.399388 1.981246 1.816553 1.752878 1.643798 1.689442 1.840219 1.949772 1.85178 1.760761 16.81998 16.75035 1.824014 1.850351 1.705357 1.736291 1.834812 1.805129 1.851073 1.892231 1.81257 1.875681 1.859587 1.935734 1.845458 1.912174 1.931823 1.909458 1.854028 16.84487 17.4887 17.49736 17.53424 17.58134 17.60423 17.61975 17.62614 17.64662 17.63368 17.64347 17.65973 17.49997 17.75695 17.75955 17.78271 17.04858 17.82858 17.78645 17.78584 16.59845 17.67441 17.65978 17.53806 17.7945 17.67003 17.77018 17.93464 18.08181 18.20447 18.42022 18.48651 18.50161 18.5487 18.12478 17.71971 17.32953 17.23051 17.2529 17.87646 17.60071 17.34544 17.39687 16.99718 16.82545 17.00398 16.44534 16.7969 16.50028 16.85672 16.16271 16.87923 15.58929 15.32856 15.1605 1.717549 1.858931 1.978855 1.926259 1.933216 1.892221 1.891723 1.960036 2.010329 2.119867 2.171762 2.034962 2.176213 2.259368 2.187021 2.098855 1.933313 1.74089 1.719695 0.1303397 0.07245276 0.01489651 -0.07555737 -0.2027547 -0.3611866 -0.3728139 -0.4981955 -0.5532491 -0.5456858 -0.6280984 -0.5841989 -0.4918885 -0.4560303 -0.4589802 -0.4476582 -0.4806174 -0.3144695 -0.1089639 1.105574 1.26629 1.193577 1.342131 1.492547 1.472838 15.92183 15.53114 15.49329 15.60194 15.94905 16.08528 16.2134 15.75972 17.47749 16.99799 16.46967 16.11783 16.07263 16.08005 16.35141 16.15546 16.2387 16.75078 17.81569 17.86857 17.12881 17.88057 18.52523 16.73646 16.34206 16.90339 17.33222 17.37445 17.45281 15.98149 1.475544 1.537744 1.618417 1.699793 
3.92251 3.825662 3.768721 3.788049 3.709878 3.658787 3.643121 3.60708 3.586623 3.60324 3.559722 3.512715 3.436929 3.472014 3.557489 3.46114 3.419855 3.427718 3.408319 3.429539 3.39305 3.349359 3.345092 3.430556 3.551365 3.509602 3.510502 3.480569 16.55316 16.45304 3.208887 3.186197 3.189299 3.240498 3.385263 3.47206 3.456298 3.459635 3.412134 3.381794 3.342777 3.165979 3.102218 3.067738 1.779163 1.805022 3.073816 1.733672 1.817346 1.832224 1.831964 1.825072 1.688745 1.682703 1.731963 1.707585 1.774016 1.85796 1.855269 1.758534 1.736795 1.803324 1.875619 2.050094 1.91871 1.920892 1.830331 13.54097 14.81604 17.47817 17.32525 17.59483 17.63296 17.64967 17.64194 17.63651 17.63453 17.62531 17.62211 17.46828 17.70031 17.71801 17.58573 17.7744 17.76881 17.60123 17.63297 16.82751 16.51959 17.63366 17.5979 17.60812 17.51331 17.18567 17.72835 18.26148 18.20766 18.69727 18.52829 18.57122 -9999 18.64816 17.77111 16.77854 17.58747 17.40749 17.71024 17.73573 17.59917 16.78815 17.05838 16.74134 16.4496 17.32998 17.21537 16.56755 16.34888 16.71473 16.54676 15.65837 15.29232 15.74253 1.773401 1.887847 2.009103 1.909138 1.989984 1.95463 1.959461 2.028029 2.131637 2.056909 16.20825 1.92577 2.050322 2.130482 2.155496 2.116622 2.10471 1.989369 0.3682087 0.2292167 0.1352071 0.02303452 -0.0951905 -0.2430126 -0.3536945 -0.4320638 -0.461198 -0.469519 -0.5100361 -0.5578471 -0.557898 -0.5909638 -0.5744893 -0.5924235 -0.5087544 -0.4191703 -0.4046793 -0.219158 -0.119691 1.16014 1.234272 1.314498 1.48563 1.409647 16.48708 15.68781 15.76052 16.22224 16.44263 17.38874 16.9963 15.76209 15.63726 15.94389 15.8593 16.96617 16.20837 16.54637 16.92121 17.10032 17.04147 16.90233 17.90533 17.9239 17.09656 16.76211 17.53458 17.63924 16.81345 17.8695 17.52335 17.48644 16.81938 16.6294 1.492553 1.525013 1.616769 1.738123 
3.860818 3.761667 3.773207 3.73151 3.646559 3.675195 3.616439 3.543725 3.656615 3.603372 3.555943 3.499429 3.45937 3.50538 3.45584 3.473596 3.417434 3.438415 3.399703 3.415577 3.367425 3.337355 3.338474 3.423547 3.528772 3.557601 3.549656 3.474776 3.379505 3.203256 3.20846 3.18404 3.220885 3.268355 3.333378 2.082549 2.093225 3.408573 3.350122 3.262114 3.262338 3.172133 3.164194 3.116607 3.058908 3.045053 3.068404 3.085102 3.12743 3.188943 3.289219 1.7433 1.693058 1.586211 1.554569 1.526895 1.581389 1.817366 1.755929 1.799758 1.656366 1.70939 1.801813 1.885034 1.857319 1.897923 1.901539 14.05557 16.79061 17.46082 17.49665 17.57824 17.62425 17.6309 17.61952 17.31449 16.8466 17.61071 17.57355 17.59754 17.63162 17.69329 17.75023 17.72971 17.72043 17.5027 17.75603 17.75814 17.5579 17.12513 17.63307 16.91633 16.66928 16.52677 17.63214 17.91881 18.05825 18.22614 18.52021 18.44872 18.52286 -9999 18.12803 16.84499 16.83665 16.97723 17.24503 17.49652 17.56677 17.13097 16.72101 16.30072 17.51273 16.74731 17.422 17.5529 17.37782 16.43213 17.10645 16.9073 15.68411 1.808293 1.879632 1.939223 1.939854 2.043893 2.105549 2.030048 1.99 2.067407 17.39186 17.29802 2.008045 2.072626 2.017969 1.900405 1.956313 2.168507 2.099186 0.5879403 0.468225 0.3034148 0.106785 0.03419901 -0.1409668 -0.2957468 -0.4159201 -0.4005899 -0.3928691 -0.3848938 -0.4636394 -0.4790455 -0.529944 -0.5787464 -0.5967873 -0.5976115 -0.5563621 -0.5115062 -0.4555827 -0.3231466 -0.2678944 -0.2028821 -0.1296955 1.176375 1.337269 1.495859 1.423878 15.898 16.27253 17.19908 16.97221 16.27211 16.51586 16.28102 15.80646 15.80307 15.80909 16.25621 16.07734 17.56055 17.69599 18.17436 17.77995 17.84674 18.3134 18.09979 17.65207 18.77566 18.35009 18.21069 17.72665 17.60602 17.0947 18.02478 17.80653 17.53802 1.600498 1.646402 1.737507 1.737115 
3.770161 3.868931 3.722838 3.694248 3.693887 3.623946 3.628127 3.558735 3.528324 3.618371 3.53012 3.501215 3.451415 3.423506 3.450077 3.446135 3.402826 3.374063 3.393223 3.392704 3.383564 3.365106 3.396 3.351363 3.510227 3.539067 3.541686 3.45052 3.325978 3.319849 3.2492 3.24065 3.24237 1.830235 1.908212 2.01984 2.063592 2.039326 1.889922 3.244638 3.154667 3.067896 3.129154 3.112863 3.043237 3.032037 3.095026 3.126972 3.129541 3.16898 3.277373 3.20495 3.124607 3.053441 2.944701 3.007461 3.165231 3.301726 1.731063 -9999 1.60384 1.479867 1.511397 1.548385 1.746774 1.845407 3.343749 14.5226 16.35807 16.48708 17.45416 17.53296 17.33888 17.59063 17.59668 17.62868 17.18067 17.59404 17.56507 17.57364 17.61187 17.67132 17.70653 17.71082 17.68514 17.69001 17.68792 17.7172 17.73538 17.72584 17.02291 16.37912 16.39746 16.48832 16.56241 17.7197 18.05034 18.36146 18.36204 17.49146 18.29513 18.27101 18.14495 18.4968 17.25704 16.42999 17.39686 17.23526 17.17942 17.20225 16.36907 16.22666 16.39301 16.6652 16.65452 16.29107 16.41228 16.2332 17.046 17.11681 16.76417 1.899128 1.926757 2.031061 1.954731 2.126332 2.037831 2.022954 2.0664 15.62568 16.70221 16.04417 2.131707 2.00184 1.92432 1.913883 1.893467 2.017918 0.6814615 0.5051006 0.4558043 0.297891 0.2166839 0.05907583 -0.1023875 -0.2857524 -0.3802907 -0.3881642 -0.3956207 -0.3288381 -0.3751588 -0.4002542 -0.4500437 -0.5060739 -0.5620229 -0.5570435 -0.5245168 -0.4420022 -0.5009521 -0.380774 -0.3002128 -0.3038443 -0.2677217 -0.1439629 1.172103 1.283202 1.398111 17.90593 16.53381 16.86813 16.33176 16.05729 16.03692 16.04787 16.08426 16.12472 16.60492 16.3355 16.33167 16.3663 16.67682 18.30992 18.16302 18.15527 18.02616 18.36985 18.38483 18.93129 18.07018 17.81017 17.90752 17.63802 17.85746 17.95843 17.40527 18.00807 1.680287 1.725051 1.805388 1.856195 
3.768615 3.724547 3.7698 3.690357 3.684279 3.555337 3.525705 3.514388 3.593708 3.554025 3.530537 3.504546 3.479262 3.494674 3.498392 3.427098 3.419239 3.376047 3.35884 3.377776 3.388051 3.377801 3.424585 3.361047 3.479847 3.521173 3.550236 3.373514 3.331283 3.333841 3.360844 3.342539 16.97882 1.836257 1.872196 1.976571 2.049681 2.009164 1.880141 1.686731 1.552158 1.566797 1.53426 1.509912 1.546996 1.63447 1.694152 1.779052 1.636016 1.58645 1.701105 1.654901 1.616861 2.904718 3.025741 2.976388 3.130604 3.185887 3.212066 3.12921 1.407429 2.842813 2.757405 2.911615 3.20408 3.286996 3.382837 17.29586 16.84129 16.87908 17.39694 16.53533 16.59242 17.59257 17.5917 17.59227 17.61883 17.03545 17.62306 17.60266 17.6392 17.66529 17.68869 17.69368 17.49021 17.69831 17.69591 17.7085 17.74473 17.60413 17.30256 16.55375 16.41635 16.44694 16.48388 17.55301 18.10547 18.14324 17.73791 17.38336 16.97786 18.29025 18.48052 -9999 18.47842 16.55835 16.38173 16.78041 16.20903 17.53103 17.89352 16.34196 16.9294 16.384 16.65233 16.80956 17.25544 17.17679 16.81947 17.13764 17.00579 15.6697 16.20132 16.29482 16.25476 17.12992 17.11672 16.04137 16.65506 15.78483 16.45059 16.45222 1.936024 2.002878 2.033329 1.992471 1.923318 0.5730885 0.3879792 0.3026164 0.2621552 0.2166637 0.2768645 0.1762737 -0.01051418 -0.2277942 -0.3241789 -0.3394481 -0.3822641 -0.3890442 -0.3718221 -0.4333606 -0.3736634 -0.4417328 -0.4993246 -0.5081137 -0.4855713 -0.4025433 -0.4479584 -0.3918468 -0.3175211 -0.2588664 -0.2503367 -0.153306 0.02151366 1.264688 1.318236 17.34258 16.60606 16.54679 17.53566 18.29803 16.24423 16.93976 16.67974 16.58938 18.40221 17.09558 16.90882 16.5513 16.77243 17.95237 18.4783 18.30127 18.3998 18.27527 18.42142 18.1385 17.09152 16.92941 16.63894 17.56611 17.5628 18.24714 17.93245 18.14406 1.810821 1.813511 1.897857 1.96736 
3.67635 3.709009 3.677967 3.661234 3.612721 3.609562 3.524403 3.514342 3.518503 3.549148 3.53543 3.524764 3.495167 3.536127 3.598978 3.460128 3.411976 3.386733 3.376276 3.389098 3.427403 3.447082 3.372664 3.354018 3.539896 3.563964 3.567433 3.549315 3.444304 3.469782 16.35496 16.74788 16.31515 1.690403 1.712366 1.893726 1.958093 1.945215 1.87862 1.710464 1.581761 1.470458 1.426426 1.441471 1.420516 1.479974 1.623346 1.660959 1.655806 1.585469 1.650471 1.624704 1.608977 1.636646 1.680536 1.535013 1.49857 1.496881 1.528436 1.481403 1.263376 1.01832 1.062107 1.306731 1.44347 3.183338 3.242822 17.10513 17.16889 16.5731 17.33549 17.40701 17.48226 17.51939 17.56377 17.00464 17.61221 17.62435 17.63752 17.72867 17.65445 17.65337 17.67332 17.58344 17.7128 17.71474 17.72377 17.72157 17.75126 17.78478 17.80204 17.81067 16.93527 16.42746 16.46278 17.67685 17.11239 17.34898 17.78224 17.05285 16.62791 16.74463 18.24889 18.51556 -9999 17.26028 16.28171 15.83939 16.17257 16.12288 16.43128 17.24621 17.45112 15.96511 16.2565 16.92628 16.90002 16.6057 16.54379 17.26629 17.05765 16.3207 15.91977 16.25302 16.89717 16.34681 16.00862 15.79925 16.29999 16.50437 16.56002 1.823414 1.892368 1.918593 2.016138 2.044651 2.006428 0.4882752 0.2626028 0.02277022 0.04726569 0.1089925 0.219517 0.2005756 0.06479795 -0.1419229 -0.2326723 -0.3084116 -0.3592388 -0.3654082 -0.398403 -0.421988 -0.5017965 -0.4381724 -0.5308899 -0.5029764 -0.4454052 -0.4081687 -0.4383809 -0.3907175 -0.3515889 -0.2750002 -0.0676079 0.02199199 0.1000204 0.1750478 0.2670482 16.24969 17.25805 17.43211 17.00836 17.6763 17.56483 17.60815 17.39141 18.00915 17.76126 17.92616 17.91861 18.21603 18.198 18.27373 18.4218 18.20049 18.47536 18.45192 18.43223 17.17043 16.7098 17.66761 16.69818 16.43502 17.83594 18.1109 17.97201 16.99524 1.804147 1.901391 1.965621 2.020832 
3.711343 3.703592 3.743458 3.665094 3.700708 3.694721 3.632349 3.539255 3.518783 3.5139 3.540364 3.486276 3.527821 3.487787 3.514413 3.491352 3.43281 3.401814 3.420862 3.438181 3.381743 3.367166 3.385935 3.428542 3.447249 3.518595 3.470107 3.463495 3.448597 3.552581 16.51227 16.50912 1.872512 1.619943 1.679015 1.706033 1.828068 1.8801 1.866952 1.788019 1.620381 1.554631 1.398767 1.357401 1.40014 1.488829 1.551391 1.53895 1.563496 1.612451 1.524067 1.630278 1.532576 1.607456 1.552555 1.4856 1.426747 1.413059 1.415598 1.353266 1.111169 1.006621 1.108408 1.340621 1.537866 1.827458 3.083185 16.79179 16.52638 16.4887 16.29154 17.23975 17.45135 17.5147 17.56237 17.13719 17.38026 17.63304 17.65951 17.65764 17.65215 17.63518 17.6427 17.58378 17.63403 17.71365 17.72127 18.50068 17.75802 17.78699 17.80413 17.76953 17.7435 17.04213 16.5733 17.55799 16.77326 16.47128 17.86125 16.49426 16.8094 16.7471 17.77014 18.29241 18.48844 -9999 16.49984 16.05337 15.76603 15.76038 16.70652 17.07067 17.01292 15.53641 16.4389 16.29274 17.09074 17.26828 17.32732 17.23608 17.12128 16.02116 15.96143 16.83978 17.24731 17.50994 15.65009 15.90855 15.72281 15.84728 16.68171 1.864084 1.872232 1.910806 1.955891 2.001133 0.519413 0.3171324 0.06968059 -0.07980462 -0.09782001 -0.0001892149 0.0934183 0.1823365 0.08968496 -0.08739808 -0.2236084 -0.3573568 -0.3427439 -0.3502003 -0.3818879 -0.3911196 -0.4762228 -0.4294649 -0.6058817 -0.5420491 -0.4871991 -0.5456503 -0.4873719 -0.3937031 -0.3491019 -0.273871 -0.05663145 0.1540617 0.230895 0.1769857 1.383193 15.7185 16.05634 16.85743 16.64932 18.47854 16.4074 17.20498 18.16442 18.49175 18.02663 18.93946 18.32451 18.12476 18.07137 19.06393 17.75309 18.40187 18.46506 18.57424 18.09191 16.72528 16.74399 16.83682 17.4722 17.83997 17.04518 16.6318 16.68193 16.70045 16.79269 1.948785 2.019032 2.027683 
3.667327 3.709629 3.666427 3.702488 3.646061 3.637669 3.564712 3.528075 3.499613 3.485849 3.532968 3.513956 3.485183 3.528533 3.488011 3.434971 3.438725 3.484608 3.483586 3.356327 3.331105 3.337869 3.379033 3.398411 3.414524 3.475783 3.513015 3.461506 3.44024 3.429697 16.24965 15.97348 1.698673 1.598027 1.552561 1.601205 1.646977 1.893777 1.891219 1.839324 1.806253 1.624363 1.495249 1.407225 1.472518 1.479664 1.479054 1.469079 1.509815 1.595692 1.636433 1.595188 1.558186 1.600742 1.541579 1.464105 1.40571 1.340082 1.237288 1.192585 1.061573 1.021875 1.102055 1.390685 1.634169 1.619104 1.564467 16.66013 16.07791 16.73623 17.12637 17.2336 17.43968 17.47556 17.49016 17.34512 17.35644 17.59535 17.63284 17.62872 17.40136 17.62561 17.65354 17.70262 17.69659 17.69701 17.71679 17.76094 17.78789 17.81474 17.59148 17.82376 17.59856 16.98324 16.80679 16.7277 16.75252 16.43044 16.77845 16.38741 16.40937 16.45029 16.95695 17.88069 17.94214 18.13494 17.06401 16.2744 15.95569 15.84805 16.04427 17.07877 15.5135 15.77412 16.24261 16.50428 16.10073 16.87554 16.08058 16.46571 16.53525 15.94453 17.50977 17.46354 16.01763 15.97037 16.36946 15.96928 15.88559 15.97859 16.68115 1.896255 1.875517 1.871632 1.88244 0.4505044 0.3128244 0.1647326 0.0001365046 -0.08560807 -0.1188113 -0.08735755 0.02515054 -0.01533107 -0.04680977 -0.1542419 -0.2681893 -0.3142202 -0.2937023 -0.2930865 -0.2959554 -0.3328666 -0.3670309 -0.4016226 -0.4914358 -0.5764731 -0.4988973 -0.5524965 -0.4346578 -0.3071453 -0.2237559 -0.233776 -0.09384781 0.122944 1.452686 1.383798 15.81806 15.77343 15.94802 16.21133 16.37435 16.4188 16.46002 16.92105 18.09881 18.37216 19.12193 17.652 17.22763 17.58534 17.99601 18.09341 17.75719 18.38804 17.26243 16.83574 16.78132 16.72693 16.65289 17.73417 17.62896 17.22169 16.83037 16.68007 16.78938 17.09556 18.67958 2.006621 1.972991 2.017241 
3.635411 3.790125 3.659011 3.666183 3.587035 3.539728 3.507903 3.491856 3.548298 3.522674 3.472436 3.49122 3.451034 3.426584 3.401788 3.378615 3.371199 3.382461 3.351495 3.311207 3.302657 3.317153 3.447077 3.39249 3.474898 3.488122 3.472121 3.470067 3.433979 3.3948 3.180592 1.592447 1.579253 1.506758 1.450657 1.482477 1.505528 1.601348 1.733672 1.770782 1.766361 1.636148 1.598632 1.587132 1.495706 1.411208 1.459746 1.493722 1.532205 1.605966 1.518543 1.595895 1.547413 1.487385 1.455845 1.441461 1.334604 1.178369 0.9991544 0.8970682 0.9885346 1.038222 1.168171 1.285013 1.558725 1.589527 1.527343 16.44877 16.078 16.6658 16.67232 16.96625 16.85342 17.41607 17.45628 17.53284 17.55688 17.52531 17.55008 17.55895 17.59971 17.62872 17.72349 17.55025 17.77297 17.71373 17.71642 17.73759 17.78013 17.62978 17.87247 17.83515 17.78878 17.75611 17.14807 16.84338 16.40719 16.39833 16.39019 16.41039 17.03961 17.17076 16.64069 17.62164 17.65376 17.89412 18.27142 18.25991 16.19655 15.90613 15.72797 15.66173 15.93822 16.75549 17.23458 15.80641 16.96189 16.40377 17.12464 16.96612 16.1512 15.97318 16.0419 16.44231 15.86389 16.2668 15.83286 15.95722 15.9186 15.9882 16.73175 1.896814 1.858255 1.81906 1.755634 0.3317909 0.184442 0.08366298 0.06422304 -0.0127218 -0.06184505 -0.07654441 -0.1055208 -0.1343801 -0.1779338 -0.2448843 -0.2713583 -0.2496043 -0.2563436 -0.2680777 -0.2782553 -0.301418 -0.2813475 -0.2375649 -0.2489787 -0.3664359 -0.5068981 -0.4873464 -0.3511109 -0.08480942 0.05686351 -0.02840778 -0.0382497 0.08816931 1.37272 1.523172 16.06214 16.08896 16.20085 16.39485 16.94541 16.83002 17.84934 18.04602 18.00725 18.48312 18.27978 18.08245 16.87817 17.4116 17.83406 18.13588 18.31895 17.64848 16.8103 16.78827 17.0043 18.10272 17.74137 17.7301 17.68996 16.82184 18.12978 18.09817 17.46232 17.32632 17.17588 1.945383 1.990371 2.098266 
3.624048 3.656035 3.606831 3.573378 3.512826 3.478942 3.500793 3.466684 3.461186 3.453027 3.440363 3.422774 3.40073 3.367817 3.344609 3.364674 3.327101 3.348194 3.314981 3.262832 3.271468 3.311996 3.385441 3.473866 3.473825 3.461206 3.49889 3.523091 3.504373 3.34793 3.194472 1.630248 1.535567 1.499979 1.463861 1.423242 1.45937 1.511092 1.573318 1.642124 1.734918 1.77514 1.741154 1.688557 1.52952 1.491337 1.524098 1.570393 1.575383 1.585423 1.575749 1.551924 1.429819 1.336694 1.329614 1.337249 1.163034 0.9076579 0.781605 0.7918791 0.88804 0.9989868 1.162627 1.161472 1.426421 1.585433 1.511555 15.4499 16.603 16.29519 16.79368 16.96278 17.27059 17.34406 17.42749 17.52299 17.56808 17.53616 17.50354 17.48617 17.54211 17.65045 17.71726 17.99724 18.03032 17.77573 17.68489 17.69454 17.74619 17.80828 17.85918 17.87055 17.81103 17.76995 17.75251 17.62539 17.22977 16.74635 16.37149 16.58901 17.50104 16.71535 17.63407 17.61364 17.45977 16.8127 18.06912 18.11525 16.32106 15.9447 15.54301 15.24894 16.44227 16.43166 16.55924 16.33031 16.01524 17.63998 16.41011 15.69528 16.11013 16.57784 15.93766 15.68589 15.74253 16.02895 16.9451 15.95966 15.69298 16.85174 16.48252 1.793573 1.875457 1.800719 1.854252 0.3338055 0.2005147 0.1403186 0.08066208 0.02489115 -0.05653984 -0.07208347 -0.129533 -0.174292 -0.2579153 -0.2666688 -0.2682048 -0.1919666 -0.1510581 -0.1731984 -0.2084411 -0.2319196 -0.1824808 -0.1137352 -0.06333528 -0.1148947 -0.2736368 -0.3821675 -0.168514 0.09536109 0.1965168 1.360376 1.386565 1.426233 1.508661 1.532088 16.34965 16.79048 17.23332 17.79093 17.23143 18.33087 18.18549 17.98893 17.40937 17.91335 18.18477 17.40435 16.73715 16.52085 17.17753 18.02359 17.92202 18.29696 18.30434 18.02178 17.92 17.80109 17.93052 17.74404 18.06608 16.73015 17.49602 18.12601 18.59266 18.38982 17.00736 2.068012 2.067443 2.114837 
3.592167 3.576771 3.552973 3.517653 3.473311 3.527002 3.489171 3.454869 3.455158 3.424331 3.393955 3.379536 3.385619 3.332824 3.315775 3.316237 3.328953 3.29192 3.276407 3.254073 3.238372 3.277963 3.354237 3.425277 3.536915 3.51713 3.452341 3.439116 3.407495 3.439188 3.25155 1.772297 1.784336 1.658568 1.570245 1.460225 1.410913 1.426477 1.460413 1.519871 1.67225 1.738194 1.701924 1.638605 1.59089 1.474105 1.53482 1.546553 1.521992 1.541015 1.547627 1.430693 1.289931 1.224985 1.228367 1.077371 0.8287395 0.6624594 0.6206551 0.7579843 0.8436421 1.013076 0.9016815 1.01627 1.171523 1.526905 1.460459 15.20676 16.38725 16.49059 16.64285 16.85157 16.86233 17.09516 17.39426 17.32364 16.9106 17.50839 17.42252 17.43933 17.48767 17.5712 17.7022 17.65174 17.59947 17.54903 17.67876 17.65175 17.47006 17.76546 17.81384 17.84738 17.84541 17.79941 17.65268 17.49565 17.44591 17.45659 16.89849 16.59721 17.49647 17.4348 17.38296 17.4782 16.80143 16.54703 -9999 18.38772 16.46842 16.15403 15.64504 15.7738 15.41031 16.7513 15.98229 16.72944 16.05715 16.6489 16.37343 15.9667 15.63678 15.70429 15.9932 16.26001 16.36845 15.75769 16.08088 16.77855 16.22595 15.89524 15.71864 1.859115 1.94464 1.925887 1.951776 0.4625538 0.3450814 0.2256917 0.1481566 0.07980257 -0.005051672 -0.09706241 -0.1071634 -0.1593028 -0.2009795 -0.188147 -0.1513938 -0.1073973 -0.04522308 0.01328956 -0.01765043 -0.1001138 -0.09297291 -0.05622968 -0.02278726 -0.07392475 -0.1286275 -0.1486775 -0.06831469 0.1637258 0.3397714 1.504424 1.589273 1.610803 1.685892 1.704782 17.31675 18.34846 18.69471 17.89147 17.99594 17.81602 17.305 16.85795 17.09697 17.79528 16.80703 16.34861 16.50498 16.84201 17.79683 17.9704 18.14123 18.23088 17.95018 18.18563 17.7249 17.85869 17.92354 17.31193 17.35659 16.85825 18.65494 17.22857 18.35187 18.46836 17.38312 2.058481 2.145466 2.191624 
3.51361 3.516794 3.558333 3.567214 3.507379 3.443231 3.446212 3.442982 3.447122 3.38892 3.401198 3.384612 3.339751 3.363657 3.309249 3.288324 3.273874 3.287642 3.267628 3.225793 3.173095 3.236281 3.335646 3.433573 3.515105 3.494628 3.509521 3.388849 3.410079 3.451888 3.334461 1.855127 1.828673 1.755319 1.620238 1.473367 1.396122 1.294392 1.342788 1.49359 1.606108 1.635451 1.589019 1.502893 1.463424 1.428877 1.491037 1.367924 1.423827 1.413095 1.362568 1.270217 1.229603 1.162373 1.039265 0.8045694 0.5934284 0.5141641 0.5667816 0.6738065 0.8176259 0.8798311 0.8798359 -9999 1.278645 1.460855 1.573699 15.91826 15.45606 15.819 16.43892 14.06631 16.34776 16.62245 17.03095 17.07953 16.99552 17.35855 17.37179 17.06997 16.13149 16.50206 17.53099 17.56149 17.37581 17.40405 17.60325 17.60827 17.64073 17.65921 17.72179 17.54138 17.79486 17.5793 17.66797 17.45375 17.78921 17.15676 16.89482 16.83708 17.36193 17.22694 17.27135 17.56725 16.34842 16.8626 17.49725 17.4737 16.6207 16.34113 15.80665 15.5632 16.5724 16.22822 16.53566 15.762 15.97746 16.85534 17.42923 16.16696 15.56795 15.88674 15.7262 16.24042 15.86505 15.97249 16.55992 15.62395 16.20581 16.13315 15.7619 16.75545 17.29823 1.974618 1.863514 0.5995829 0.4999328 0.3454832 0.2304675 0.1267996 0.0144999 -0.02635827 -0.09206254 -0.1387645 -0.1434183 -0.07715967 -0.06105641 -0.08289185 0.0382222 0.1542298 0.1343118 0.1307364 0.0752145 0.0386038 -0.01952204 0.01022774 -0.008851211 -0.06101088 0.05746861 0.2325531 1.526478 1.602991 1.631102 1.734674 1.695729 17.93371 18.29157 17.12444 16.65949 16.46058 17.15979 17.70242 16.77161 16.3997 17.54998 17.02937 16.38921 16.32597 16.59747 17.66651 17.61027 17.91609 17.80728 17.94157 18.19959 18.09205 17.92151 17.77708 17.76527 17.91819 17.89073 17.23669 17.12893 18.31146 18.05301 18.34217 17.4023 2.102614 2.178847 2.225687 
3.492578 3.548446 3.496744 3.521712 3.480402 3.474044 3.436258 3.419651 3.405201 3.411528 3.347731 3.32139 3.303639 3.295089 3.29901 3.317438 3.286447 3.244867 3.172174 3.165074 3.179096 3.300847 3.357548 3.4178 3.436431 3.398035 3.320133 3.277012 3.271514 3.19491 3.151158 1.700194 1.703704 1.675618 1.568643 1.402378 1.264825 1.259307 1.309472 1.361291 1.474512 1.536722 1.499902 1.450189 1.419249 1.42077 1.344543 1.365345 1.356353 1.276992 1.158583 1.120533 1.152846 1.021728 0.8197775 0.5794871 0.4501638 0.4861847 0.5766795 0.5942727 0.6970968 0.8767436 -9999 -9999 -9999 1.423628 1.42751 15.53363 16.59654 16.44455 16.35191 13.88339 16.35146 16.37552 16.8068 17.07986 17.12266 17.17512 17.25494 17.39308 16.07283 16.16557 16.22532 17.22383 17.1089 16.36588 17.53814 17.65966 17.60521 16.26574 16.38571 16.47385 17.5724 17.71106 17.70434 17.34684 17.38845 17.62016 16.95059 17.25057 17.38916 16.07834 17.27687 17.27887 16.2809 16.80916 17.63645 17.154 17.02633 16.31831 16.28224 16.11186 15.7779 16.48869 16.47812 15.61159 15.89975 15.96253 15.90899 15.69486 16.05885 15.89343 15.76017 15.73238 15.34193 15.52755 15.61209 16.78189 15.90878 16.24232 16.0755 16.87326 16.94556 15.67194 1.906224 1.879424 0.518757 0.4418526 0.3577055 0.2211497 0.07400903 -0.004075011 -0.1340138 -0.1759194 -0.06004427 0.005064706 0.03063851 0.06874504 0.1365395 0.1851237 0.2600645 0.3375233 0.1817922 0.117573 0.03667601 0.04609587 0.05280477 1.259953 1.284891 1.441039 1.447672 1.581511 1.622873 1.727568 1.826277 1.817534 16.66273 17.22216 16.28464 16.88032 17.98675 17.31594 16.54984 17.72913 17.88219 16.2778 16.51682 18.00577 17.5962 16.8965 16.38701 17.03715 17.82236 18.14363 18.1119 17.83147 17.05787 17.87336 17.85341 18.0068 18.20138 18.34131 17.28458 18.24133 18.27343 18.26688 18.5348 2.084004 2.167637 2.22707 
3.538568 3.5216 3.521712 3.488219 3.456166 3.473179 3.426807 3.474782 3.382384 3.360503 3.352487 3.345478 3.330062 3.29809 3.313547 3.297927 3.229984 3.158797 3.097437 3.098708 3.224695 3.38859 3.421472 3.488652 3.444284 3.397363 3.270543 3.247003 3.078058 2.942697 2.921319 2.892292 1.540547 1.54075 1.468316 1.369363 1.2866 1.283823 1.281803 1.374587 1.360234 1.4505 1.468429 1.439376 1.383432 1.415023 1.399978 1.337177 1.232569 1.118168 1.021544 0.9758645 1.064788 0.8875214 0.6101725 0.4257194 0.3993214 0.5031218 0.5264933 0.5214883 0.5840189 -9999 -9999 1.473906 1.26745 1.161742 1.193389 14.98116 15.34096 15.61111 16.35277 13.78928 16.38792 16.51141 16.79291 16.88557 14.37102 13.45201 16.00367 16.52303 17.33908 17.28926 17.29257 16.28841 16.2719 16.40512 17.09 17.43228 17.40468 16.03692 16.22456 16.31346 16.10679 16.18886 17.02494 17.24246 17.31407 17.61491 17.5634 17.43804 17.35305 17.29059 17.21364 17.24381 16.41712 16.38617 16.57166 17.3592 17.18981 16.92324 16.8425 16.16072 15.80602 16.25384 15.43202 15.56416 15.9241 16.22317 16.52697 16.08248 16.54593 15.77241 15.70046 15.89154 15.34655 15.23789 16.45893 16.80484 15.90209 16.27141 17.30491 17.21299 17.11959 17.14447 1.920358 1.872751 1.894881 0.5138233 0.4387196 0.3126567 0.2026051 0.02878221 -0.1114206 -0.1020417 -0.08511982 0.04739766 0.1346017 0.1736542 0.07653204 0.10267 0.129068 0.3042083 1.53337 1.599735 1.458108 1.400913 1.346043 1.412841 1.424173 1.382547 1.483621 1.504887 1.58675 1.701013 1.807865 1.901681 16.79705 16.22631 16.14156 16.25425 16.92955 16.77452 17.65726 17.58505 17.29847 17.44063 16.84007 17.54115 17.54419 16.50527 16.2602 16.92361 18.01203 17.36745 18.04362 18.07027 16.59447 17.22312 17.78142 18.14511 18.28231 18.35275 18.37118 17.15482 18.27584 18.37096 18.53951 2.106602 2.191827 2.257104 
3.505213 3.496022 3.473281 3.451903 3.455413 3.444091 3.410176 3.381703 3.350341 3.321501 3.310678 3.301681 3.30902 3.256031 3.213525 3.197168 3.155043 3.119119 3.077793 3.149505 3.306177 3.436701 3.467111 3.42841 3.35117 3.223337 3.16901 3.104165 3.001036 2.867303 2.699619 2.7076 1.352635 1.419 1.396168 1.265131 1.312855 1.376265 1.398869 1.445251 1.469893 1.445296 1.399413 1.41782 1.47439 1.454197 1.374358 1.261784 1.123839 1.033049 0.9864544 1.013691 0.9271331 0.6906119 0.4442078 0.3316792 0.3258962 0.4555145 0.3813925 0.3612203 0.5178924 0.7980642 -9999 -9999 1.290231 1.003127 0.8739462 14.68786 14.62233 14.73255 15.17247 16.32927 15.60137 16.58015 15.75168 15.4999 13.29791 16.68993 15.88613 16.15248 16.4727 17.11543 17.17497 17.22413 16.96168 16.88381 17.14618 15.81971 16.11679 16.82146 15.78694 16.78015 15.77306 15.89745 16.85791 17.03188 17.17526 17.30285 17.45936 17.37153 17.31759 17.40965 17.45302 17.37748 16.48968 16.80457 16.66719 16.77592 18.26278 17.3054 17.33955 17.41843 16.15016 15.72886 15.56871 15.63014 17.84088 16.38868 16.04959 15.93254 15.79946 15.64961 15.37912 16.04442 16.49273 15.54116 15.56292 16.61516 15.92206 15.93748 1.897221 16.9757 17.1323 1.830209 1.88156 1.842233 0.5805144 0.576364 0.4742776 0.3750344 0.2642811 0.05039885 -0.09323725 -0.1287651 0.03219506 0.1303801 0.2032869 0.2165927 0.0842937 0.09333199 0.1351969 1.415196 1.584532 1.671742 1.587717 1.4582 1.483769 1.538543 1.489994 1.461944 1.408573 1.44197 1.548298 1.640843 1.789824 1.769123 16.90423 16.80499 16.19964 16.05465 16.81327 16.20089 16.49653 17.03704 17.45154 17.56362 17.46511 17.25301 16.42772 16.60429 16.1859 16.56971 18.00673 17.85704 17.81594 18.01167 16.9613 17.21141 17.86788 18.31092 18.35049 18.62291 18.36171 17.29333 17.4796 18.26645 18.54724 2.117013 2.232889 2.279906 
3.503529 3.480279 3.454792 3.430388 3.449355 3.392206 3.371932 3.333637 3.294702 3.297932 3.30873 3.299315 3.297113 3.227711 3.145054 3.102487 3.106307 3.092548 3.069798 3.190978 3.312804 3.374709 3.462269 3.3559 3.275548 3.118392 2.97708 2.895751 2.847874 2.77247 1.27719 1.29929 1.255466 1.371576 1.354588 1.339858 1.364857 1.434483 1.477019 1.489506 1.515817 1.531203 1.457829 1.403151 1.424081 1.433364 1.348093 1.187845 1.050633 0.9394521 0.9025562 0.8404174 0.7115368 0.4979849 0.315683 0.2681619 0.3043458 0.3181447 0.2358695 0.2598154 0.4616026 0.8794749 1.074787 1.091903 -9999 0.9400625 0.7264799 2.293044 14.33003 14.40808 15.11572 16.16805 16.48707 16.63328 16.53592 15.33043 13.30232 16.77164 15.46692 15.88145 16.69612 16.82509 17.04467 17.09347 17.63732 16.1153 15.6665 15.56223 15.50897 15.49539 17.36983 17.17525 15.96848 15.56648 15.69796 16.12346 16.34319 17.28056 17.28908 17.32591 17.39319 17.34922 17.78218 17.24784 17.06244 17.88901 16.90965 16.60375 17.01752 18.23322 17.97304 17.25985 16.59937 15.89018 15.73019 15.89656 16.89116 16.79711 16.9992 16.02135 15.67397 15.44347 15.59105 16.38799 15.85342 15.38689 15.32992 15.34666 15.45097 1.828063 1.887511 1.910888 1.929976 1.879734 0.8076061 0.8337594 0.6466615 0.6493111 0.4811237 0.3298635 0.1598501 0.05177711 -0.02438456 -0.01883045 0.1263723 0.2372376 0.2972655 0.2846415 0.2224672 0.1788726 0.2857502 1.523579 1.774754 1.757242 1.624414 1.51596 1.561024 1.599563 1.598205 1.511982 1.406788 1.439284 1.606261 1.685403 1.757995 17.28895 16.80376 16.47806 16.42174 17.20511 16.04339 16.24925 16.19332 16.94865 17.77699 17.31232 16.67586 16.27668 15.9327 15.97 16.64384 16.34768 17.94331 18.00919 17.98479 17.68275 16.98404 18.12979 18.2257 18.59341 18.7621 18.1206 18.30925 18.34354 17.43663 18.44796 18.6691 2.148757 2.257725 2.38151 
3.456303 3.435363 3.417073 3.402277 3.404622 3.344919 3.32791 3.276351 3.252359 3.233672 3.224171 3.291884 3.229181 3.224741 3.171609 3.115808 3.098499 3.066355 3.055658 3.266 3.378651 3.372329 3.292291 3.250619 3.134042 2.992898 2.841857 2.81256 1.407581 1.417876 1.371072 1.368209 1.349273 1.294489 1.329131 1.396631 1.459507 1.548283 1.500335 1.565907 1.572682 1.496657 1.558608 1.428196 1.449579 1.430836 1.282831 1.103596 0.9621927 0.8693228 0.7571501 0.6454406 0.492644 0.3193554 0.2217703 0.2110993 0.2192625 0.1302886 0.1395861 0.2582132 0.5457653 0.8580261 1.005111 0.9312479 0.7630758 -9999 0.7714832 2.192234 2.106531 0.5263712 14.42956 15.96501 16.18584 16.49567 16.53175 13.06281 13.14299 13.63859 13.26148 16.24781 15.24077 12.66082 16.22751 16.27885 15.67774 15.4981 15.39905 12.68006 12.59162 12.56337 15.27253 15.30036 15.70981 15.59286 15.78618 15.58958 16.03215 16.27402 16.11019 16.09105 16.57478 17.59469 18.74941 18.3805 17.94406 16.70526 17.41252 17.16902 18.11778 18.58466 18.46977 17.46561 16.47154 16.18751 15.90175 15.86438 16.36016 16.48183 16.92304 15.9868 16.03348 15.70554 16.69055 15.4112 15.50079 15.77525 15.82279 15.47026 15.79798 1.823129 1.902134 1.946481 1.938903 1.983194 0.7993613 0.8144214 0.7362203 0.6962065 0.4923951 0.3321829 0.2139575 0.1634105 0.07874443 0.1217639 0.2425882 0.3362111 0.2746112 0.2964366 0.31434 1.502552 1.618697 1.679234 1.793003 1.760451 16.56203 16.70079 1.554987 1.617151 1.613911 1.673339 1.515665 1.600112 16.32491 17.14004 18.12475 17.97084 17.81202 16.4275 16.3342 16.16351 16.09283 17.48245 16.59016 16.11295 16.92632 17.71288 16.62735 16.16549 16.17404 15.90889 16.00898 16.93692 17.38161 16.69755 16.7553 17.99083 17.23124 18.05373 18.39753 18.5471 18.42505 18.33282 17.47884 16.84454 18.38061 18.50391 18.73706 18.90342 2.345387 2.337264 
3.374648 3.362884 3.388345 3.356597 3.336018 3.29515 3.267541 3.267643 3.255055 3.220239 3.216465 3.176213 3.153716 3.205647 3.152027 3.132511 3.224481 3.143233 3.143193 3.345249 3.437565 3.394454 3.265497 3.091567 2.994994 2.860651 2.796589 2.850956 1.47822 1.429651 1.38717 1.390049 1.357004 1.364852 1.487558 1.455763 1.526305 1.550989 1.597172 1.656005 1.545155 1.537688 1.49183 1.413578 1.345188 1.286778 1.156457 0.9948567 0.8776082 0.7539309 0.5747874 0.3860719 0.2194255 0.1215658 0.1008239 0.1289052 0.1702006 0.1522512 0.1617268 0.3275999 0.6222269 0.8660778 0.9149108 0.7675213 0.682428 0.6342406 0.7147765 0.6661111 0.5856565 0.5624123 14.3603 14.56837 0.803817 16.31654 13.41284 12.95031 12.97217 12.83467 13.99034 13.22274 13.62637 12.7584 15.84 15.28235 15.23556 15.11332 15.08864 12.46766 12.45646 12.38114 13.04787 13.91779 12.86688 15.99156 15.39869 15.78291 16.67727 16.78129 16.56427 16.21149 17.0423 18.34445 18.26436 18.23863 17.34745 17.91673 17.37975 16.74327 17.98331 18.27069 17.81649 17.61184 16.86882 16.51393 16.13049 15.88314 16.0951 16.30397 16.86127 16.26924 16.19772 15.85215 16.7706 16.8591 15.77625 15.69627 16.35805 15.65451 16.84981 16.77907 1.848896 1.937346 1.955998 1.982085 2.002156 2.004236 1.820088 1.749816 1.735407 1.658746 1.530293 1.575982 1.464034 1.476836 1.525929 1.508035 1.463057 1.456684 1.522882 1.59823 1.621978 1.648167 1.668151 1.763152 16.23897 16.36818 16.06963 1.65777 1.700255 1.702249 1.651732 16.33416 16.30567 16.95297 16.50783 17.21362 17.90938 17.76515 16.85051 16.60046 16.1808 17.56219 16.01279 16.13964 17.43408 17.62158 17.61292 16.18242 16.66674 16.18544 17.15646 16.30409 15.97261 16.1242 16.29858 18.08583 18.38175 18.32153 18.5965 18.28954 18.48517 17.55879 16.95028 17.16144 18.11664 18.54436 18.78288 18.62216 2.337656 2.32523 
3.388824 3.334756 3.299336 3.298263 3.282485 3.295022 3.274256 3.294738 3.331491 3.254561 3.177845 3.1162 3.14392 3.178161 3.202366 3.254699 3.324365 3.277704 3.309508 3.424529 3.487161 3.434427 3.376637 3.098546 2.940027 2.845865 2.859064 2.865498 2.892745 1.40629 1.398126 1.366693 1.461766 1.499022 1.485035 1.516489 1.565754 1.556838 1.520471 1.510314 1.495665 1.463296 1.379678 1.259927 1.149713 1.092681 1.013254 0.9052977 0.7803231 0.646112 0.4263092 0.188903 0.05807913 0.007211268 0.05541368 0.1129699 0.1942484 0.2406403 0.3271067 0.4305764 0.676477 0.8240957 0.8342935 0.7243643 2.137491 0.5289854 0.6524394 0.6842437 0.5803212 0.5919941 0.6099334 0.6388388 15.83712 15.89631 17.16954 15.69769 15.30996 15.53502 16.35291 13.67101 16.25743 15.22647 16.30587 12.34374 14.87561 12.05399 14.72753 14.93634 15.05989 15.44998 16.18004 16.26527 15.49196 15.4973 15.4638 15.5745 15.99792 15.69918 16.86174 18.40793 16.5118 17.5769 16.85431 16.3211 16.37587 16.76529 17.69959 17.79758 17.62001 16.81239 16.7231 17.21642 18.58739 17.2071 16.40171 16.02051 15.89264 16.03474 16.31617 16.16175 16.28287 15.75944 16.41594 15.85714 15.80662 16.37609 17.05034 16.19124 16.04337 17.18282 16.63986 16.54442 2.042922 2.044926 2.022541 1.856414 1.699909 1.60294 1.68553 1.655216 1.728494 1.65541 1.671945 1.600793 1.521051 1.505106 1.486312 16.99562 16.81972 1.547098 1.554345 1.638859 18.05901 17.21702 16.65407 17.58149 17.27673 17.68532 17.39604 17.7682 17.91761 16.72366 16.74545 16.42953 16.79935 17.08204 16.81475 16.44854 16.8944 17.5529 17.01496 16.16792 16.01487 15.94104 16.11028 16.25279 17.36015 17.24982 17.58307 16.00291 15.75181 15.74835 16.13339 16.17118 16.21408 17.20887 18.12613 18.54453 18.59622 18.69749 18.18731 17.25532 17.17871 18.24627 18.39762 18.56923 18.77831 18.94151 2.319025 2.34915 
3.310983 3.280344 3.28723 3.259521 3.280064 3.255045 3.270242 3.283177 3.301691 3.231159 3.221918 3.185277 3.183491 3.270232 3.312346 3.3485 3.365991 3.313298 3.395664 3.487843 3.422001 3.452539 3.383463 3.250513 3.094532 2.881214 2.910918 2.904204 2.867253 1.460881 1.42253 1.440398 1.53131 1.538217 1.61918 1.619938 1.489826 1.417764 1.308628 1.283502 1.339283 1.370325 1.308756 1.194675 1.071873 0.975178 0.8897693 0.7914672 0.676299 0.4806761 0.2403912 0.05509843 -0.05217582 -0.02931857 0.04066864 0.1303395 0.2480865 0.306548 0.4003693 0.4903198 0.6286662 0.7262462 2.321924 2.146717 2.002832 1.740696 0.3806297 0.5188029 0.627176 0.6489093 0.6514475 15.2257 15.52055 15.49043 15.12869 15.04829 15.12214 15.53875 15.62781 15.82942 15.67265 16.20712 15.54963 12.29857 14.61835 11.72879 14.41319 14.58524 16.05402 15.43344 15.39818 15.76891 15.49675 15.43791 15.58612 15.60376 15.9471 16.46345 16.44441 15.79807 15.94628 16.0055 15.97974 15.96083 15.98015 16.24036 16.49861 17.0092 16.77697 16.39856 16.51112 17.63173 18.5786 18.08055 16.90071 16.15683 15.87584 15.81246 15.90942 16.01001 16.05321 16.18426 17.32828 16.12759 15.97912 16.58335 16.37538 15.82864 15.94694 16.00507 16.0055 15.94503 15.86515 15.88022 1.921243 1.76159 1.731988 1.629927 1.657144 1.751932 1.783329 1.753727 1.702265 1.604181 17.09854 16.80312 17.07406 16.12956 16.12183 17.44366 17.48064 17.75692 18.07295 17.34804 17.89612 17.72654 17.40028 16.69607 17.69881 17.72925 17.14046 16.90143 17.84411 17.16251 17.73974 18.54728 17.62833 16.99415 16.44194 17.53767 17.40685 16.53922 16.21181 16.04735 15.79601 15.81679 16.06618 17.49285 16.08623 15.7895 15.76108 15.53022 16.18344 15.90078 16.26363 17.09103 18.36122 18.45717 18.49665 18.50507 18.24973 18.16856 17.28505 18.33592 18.22357 18.54204 18.78566 18.94448 2.326766 2.417658 
3.3668 3.279026 3.232263 3.233911 3.287907 3.268762 3.208653 3.208119 3.269301 3.261102 3.205886 3.216821 3.270385 3.306004 2.138289 2.152521 3.432133 3.640161 3.309864 3.329726 3.281046 3.393147 3.536228 3.443648 3.155964 3.144917 3.124185 2.982477 1.604694 1.56965 1.544356 1.655079 1.627934 1.614399 1.604842 1.517537 1.348418 1.269154 1.156513 1.138833 1.179122 1.251596 1.248707 1.163034 1.042836 0.874643 0.760085 0.6396217 0.5020133 0.3196146 0.1284017 -0.0280112 -0.05525821 0.02205784 0.1532074 0.2158853 0.2623028 0.3025757 0.3716215 0.4559367 2.017017 2.054147 1.996016 1.887648 1.74679 1.643213 1.728886 1.879292 2.109094 2.197845 14.30803 14.9408 15.21403 15.16291 14.67324 14.31266 15.3793 15.53079 15.99057 15.46929 15.20349 15.05262 15.22158 13.21292 11.93968 11.71699 11.5772 11.77264 15.16291 15.03641 15.13075 15.37459 16.68745 15.44228 15.59478 15.62029 16.0267 16.45446 15.21695 15.43878 15.45643 15.39013 15.52938 15.65004 15.98619 16.30593 16.1817 16.34651 17.66761 17.58987 16.85835 17.19747 17.455 18.62927 17.49147 16.47231 16.02413 15.74787 15.6915 15.86496 16.24456 17.07338 16.93585 16.54181 16.25451 16.04902 15.809 15.82735 15.99616 16.22124 16.33575 16.21798 16.14922 15.715 1.882852 1.72999 1.66755 1.741078 1.70703 1.748412 1.845341 1.80255 1.862879 17.07151 17.16253 16.94792 17.44388 17.2506 17.12724 17.28748 16.55393 17.02812 17.7203 17.76105 17.79112 17.88016 17.83756 16.95881 17.85534 18.06544 16.46081 16.69692 16.86675 17.12076 17.7523 17.21532 16.41459 16.22694 16.46408 17.57267 16.77698 16.85559 16.10629 16.63035 15.66969 15.62729 15.84635 15.76106 15.79322 15.7399 15.53077 15.46756 15.6151 16.15277 16.69856 17.73849 18.29605 18.37257 18.41657 18.45932 18.54705 18.18615 18.46406 18.46465 18.28332 18.62041 18.78597 18.99163 2.342665 2.446186 
3.337635 3.222798 3.190973 3.209294 3.210453 3.162408 3.11708 3.158604 3.188506 3.254144 3.289168 3.300765 3.384317 2.159845 2.065841 3.324436 3.293141 3.100697 3.07966 3.122568 3.220178 3.316192 3.241418 3.356592 3.208251 3.103179 1.810912 1.704116 1.685393 1.713505 1.609003 1.692173 1.694477 1.63865 1.476602 15.54196 15.95173 1.234577 1.160832 1.159926 1.145222 1.125375 1.125157 1.078912 0.9066458 0.7476897 0.5707133 0.422708 0.2987964 0.1608671 0.002475967 -0.08403636 -0.03435863 0.1027514 0.1706686 0.2455841 0.2482085 0.1695242 0.2088666 1.80137 1.808796 1.773645 1.666686 1.567972 1.678155 1.621327 1.804681 1.887806 1.970305 2.060485 2.078887 2.135344 2.127227 1.892099 1.880258 14.94836 15.53614 15.4291 15.73715 15.83163 14.6502 15.06628 15.09318 12.97752 12.50599 12.13277 12.56085 12.95553 12.11964 15.33769 15.11798 15.16076 15.22594 15.39981 16.1782 15.44916 15.43734 15.26969 15.29467 15.0977 15.07546 15.07927 15.33787 16.53591 16.54119 16.6177 16.65452 16.3178 17.2573 17.77345 16.71122 16.88319 16.69434 16.92743 17.6334 16.61346 16.37497 15.95391 15.75526 15.88455 16.53876 16.96762 17.55364 18.09195 16.93593 16.2739 16.1024 16.0947 16.55676 16.42727 16.15736 17.23669 15.91505 16.14227 1.976928 0.5529776 0.544158 0.56345 0.6194143 1.854344 1.805892 1.84586 1.794611 16.57257 17.25704 17.5056 16.28915 16.55096 17.1847 16.54576 17.81898 1.828226 1.859603 17.97581 18.04515 17.9216 17.95097 19.33982 18.07067 16.82468 17.05071 16.76632 17.57232 17.10677 17.03169 17.94842 16.69557 16.43683 16.26029 16.20302 16.10915 16.4484 16.01418 15.97349 15.74989 15.60651 15.92161 15.66626 15.65756 15.78958 15.65833 15.56684 15.81303 17.35686 17.71202 17.76391 18.26225 18.33529 18.36965 18.46091 18.55057 18.54103 18.55577 18.58787 18.34529 18.65366 18.83834 19.03029 2.429096 2.333673 
3.219146 3.136056 3.148248 3.16602 3.197768 3.179331 3.135553 3.148503 3.256672 3.298232 3.465672 3.616851 3.559905 3.513956 3.504795 3.321313 3.012618 2.863524 3.041564 3.042357 3.087783 3.076893 2.977675 2.987782 3.029575 1.713327 1.844522 1.727848 1.746286 1.721206 1.67873 1.697483 1.748371 1.641957 1.383101 15.68328 1.201781 1.22115 1.253951 1.192789 1.101048 1.055851 0.9465675 0.7705119 0.6165303 0.4444467 0.2968435 0.1919443 0.1209604 0.01186026 -0.08931068 -0.1224174 -0.02142447 0.1176392 0.1904337 0.1467069 0.1324301 1.544 1.565068 1.559539 1.58437 1.588739 1.532709 1.47945 1.593418 1.807937 1.854588 1.901966 1.939874 1.822076 1.873514 0.3466024 0.3888286 1.94521 1.889958 1.801558 14.63831 15.87447 14.13371 14.37118 15.4802 15.88197 12.851 13.04822 16.50011 11.7409 11.94529 12.12115 12.49156 15.10842 14.99347 16.29374 15.46635 15.71172 15.44287 15.7331 15.2507 15.07218 15.07793 15.24899 15.23154 15.2823 15.41479 15.50136 15.81951 16.67226 17.33779 16.16551 16.77157 17.80496 16.67984 16.55355 16.43314 16.46447 16.69012 17.12803 16.69242 16.55383 16.44619 16.53584 17.06405 18.40769 18.33524 18.44151 17.83325 17.62692 16.65428 16.49458 17.05374 16.20379 15.92647 16.0484 16.29891 0.8111869 0.6998281 0.5078622 0.3783406 0.3869873 0.4847454 0.6384521 1.725926 1.766488 1.78929 15.84646 15.89268 17.0614 1.6495 1.822763 1.821034 16.98563 1.840423 1.84558 18.29945 17.92393 18.14353 17.91633 18.2183 18.94047 17.77051 17.20076 17.31726 18.0163 18.02902 18.11489 17.00227 16.84186 16.63191 17.32115 16.85019 17.29564 16.59738 16.77333 15.97077 16.18304 16.10267 16.03988 15.97167 15.56926 15.51289 15.51263 15.60925 15.79819 16.07351 16.49627 17.33368 17.8655 17.7103 18.04689 18.3749 17.54339 18.50944 18.40239 18.66322 18.69109 18.69216 18.68589 18.54403 18.68034 2.337045 2.337279 
3.159672 3.118138 3.144601 3.1398 3.178501 3.216424 3.179341 3.171121 3.276427 3.44581 3.501962 3.409072 3.222477 3.350386 3.193038 3.033446 2.917891 2.898329 3.048329 3.163843 3.291879 3.014266 2.822748 2.788629 1.441756 1.686075 1.809996 1.723276 1.621006 1.618016 1.642399 1.638915 1.71648 1.516626 1.437967 1.322086 1.256311 1.292932 1.28162 1.253483 1.160679 1.005462 0.7445872 0.4677064 0.2346638 0.06855666 -0.02093107 -0.04861039 -0.05487667 -0.09876619 -0.1593638 -0.1428994 -0.03475043 0.04606512 0.08834237 0.08434948 1.515156 1.410048 1.42519 1.399093 1.421864 1.488957 1.429732 1.552286 1.532673 1.665063 1.917057 1.934244 1.83852 1.792311 1.754037 0.2008911 0.2996052 0.3316386 1.81225 1.644947 1.602208 1.64953 1.612695 14.53819 15.51569 14.69586 14.67158 14.7359 14.55337 14.44916 15.25945 16.27208 15.10832 15.24627 14.95048 15.00202 15.34627 15.24289 15.30762 15.22659 15.232 15.22188 15.4571 15.10646 15.09762 15.21207 14.71645 14.82712 15.29816 16.31585 16.29584 16.47996 16.96168 16.41894 17.77768 17.49276 16.16515 16.2564 16.44929 17.21439 18.34963 17.07237 17.84626 17.86076 18.40937 18.42438 18.55145 18.31559 18.58244 18.30952 18.12466 17.15997 16.64306 16.29256 16.0779 16.59534 0.776641 0.8837268 0.6985412 0.2982981 0.03373106 0.1069935 0.3244008 0.50418 0.7069386 1.818475 1.863936 15.8543 16.06381 17.23565 1.645395 1.704131 1.746673 16.27374 1.79578 1.909825 1.880065 18.18981 18.28484 18.3161 17.10527 17.75273 18.16591 17.80159 17.55616 17.73028 17.53604 17.06098 17.33046 16.49519 16.4929 17.46967 16.65269 16.66178 16.31779 16.47976 17.48657 18.00111 17.45746 17.38206 16.14677 15.56534 15.47797 15.80818 15.73575 16.43182 16.88489 16.48782 17.01782 18.07136 17.52915 18.08661 18.11937 17.53473 18.62537 18.42933 18.57725 18.42325 18.45255 18.7101 20.18887 19.01105 2.385492 2.426223 
3.258804 3.253178 3.147704 3.193516 3.221094 3.184132 3.228606 3.371759 3.605101 3.518818 3.129851 3.06814 2.964965 2.928791 2.945083 2.883971 2.933109 2.907256 3.016942 3.202366 3.216384 3.119486 2.914962 2.815601 1.472823 1.614343 1.695932 1.509363 1.445596 1.457132 1.496891 1.595422 1.705443 1.700967 1.541045 1.341079 1.210641 1.185342 1.311919 1.309783 1.168543 0.9452453 0.6080058 0.2930337 -0.01042284 -0.1977042 -0.2850811 -0.2792776 -0.2181407 -0.1900543 -0.1815756 -0.1254129 -0.05692652 -0.03696275 0.01264348 -0.01252844 1.446079 1.440383 1.392837 1.344044 1.350722 1.398833 1.493122 1.63422 1.712157 1.74001 1.876087 1.821339 1.835001 1.609679 1.515283 1.610422 0.2234641 0.195693 1.643554 1.564315 1.543324 1.496377 1.571049 15.30591 15.38369 15.00845 14.39926 14.47804 14.71714 15.66969 14.94494 16.47738 15.44152 15.31751 15.68722 15.05075 15.14407 15.89676 15.27301 15.27656 15.14859 14.98691 14.93711 14.90782 14.87386 15.43737 14.4562 14.82125 14.79306 15.67857 17.16056 17.5281 17.33477 17.58486 17.41902 17.31581 16.31876 16.24419 17.49711 16.41058 16.66579 17.55724 18.47753 18.9675 18.71472 18.96005 18.96819 18.68388 18.52368 19.3139 18.65164 18.7016 17.2979 16.41875 16.5584 16.12677 17.49063 0.9298694 0.6995941 0.2180878 -0.09397469 -0.07123915 0.2303915 0.4288575 0.6730998 0.7813405 1.876545 16.39112 17.84863 16.25245 16.21266 1.632476 16.21521 16.27464 1.835875 1.901921 1.870742 18.5835 18.60007 18.56694 18.15948 18.24232 18.38875 17.87724 17.56036 17.94165 17.2582 16.61281 16.49595 16.41657 16.27761 16.45484 16.301 15.9296 15.89132 17.41922 16.35893 16.26436 16.4218 17.26022 17.12268 15.82712 15.70952 16.40211 16.26956 16.6882 16.76577 16.18744 16.22117 16.76313 16.78032 16.59248 18.26177 17.25121 17.65643 18.48387 18.54093 18.76261 18.7107 18.70084 18.84909 2.224176 2.414077 2.533014 
3.320261 3.257883 3.271779 3.272216 3.314188 3.306879 3.337763 3.636387 3.660573 3.226409 2.960026 2.862126 2.916635 2.840718 2.85234 2.909489 2.998117 2.931863 3.064091 3.288228 3.216226 3.104257 3.050912 2.869328 2.962325 1.456298 1.471511 1.422001 1.373402 1.389846 1.401442 1.517485 1.639037 1.667337 1.525974 1.345539 1.122476 1.189793 1.225407 1.275435 1.031249 0.7882781 0.4895822 0.2090801 -0.05217583 -0.2550262 -0.372809 -0.3976349 -0.3542846 -0.2554025 -0.1632954 -0.08613696 -0.07053747 -0.04559934 -0.02981172 1.428288 1.431294 1.410491 1.37361 1.337457 1.348942 1.436253 1.535531 1.621632 1.686146 1.675719 1.745823 1.808933 1.766788 1.56197 1.495783 1.450601 0.03409731 0.06978756 1.540023 1.579909 1.471353 1.507654 1.498961 1.407185 15.39455 14.38716 14.2345 14.35732 14.73855 1.658523 1.877369 16.17514 15.36798 14.98889 17.16116 15.10426 15.22313 15.50637 15.1869 15.15777 15.00481 14.88058 14.96963 14.95308 14.36484 14.34011 14.64391 14.8749 15.11322 15.52495 16.29548 16.31312 17.37689 17.40039 16.75174 17.22672 17.33592 16.73433 16.30592 17.22502 17.67193 17.90983 18.79243 19.02778 18.63104 18.93055 18.47308 19.37506 19.65355 18.4772 19.09367 18.87807 17.65476 18.18246 16.97528 16.47768 16.30749 0.9270415 0.6900065 0.3586414 0.08985283 0.08839321 0.2602427 0.4663329 0.6071309 0.6852254 1.840295 16.11929 16.3074 1.933115 16.84073 16.19518 16.03922 1.793024 1.903136 2.011478 18.0424 18.57624 17.92388 18.38097 18.35482 18.15941 18.37694 18.27012 18.18769 18.05494 17.45753 17.45162 17.1343 16.89714 16.17262 17.46083 16.04299 15.77461 15.9203 16.15307 16.02317 16.44552 17.26609 17.14853 16.29446 15.62913 15.89531 16.75628 17.43076 17.60914 16.21188 16.63279 16.36818 16.11691 16.03197 16.24032 16.67679 17.50016 18.3315 18.67672 18.90578 18.91489 18.81678 18.73239 18.86906 2.21708 2.41044 2.498661 
3.526279 3.536386 3.522373 3.503346 3.554621 3.511301 3.664204 3.630767 3.142124 2.978759 2.891382 2.859425 2.940902 2.979156 3.033227 3.059712 3.158955 3.188898 3.244058 3.224151 3.20911 3.09764 2.980941 2.920704 2.880207 2.866174 1.404998 1.443104 1.355366 1.415704 1.411956 1.411762 1.507893 1.540872 1.406056 1.308791 1.261275 1.31255 1.236022 0.9820597 0.766046 0.5548136 0.3576447 0.157139 -0.06298932 -0.2258462 -0.3411467 -0.3562531 -0.3147342 -0.2262076 -0.1336018 -0.05608208 -0.0377716 -0.06475938 -0.06952506 1.414275 1.425348 1.386011 1.354766 1.340768 1.352248 1.409275 1.470605 1.572646 1.653447 1.719975 1.782815 1.749541 1.666259 1.599435 1.477502 1.357136 -0.08226629 -0.0002909303 0.05782459 0.09190259 1.556787 1.49419 1.431314 1.360254 15.42241 14.10527 14.77386 1.675683 1.756331 1.853906 1.955479 14.839 14.9924 15.04009 15.1087 15.41937 15.60689 15.47025 15.16768 14.95046 14.77186 14.61806 14.62374 14.46701 14.38315 14.27417 14.90346 15.75436 15.72285 15.18844 15.39316 13.24268 14.60157 16.65451 -9999 16.98054 16.13554 16.33788 17.35861 16.58266 17.46531 17.95687 18.66753 18.742 18.56955 18.99555 18.97514 19.14108 18.57228 18.60803 18.54051 18.21133 18.23614 17.42101 17.46065 16.55291 16.34855 0.9660937 0.6816905 0.5141793 0.361022 0.3563628 0.3763062 0.4128203 0.460433 0.5543966 1.780023 1.804885 1.863763 1.92429 1.809218 16.02928 16.1104 17.17069 1.961053 18.15667 18.16247 18.63636 18.29626 18.02107 18.22022 18.21425 18.42083 18.18852 18.00116 18.02354 18.04519 17.78942 16.6165 16.78145 16.53449 16.29679 15.95594 15.67321 15.63521 16.0488 17.31867 16.33321 17.20456 15.63928 15.9064 15.95198 16.09817 17.02172 17.23096 16.35908 15.96042 16.47456 17.64371 15.93429 15.77144 15.94352 16.48035 18.15649 18.54664 19.02187 18.78903 18.42046 18.68378 18.77721 18.94019 2.207534 2.389775 2.514332 
3.769322 3.754368 3.684752 3.689579 3.742074 3.657592 3.527246 3.196425 2.978861 2.931192 2.887618 2.911763 2.98295 3.014017 3.097894 3.211847 3.144027 3.177428 3.196746 3.184544 3.131052 3.17782 3.040231 2.964126 2.796045 2.82816 1.537052 1.550475 1.481053 1.453841 1.424738 1.397333 1.477945 1.418446 1.362446 1.270914 1.230249 1.103947 0.8891998 0.6331265 0.4552447 0.3674711 0.2390738 0.08907489 -0.05405774 -0.1419687 -0.186382 -0.2070781 -0.2014883 -0.1806245 -0.1039642 -0.02522386 -0.08364972 -0.1107645 1.257466 1.288126 1.326364 1.334629 1.308598 1.315485 1.330983 1.373021 1.420175 1.489704 1.585998 1.689132 1.726617 1.709131 1.636937 1.609913 1.509943 -0.1019553 -0.1291158 -0.08079628 0.0104157 0.05449814 0.01224169 1.393462 1.370284 1.275242 11.67584 1.355773 1.427469 1.622069 1.605284 1.73675 15.95082 15.26236 15.10602 14.89975 15.24079 15.60955 15.30031 15.67749 14.95141 14.6749 14.60407 14.57415 14.55301 14.2294 13.98106 13.94058 14.4913 15.69821 15.86333 15.86542 16.24937 15.05523 16.47756 17.07738 -9999 -9999 15.84147 16.2452 17.09968 17.76408 18.10503 18.27178 18.20622 18.51009 18.52802 18.65017 18.82355 19.08671 18.88578 18.5948 18.78546 18.64674 18.59667 -9999 18.71154 17.58234 17.61723 16.30387 0.7110484 0.5543966 0.6411018 0.5605711 0.5082489 0.3690684 0.2896464 0.4442534 1.712813 1.771977 1.819386 1.923034 1.806157 1.775049 16.63844 17.99567 17.73722 17.93491 17.58737 18.09507 18.23177 18.12628 18.03548 18.00645 17.81854 17.72301 17.91129 17.9598 17.33522 16.51607 16.93401 17.62173 16.31005 15.89101 15.52934 15.62145 15.90624 15.98576 1.833195 1.88335 16.36904 15.56619 17.50512 15.63858 16.09007 17.40782 17.22867 16.26317 15.90586 16.35496 16.19226 15.87588 15.66437 15.927 16.53839 18.60477 18.78367 18.76472 18.67166 18.61667 18.71703 18.54905 19.01509 2.253508 2.49123 2.400257 
3.670155 3.616622 3.490442 3.556599 3.334589 3.140858 3.099807 3.059961 2.988901 2.900349 2.864506 2.910303 3.010039 3.054254 3.146585 3.003097 2.892084 2.972365 3.02954 3.073445 3.157592 3.144164 3.103052 3.009526 2.86357 3.002776 1.689711 1.689081 1.645639 1.490121 1.382211 1.380512 1.435185 1.427972 1.374913 1.316649 1.142404 0.8026568 0.508315 0.3639109 0.3194926 0.266458 0.2250659 0.1014698 -5.187591e-005 -0.02698364 -0.02647004 0.005680134 -0.07900593 -0.07953519 -0.03808684 -0.06356404 -0.1200827 -0.1832386 1.198704 1.178847 1.192524 1.177677 1.255736 1.264439 1.279479 1.299722 1.332981 1.390497 1.3821 1.523019 1.532439 1.576878 1.603677 1.546233 0.01546633 -0.1049102 -0.1483878 -0.1250363 -0.02552397 0.02413348 -0.1083945 -0.1170665 1.332519 1.383422 1.245676 1.244821 1.433359 1.458373 1.544799 1.709756 14.81793 14.93316 14.8423 14.87199 15.57245 15.18196 15.55989 15.10621 14.87874 14.52194 14.51818 14.48392 14.5315 14.30863 14.66546 14.24981 15.46056 14.89704 15.96378 15.79053 15.5146 14.83925 15.39244 16.1481 15.81508 15.9883 15.90127 16.00464 17.30094 18.08297 18.28803 18.40383 18.61806 18.11156 18.33075 18.06736 17.67351 18.51993 18.75631 18.7863 18.76797 18.84246 19.13362 19.10908 18.38988 17.6871 17.95352 16.08283 0.5879809 0.525486 0.6288696 0.6553993 0.5409891 0.2393127 0.08815908 0.2642151 0.5740142 1.715046 1.822773 1.834924 1.851861 1.807464 1.945545 17.29031 16.89452 18.16912 17.78563 18.25382 17.75628 17.45387 17.70503 17.76749 18.08491 18.22623 17.95564 18.19967 17.4299 17.77805 17.73141 17.89669 16.66461 15.99577 15.56248 15.62391 15.43307 15.43492 15.76419 1.840789 1.714919 1.673695 16.69074 1.623961 1.614572 17.23958 16.07538 16.37537 16.40853 15.91907 15.94171 16.57495 15.84159 16.22589 17.7031 18.50538 18.80729 18.73747 18.69261 18.69383 18.56256 18.73775 19.03598 2.369837 2.447753 2.39278 
3.379047 3.429539 3.360539 3.141402 3.026158 2.937428 2.946695 3.002186 2.963149 2.877186 2.91426 2.861454 3.015156 2.945734 2.9163 2.822203 2.748193 2.780903 2.872105 3.014327 3.08113 3.199309 3.207422 3.128819 2.955575 1.662998 1.747751 1.875131 1.668537 1.506738 1.254907 1.260202 1.378213 1.481882 1.363565 1.131626 0.7464385 0.42667 0.2962128 0.3191774 0.3415313 0.3323407 0.2495106 0.1958658 0.1646159 0.1724539 0.1979056 0.1628815 0.1122173 0.003304998 0.007272184 -0.02397258 -0.07541003 1.246632 1.15364 1.132781 1.121764 1.125111 1.197254 1.150166 1.193175 1.210743 1.249958 1.193185 1.316166 1.31406 1.325037 1.410943 1.497873 1.448353 1.41371 -0.1458647 -0.1543793 -0.0882377 -0.0236774 -0.08504853 1.231846 -0.03100167 1.422194 1.351073 1.283004 1.371042 1.388777 1.257282 1.422464 1.535832 1.692346 1.908736 14.9068 15.12668 14.93141 14.71654 15.40672 15.04667 14.90761 14.50569 14.40622 15.04846 14.36131 14.711 15.25177 14.28652 14.73563 15.49938 15.59844 15.84031 15.16209 14.72808 15.34979 15.71672 16.29014 17.06576 16.411 18.04581 17.90485 18.196 18.0637 17.97621 17.91452 18.04376 17.52567 17.57586 18.14328 18.16956 18.37493 18.31131 18.37512 18.52643 19.06952 -9999 18.81974 17.65397 16.98398 16.19476 0.610376 0.6060727 0.6910185 0.6578664 0.531142 0.2670941 0.1021565 0.1976409 0.4426056 1.754948 1.81641 1.780329 1.848759 1.987929 2.036956 16.79563 16.54695 16.77473 16.97368 18.0881 18.0032 17.20539 17.9763 17.80218 18.05914 18.22037 18.02231 17.92731 18.13531 17.81223 16.87752 16.55622 16.67282 16.42688 15.77778 15.5035 15.35776 15.70005 15.51857 1.727472 1.727426 1.744226 1.628442 1.634159 1.62479 1.67754 1.734415 1.737995 1.639225 1.540262 1.4476 1.346022 16.1872 1.54782 1.737278 1.922922 18.78762 18.76693 18.50784 18.82186 18.8734 18.91176 18.80587 2.235834 2.19907 2.287693 
3.160094 3.378758 3.374587 3.317321 3.080337 2.931848 2.899209 2.88151 2.966704 2.823379 2.831196 2.747771 2.748931 2.816263 2.834751 2.876077 2.763076 2.774215 2.83086 2.990773 3.136804 3.193236 3.183094 3.2141 1.702335 1.751067 1.895527 1.857685 1.591628 1.446166 1.154484 1.063857 1.144286 1.206746 0.9640799 0.6534261 0.406076 0.3060341 0.3787579 0.4589069 0.4841706 0.4327485 0.3843629 0.3726645 0.4137918 0.4220217 0.3647044 0.2669568 0.1533042 0.08418184 0.05458482 0.0356689 1.317061 1.249948 1.200123 1.166945 1.153716 1.133885 1.099201 1.060775 1.108845 1.134073 1.149647 1.154575 1.173191 1.126077 1.161824 1.290511 1.321913 1.337065 1.315785 -0.1924856 -0.1565358 -0.07435717 -0.02609348 -0.02820452 1.446675 0.04205197 1.454563 1.429946 1.40456 1.373529 1.370238 1.405766 1.418792 1.488539 1.578048 1.820454 14.86674 14.65116 15.68131 14.6387 15.0684 14.96536 14.8021 14.52704 14.28864 14.11418 14.07857 14.15275 14.38314 14.39185 14.61933 14.85002 15.46418 15.54914 15.67799 15.13974 15.26713 15.99909 16.73633 17.62535 19.04717 17.93676 18.05831 18.14624 18.07325 18.21723 17.9008 17.95347 18.0332 18.09504 17.87054 17.90688 18.32631 18.16009 18.43733 18.97466 19.15485 19.07626 18.51948 17.27748 16.18154 16.36779 0.7645814 0.8125498 0.8494812 0.766921 0.5916992 0.4897451 0.3196858 0.3099557 0.4732501 1.800216 1.807403 1.833419 1.891875 2.141026 2.185678 17.22303 16.303 16.18809 16.25066 18.08478 18.28213 18.04003 17.89911 17.64582 18.01105 17.97409 18.13937 18.2004 16.89539 17.16347 17.68854 17.67542 17.41919 17.9098 16.97008 15.75604 15.43904 15.26464 16.30371 0.0222005 1.580601 1.593932 1.546726 1.667932 1.605437 1.679839 1.746769 1.764312 1.638091 1.502593 1.394189 1.436731 1.510477 1.688013 1.865528 1.890049 18.76153 18.80446 18.92352 18.67933 18.66199 18.7834 17.63418 2.162017 2.182886 2.235386 
3.041798 3.112975 3.231215 3.312011 3.139042 2.9476 2.839782 2.797785 2.809407 2.791732 2.743855 2.794961 2.676945 2.761056 2.805281 2.819452 2.897038 2.928262 2.999684 3.116047 3.084945 3.352757 3.314859 1.762521 1.726434 1.746657 1.715209 1.639586 1.56406 1.358524 1.049621 0.8235564 0.7084645 0.612253 0.4790944 0.3734322 0.378488 0.4724059 0.5688515 0.5958293 0.5630481 0.5046936 0.5021758 0.5323119 0.573546 0.568867 0.4826546 0.287627 0.06565762 0.045287 0.06874496 1.38537 1.322799 1.247517 1.264195 1.243122 1.220351 1.175368 1.102167 1.04871 1.070255 1.049041 1.0552 0.9782092 0.9776804 1.01096 1.099832 1.14422 1.172088 1.215707 1.238285 -0.193981 -0.1722575 -0.1929029 -0.1094167 -0.01054493 1.456059 1.469359 1.502974 1.507389 1.412815 1.434681 1.487639 1.42399 1.462462 1.528767 15.91808 15.26456 14.86846 15.92612 14.73778 14.70232 14.88847 14.84023 14.72128 14.53102 14.35084 14.02639 14.20745 14.35685 14.25109 15.55024 14.87019 14.84352 14.86509 15.28148 15.57909 15.15025 15.65213 15.39015 16.50557 17.67289 17.79915 17.99535 18.00684 18.05177 17.85366 17.12488 17.66118 17.99112 17.8737 17.84472 17.5497 17.85402 17.9527 18.20605 17.59621 18.94195 19.03226 18.85882 17.3808 16.90207 16.4784 16.76266 16.27051 0.9945158 1.079289 1.034713 0.9273365 0.6610097 0.6400442 0.5800924 0.6237325 0.7651662 1.902389 1.964883 2.056558 2.063308 2.058842 2.034204 17.19177 16.00453 16.12903 17.83585 18.82317 18.79 18.02611 17.33121 17.85168 17.21954 17.77571 17.07549 16.88561 16.80682 17.97587 17.82824 17.19241 16.52979 16.04902 16.1331 15.64816 15.27396 15.29921 -0.2639375 1.351343 1.370859 1.44465 1.599451 1.663517 1.686823 1.704055 1.681528 1.548842 1.442341 1.450479 1.506459 1.603998 1.774505 1.860839 1.814925 18.76486 18.88515 19.01357 18.9972 18.88432 18.47807 18.74758 2.122756 2.260624 2.32878 
3.01421 3.089588 3.125736 3.236734 3.186324 3.002654 2.883814 2.785216 2.790338 2.784921 2.757094 2.6622 2.62622 2.672983 2.700042 2.871347 2.955337 3.026646 3.01093 3.099466 3.151478 3.178211 1.450515 1.506616 1.484496 1.521 1.423975 1.39188 1.385441 1.304376 1.036849 0.6948943 0.3635955 0.2517639 0.3200724 0.4623604 0.637033 0.707966 0.6883992 0.6202638 0.5904735 0.6219372 0.6937804 0.6373078 0.5604391 0.594466 0.4862506 0.2853333 0.06885165 0.03474848 0.05205181 0.03892922 -0.03511661 1.256896 1.259495 1.331222 1.285303 1.201425 1.127888 1.049402 0.9813732 -0.500291 -0.5208191 -0.5113129 -0.4595298 1.050689 1.084568 1.089497 1.098113 1.172357 -0.214916 -0.1583566 -0.1414959 -0.1852988 -0.1251689 -0.03479594 0.006306013 0.1315859 1.559437 1.557189 1.539941 1.56047 1.647236 1.641316 1.582386 1.551309 14.73037 15.50627 14.87226 15.30318 14.71179 16.91587 15.24833 16.55187 14.96946 14.53653 14.39947 14.36738 14.36733 14.16603 14.32777 14.5472 14.78842 14.72484 15.06813 16.42643 15.47702 15.23444 15.89789 16.30595 16.37578 17.40139 17.76138 18.04699 18.01114 17.99051 17.46021 17.5307 17.60143 16.71258 17.41328 16.61569 17.68255 17.68083 17.13626 17.93343 17.53256 18.51858 18.43437 18.76013 17.4347 16.43077 16.4055 16.54649 16.72089 1.061426 1.268335 1.234074 1.08879 0.9629504 0.9264975 0.8884977 0.8705994 0.9453723 0.8561289 2.015176 2.005904 1.975849 1.958434 2.025918 16.3646 16.25838 16.01137 16.49474 18.03401 18.02551 17.99896 17.79484 16.42138 16.51305 16.45752 17.90473 16.62845 16.44052 17.1688 17.70741 17.85018 16.7947 16.00369 15.88744 16.00154 15.55421 15.12077 1.22468 -0.432959 -0.2886567 1.36919 1.521382 1.5997 1.636179 1.633346 1.54077 1.422505 1.402404 1.448053 1.568104 1.642577 1.829146 1.851912 1.851012 1.880019 18.96167 18.89775 19.0219 18.86256 17.96283 18.68965 2.126204 2.268447 2.465545 
3.103652 3.090021 3.100041 3.18196 3.160669 3.041523 2.916996 2.857304 2.879831 2.801055 2.757725 2.712569 2.647384 2.669778 2.717274 2.82433 2.982477 3.056507 3.174666 3.12857 3.075612 2.855137 1.357685 1.414351 1.372908 1.3276 1.229908 1.191772 1.224364 1.2639 1.130436 0.8082365 0.4846793 0.4308563 0.6238799 0.8465717 0.8797241 0.8209117 0.6698749 0.6135956 0.6812429 0.8199452 0.8443083 0.6849608 0.6023905 0.5147439 0.4267518 0.2739196 0.1020499 0.05168539 0.03196108 -0.001404891 -0.02819437 -0.07362468 -0.1238618 -0.1493489 -0.1715963 -0.2572185 -0.2463337 -0.3863179 -0.4591074 -0.5265463 -0.520407 -0.4636242 -0.3822998 1.090255 1.101628 1.093515 1.113667 1.20906 -0.1384287 -0.06943867 -0.07276499 -0.137569 -0.1405957 -0.09085681 -0.02458821 0.05926917 1.470204 1.420689 1.600209 1.606999 1.556146 1.678089 1.658914 1.674859 15.04663 15.8046 16.11203 16.14045 14.93375 15.04809 15.06436 15.08579 14.67317 16.41531 14.79144 14.68926 14.70018 14.68288 15.58002 14.63471 14.71198 14.79569 14.77893 14.95435 15.10648 15.35661 16.13801 16.69154 17.16436 17.45243 17.92744 17.66042 17.83324 17.85325 17.02537 17.8196 17.65545 17.16126 17.31759 16.57474 17.00957 16.86972 16.83442 18.19784 17.72563 17.25006 17.00755 18.66559 17.18217 16.74558 16.4762 17.04753 16.86961 16.25597 16.47745 1.049203 1.09586 1.072422 0.9437246 1.016692 1.077412 1.085519 0.9568267 17.49135 1.883412 1.842213 2.001825 1.978189 16.62711 16.13574 15.95789 16.26134 16.7034 17.63792 17.08325 16.52374 16.0869 16.04327 16.08281 17.66674 17.36054 17.20582 17.5306 17.88213 17.98604 17.67411 16.18581 16.42388 16.45745 17.02775 15.57785 1.248061 -0.4505777 -0.3867096 -0.2513947 -0.1982737 1.382165 1.315459 1.370472 1.394027 1.29456 1.327814 1.617624 1.685642 1.712071 1.841542 1.863417 1.87243 1.83879 18.93589 18.99141 18.75237 18.13565 18.80483 18.80298 2.191014 2.337198 2.524957 
3.054651 3.052418 3.094044 3.205754 3.13478 2.997853 2.992812 2.958114 2.894372 2.894032 2.723189 2.675699 2.650558 2.747888 2.673512 2.864221 2.968144 3.036295 3.169611 3.148162 3.000721 2.923618 1.411569 1.414194 1.400852 1.258264 1.140029 1.054178 1.122522 1.258834 1.244445 1.056986 0.9002217 0.9227436 1.062814 1.096684 0.969166 0.8452646 0.6621186 0.6718535 0.8048797 0.9187765 0.9151803 0.8204792 2.020619 1.848627 1.702676 1.665527 0.2551565 0.2201731 1.474166 0.07434497 0.03831379 0.002918581 -0.08110142 -0.1687478 -0.2522694 -0.2488362 -0.262203 -0.321041 -0.454845 -0.5303201 -0.5027477 -0.397996 -0.2960826 1.123041 1.165984 1.163975 1.183684 -0.08302913 -0.009883682 0.01127013 -0.02590016 -0.05101119 -0.09505282 -0.154593 1.272287 1.315266 1.403451 1.47941 1.439111 1.561914 1.645547 1.620411 1.731846 1.705937 14.97752 16.23882 15.11805 16.24017 15.35376 14.54006 15.69246 14.72559 14.73278 14.70991 14.65154 15.8838 16.08908 15.92563 16.03822 15.23397 14.58393 14.83673 14.9135 14.97242 15.71583 15.2896 15.56943 16.38984 17.43753 18.10784 17.70727 17.73254 17.55861 17.91147 16.4396 17.74098 17.44559 17.34219 17.22507 16.7286 16.82349 16.91654 16.88694 17.97644 17.03879 16.48785 16.68796 -9999 18.15284 17.80668 17.23862 16.68839 16.30617 16.01618 15.95914 15.97419 17.18585 0.9060048 0.9943023 0.9303781 1.057438 1.025786 17.57843 16.51825 16.47878 17.02495 1.927866 16.35945 17.35363 16.23452 15.92861 16.40577 16.70813 17.38265 16.64094 16.13958 16.00038 16.05665 16.22545 16.55056 16.21844 17.80809 17.59401 17.82957 17.62934 17.86786 17.75525 15.95429 16.14227 16.18859 15.93068 15.015 -0.3152475 -0.4545859 -0.4961558 -0.5251374 1.111632 1.135935 1.273706 1.314793 1.288008 1.585306 1.643594 1.725742 1.796798 1.861424 1.889764 1.891458 1.888824 18.91265 18.84412 19.1902 18.21304 17.8739 2.193257 2.287861 2.398645 2.495309 
3.027297 3.045134 3.035115 3.117817 3.199497 3.002832 2.972223 2.921081 2.836384 2.739648 2.727843 2.70994 2.740015 2.851027 2.711374 2.838388 2.945927 3.054366 3.078485 2.97233 2.95024 2.904179 1.442555 1.550394 1.388249 1.231653 1.060139 0.9666892 1.027688 1.159169 1.324284 1.348749 1.301192 1.253509 1.209965 1.135553 1.013244 0.8723387 0.7705371 0.7133066 0.8474569 0.9270263 0.9384398 0.8700653 2.129358 1.978921 1.82966 1.71824 1.605559 1.572906 1.56876 1.488692 1.470656 0.1046844 0.03021657 -0.08697614 -0.2029429 -0.2465424 -0.2665212 -0.3254506 -0.4077719 -0.488328 -0.4616915 -0.3503022 1.128269 1.203165 1.227065 1.230081 1.243351 -0.06116332 0.06740717 0.08282346 0.1169525 1.316248 1.346791 1.249862 1.228998 1.258305 1.372354 1.411071 1.378961 1.44641 1.541111 1.591597 1.638874 1.676619 15.28768 14.8697 16.20766 16.04055 14.86911 14.45859 14.60598 14.23882 14.8282 14.78136 14.61204 16.2669 16.15903 16.23771 14.75974 15.27123 15.29606 15.87146 15.29148 16.2616 15.42548 15.32902 16.3541 17.61533 17.74514 17.4418 17.02942 16.96451 17.76534 17.35953 17.84646 17.53209 17.52103 17.52972 17.74839 17.03611 18.30255 17.54272 17.16166 17.14051 16.4593 16.28928 16.34153 16.66341 18.79655 18.05424 16.80865 16.39072 16.13112 15.95904 16.1838 15.8303 15.82477 0.6210977 0.8174886 0.8736003 0.9326873 16.22553 16.42348 16.1626 15.90466 17.24911 17.23796 17.41722 17.41566 17.22048 16.27592 16.0558 16.39443 17.54773 16.38876 16.21699 16.00196 17.67644 17.36303 15.93153 16.23703 16.32903 16.6358 16.86603 17.64122 16.22564 17.70548 16.37704 15.93324 15.66438 15.93936 17.39595 -0.2379213 -0.62287 -0.8426473 -0.8389953 0.878956 1.036803 1.231068 1.362365 1.623315 1.721394 1.73445 1.764764 1.842788 1.896209 1.884734 1.912083 1.906152 18.92459 18.52383 19.0024 18.99089 19.12131 2.310113 2.427189 2.493229 2.39097 
3.047301 3.209853 3.101485 2.991179 3.003819 2.951212 2.88449 2.807657 2.696029 2.657216 2.757171 2.832834 2.795312 2.914036 2.875167 2.848164 3.012847 3.070724 3.020278 2.991647 2.986749 3.018584 1.654418 1.578185 1.410186 1.158238 0.9702034 0.9289235 1.012526 1.126108 1.334482 1.430109 1.344029 1.190545 1.086506 1.014698 0.9799948 1.006871 0.9190103 0.8560119 0.7742401 0.7451619 0.7558788 0.8266895 2.125553 2.056319 1.94908 1.818358 1.717213 1.674046 1.645507 1.594599 1.538304 0.1952757 0.1333762 0.04433103 -0.1016857 -0.2040568 -0.269344 -0.3070891 -0.3574586 -0.4034432 0.98856 1.068954 1.13157 1.196161 1.225885 1.2371 1.261758 1.278482 1.336384 1.333652 1.383625 1.370518 1.356943 1.347131 1.274474 1.250192 1.332961 1.366942 1.36683 1.331766 1.397089 1.519876 1.653075 1.66395 14.91833 14.5541 15.67535 14.55712 14.86094 15.54056 14.54056 14.16969 14.27538 14.32489 14.5707 14.77962 0.1146889 15.34648 15.00388 16.31248 15.14063 16.50016 15.60259 15.53123 15.59206 15.78916 16.78424 17.38668 17.40217 15.96687 16.49425 17.03981 17.42935 17.8725 17.67859 17.82958 17.79598 17.84199 18.01689 18.27719 17.57891 17.47751 18.24182 16.91473 16.31937 16.17641 16.17821 16.78694 17.29322 18.52035 16.94945 16.63942 16.20785 16.07473 15.83267 15.65622 17.00309 0.4892313 0.637791 0.7654459 0.6865172 17.59553 16.33249 16.36038 16.20897 15.96167 16.16716 16.2702 17.23308 17.26624 16.47451 16.04275 16.47525 17.31341 16.68656 17.10936 17.57235 17.37886 17.29031 16.60073 16.63816 16.07032 16.20912 17.49229 17.63794 16.21498 16.8442 17.6154 15.85144 15.75014 17.06378 15.78987 -0.261379 -0.6700857 -1.050452 -0.9693868 0.7525777 0.9383279 1.366235 1.536366 1.700036 1.784184 1.775074 1.767089 1.846948 1.879017 1.946929 1.956644 1.964314 19.00793 18.82807 19.07313 19.40313 19.21423 2.37474 2.417515 2.368753 2.332112 
3.052311 3.057886 3.088195 3.08529 2.901773 2.867761 2.81258 2.749383 2.643676 2.620589 2.713795 2.760207 2.782454 2.711709 2.690322 2.862171 2.914056 3.023742 3.02368 2.981892 3.008376 3.074604 2.956593 1.497293 1.19198 1.016234 0.8989808 0.952478 0.9858846 1.03546 1.128397 1.188399 1.158136 0.9983001 0.8910664 0.9139493 0.9734691 1.053293 1.017074 0.7804809 0.6077412 0.5114685 0.5610087 0.6432534 0.6974325 2.046101 1.967452 1.843947 1.721811 1.665588 0.3135059 0.3339019 0.3300822 0.2958107 0.2290843 0.05557145 -0.04574174 -0.1673187 -0.2321736 -0.2649595 1.119791 1.09645 1.113947 1.088602 1.128768 1.155888 1.180363 1.218571 1.225295 1.27332 1.31287 1.358982 1.378595 1.389505 1.377878 1.373707 1.353545 1.352975 1.361266 1.384729 1.357278 1.318109 1.342671 1.386387 1.560892 1.687657 14.9037 14.52999 15.55633 14.72824 16.23586 16.48018 15.99257 16.1406 14.2738 14.70111 15.55946 -0.1277323 -0.02601214 15.81944 16.32943 15.01361 15.57971 15.6498 15.93619 15.27698 15.75367 15.8858 16.868 16.89216 17.17172 16.54369 17.35003 17.57103 17.66969 17.99302 17.8349 17.62827 17.86819 18.1269 18.23656 18.3242 17.7326 17.00393 16.48165 16.52612 16.30769 17.10382 16.12615 16.69424 17.7334 18.24768 18.15966 16.62673 16.34406 16.10191 16.86796 15.71022 15.80081 16.28553 0.7823475 0.7589101 0.7111348 16.42996 16.54709 16.57703 16.58288 15.84616 15.77404 17.23966 16.23593 16.42096 17.23226 16.14554 16.09896 16.76059 17.57436 16.3293 16.54486 17.36037 17.30697 15.81419 15.77115 15.89706 16.13135 16.51906 17.17574 16.73812 16.12377 16.26673 17.50731 16.24302 16.09748 16.44649 15.01 -0.6535146 -0.9470685 -0.9534464 0.7854704 1.044331 1.441604 1.672678 1.733845 1.724415 1.765985 1.899739 1.950326 1.967559 1.913731 2.009007 18.87912 19.02566 19.11725 19.238 19.7152 18.82343 2.350544 2.328729 2.30521 2.329187 
2.979878 2.962193 2.893681 3.018625 2.926502 2.851999 2.810897 2.683338 2.609267 2.616134 2.675699 2.687621 2.662266 2.671915 2.680739 2.738743 2.870447 3.025883 3.049041 3.030313 2.989745 3.091104 2.946781 2.806355 1.137827 0.93904 0.9583576 1.002786 1.115147 1.081669 0.9864439 0.9229473 0.8324117 0.804656 0.8391662 0.9576405 1.009541 0.9581187 0.8890269 0.7042531 0.5150136 0.3881064 0.3317606 0.4147176 0.5198149 0.5861499 1.922449 0.4300629 0.3012684 0.2049754 0.3161102 0.375655 0.3254943 0.3094319 0.2003214 0.07591671 -0.0744485 -0.1439219 -0.1747699 -0.1439525 1.179931 1.172525 1.159499 1.195703 1.104084 1.095972 1.111887 1.144835 1.129943 1.133732 1.190566 1.275222 1.322295 1.314544 1.341552 1.386789 1.420165 1.400212 1.381743 1.399271 1.357879 1.338281 1.337946 1.414626 1.540038 14.9446 14.4825 1.535094 1.513371 0.04875584 0.1004171 0.1296936 15.62827 -0.0477763 14.30088 14.7178 14.56831 15.66678 -0.01870323 15.03521 15.0489 16.37672 15.33155 16.49657 15.47263 15.1821 15.79255 15.87934 16.75751 16.99723 17.04005 17.13567 17.27517 17.46962 17.75977 18.05613 18.14482 18.1539 18.14756 17.133 17.44493 18.01129 16.89037 16.65685 16.14512 15.89329 16.14865 17.06847 16.29962 16.62987 16.81462 18.46532 18.28016 16.74595 16.37045 16.03978 15.82209 16.13012 16.55014 17.10012 17.5326 16.45827 17.42343 16.61149 16.49651 17.24783 17.00874 15.87984 16.03258 16.90462 16.77452 17.20807 17.11434 17.28333 16.29406 17.35523 16.29308 16.01154 16.33532 16.41661 17.37368 15.75677 16.09082 16.43492 15.8856 17.59539 17.52804 17.18115 15.80114 16.12085 17.32982 15.86842 16.25527 1.624012 1.391143 1.123448 0.9147735 0.8698466 1.035694 1.335082 1.535949 1.712371 1.797973 1.749658 1.793878 1.993331 1.953155 2.002456 1.950917 2.05959 2.080657 18.91601 19.29741 18.66444 18.93891 18.91432 2.238031 2.267694 2.31288 2.387776 
2.910608 2.819462 2.78603 2.786915 2.844242 2.780664 2.702498 2.616805 2.667642 2.603504 2.617675 2.554447 2.682021 2.693999 2.706644 2.882572 2.961613 3.088012 3.12091 3.042327 3.035176 3.006484 2.903584 2.67398 1.14748 0.9772736 0.9644358 1.020619 1.101704 1.112975 0.9393503 0.742751 0.7036021 0.7979675 0.8987314 0.9675589 0.9115335 0.8311198 0.8000376 0.7404876 0.5787292 0.3002512 0.1677185 0.2293843 0.3862753 0.4813628 0.4927308 0.3652333 0.2258698 0.2218924 0.2967875 0.3507376 0.3364094 0.1847676 0.07875975 -0.06913853 -0.1456259 -0.1371013 -0.1055765 -0.07239878 1.25299 1.316446 1.255197 1.254012 1.217274 1.152343 1.101678 1.057006 1.039824 1.028243 1.062102 1.12565 1.181212 1.26065 1.354405 1.291447 1.45083 1.513147 1.443989 1.419097 1.326857 1.320739 1.354842 1.484791 1.450204 1.542047 1.602497 1.603861 0.02900084 -0.02036652 -0.0692861 -0.08806468 -0.06665152 -0.1313287 -0.1318117 14.20912 14.45873 14.60723 14.5966 15.1459 16.17414 16.32269 0.3777404 15.13826 12.61069 12.31174 15.46131 15.30088 15.99142 17.1146 17.0939 17.17209 17.29926 17.47342 17.64932 18.10165 18.1602 17.86937 17.5651 17.54871 17.72952 17.08466 16.53689 16.39339 16.01147 15.82014 15.71595 16.0523 16.19863 16.08928 18.22266 17.10124 17.3608 16.50761 16.32439 16.22349 16.05979 15.88479 16.4079 17.21749 17.44437 17.53108 17.78903 16.35052 15.99666 17.1411 16.20863 15.77501 15.86036 16.81334 16.84731 15.5056 1.774164 1.774148 16.32225 17.41996 17.52386 16.86698 16.12396 16.21924 16.03799 17.31523 15.71684 15.59395 15.64352 16.74021 16.90352 17.39977 16.14753 15.66822 15.6874 15.82846 1.60681 1.598128 1.512354 1.348438 1.256652 1.260355 1.408212 1.575962 1.698994 1.79398 1.894113 1.851256 1.86004 1.978708 2.021127 2.049269 2.076751 2.089303 18.83709 18.86238 18.21846 18.84715 18.89028 18.93186 2.229563 2.294972 2.368768 2.54131 
2.899957 2.797769 2.746276 2.802474 2.802983 2.717772 2.632262 2.612507 2.552504 2.53455 2.512974 2.6174 2.721185 2.835896 2.886453 3.036208 3.137216 3.144668 3.152694 3.036554 2.930139 2.954777 2.917403 1.379755 1.210942 1.018162 0.9244986 0.9394878 1.088861 1.123402 0.9602702 0.7833852 0.7333567 0.7872559 0.8296955 0.7521503 0.6545044 0.6854288 0.8732695 0.8632599 0.6019784 0.2492462 0.09450672 0.208907 0.3818655 0.5153338 0.4585916 0.2293942 0.122344 0.1617623 0.2502688 0.2708879 0.215504 0.05707188 -0.06233829 -0.1578633 -0.1748567 -0.1202709 -0.02116495 1.328383 1.372054 1.381357 1.375925 1.32791 -0.1026214 -0.2246915 -0.3730122 1.027317 1.006194 1.011835 1.023172 1.058277 1.16459 1.244984 1.30814 1.368738 1.437753 1.474023 1.485086 1.451557 1.328846 1.291788 1.412932 1.46997 1.447875 1.450769 1.480168 -0.07839572 -0.09420875 -0.196224 -0.2392182 -0.3118805 -0.2334047 -0.2019665 -0.2324382 14.67318 15.58436 16.05262 0.02704751 0.2066231 0.2576893 16.3401 0.3044473 0.2983693 12.19092 12.53725 16.43495 15.37045 15.7411 16.11345 16.34776 15.92222 17.35126 17.55145 17.20849 18.0348 18.06602 17.5335 17.67212 17.7205 17.81358 17.00219 16.61643 16.37584 15.99311 16.61343 15.51981 15.7292 16.1821 16.77993 17.25018 17.94896 16.8392 16.32197 16.05654 15.80566 16.36014 16.89228 17.00525 17.10754 17.2195 17.33808 17.62556 16.7697 16.32228 16.06325 16.11827 17.15915 15.57638 15.34931 15.23127 15.69005 1.648436 1.859852 1.906941 15.87645 16.95113 17.2744 16.40517 17.16549 16.1634 17.08403 17.00193 15.62672 15.79251 15.59209 15.80617 17.35874 16.36594 1.462478 1.43962 1.472381 1.555154 1.611475 1.584111 1.551426 1.579817 1.627013 1.661106 1.769006 1.843154 1.97857 2.031844 1.936695 1.914417 2.023238 2.027958 2.044967 2.073129 2.035033 18.8203 18.85535 18.76394 18.63403 18.48654 18.71417 2.273065 2.409036 2.544753 2.670262 
2.879719 2.76275 2.760243 2.752888 2.732919 2.669906 2.619175 2.550231 2.546177 2.536676 2.73442 2.742944 2.852152 2.922871 3.007262 3.054666 3.092437 3.1295 2.9355 2.852858 2.915064 2.894856 1.521188 1.473144 1.319894 1.047413 0.8690429 0.8502187 0.9645224 1.098688 1.044621 0.9214061 0.8329712 0.7643472 0.6300803 0.4605958 0.4613028 0.6901895 0.8891543 0.9760477 2.079894 0.2708577 0.1493928 0.2796874 0.4280486 0.5292348 0.2755931 0.106012 0.04083659 0.1049083 0.1709736 0.1716605 0.06494537 0.006158272 -0.08153889 -0.1148795 -0.07925529 0.01289791 0.1022584 0.1166271 0.1418141 0.0465229 0.07690838 0.01366591 -0.1425027 -0.3247791 -0.4268504 1.014759 1.050017 1.058634 1.05813 1.102218 1.16808 1.241846 1.300266 1.330728 1.451888 1.40333 1.55312 1.40894 1.402887 1.306986 1.339009 1.360819 1.355865 1.373381 -0.04196763 -0.133195 -0.2671773 -0.2944193 -0.3101105 -0.2860982 -0.246527 -0.236375 -0.2666027 -0.3060161 -0.274873 -0.1011619 0.006967256 0.1517933 0.164158 0.05945723 0.04641122 12.23665 12.69803 16.35235 16.12446 16.45071 15.90428 16.01757 15.86245 17.30298 16.08312 16.67709 17.86906 17.92043 17.94975 17.55978 17.64928 16.7593 17.98633 17.00222 16.6132 16.21322 16.09228 15.97663 15.61156 15.74898 16.12928 16.87586 18.76059 17.39715 16.33274 16.35422 16.12098 16.1614 15.90668 15.90983 16.34336 16.68577 16.95633 16.6577 17.52617 17.34115 17.62169 16.21992 16.06425 16.53161 15.70707 15.37046 15.16512 15.83371 1.583566 1.790867 1.892643 1.901788 15.83388 17.5352 17.19259 16.73061 15.7209 15.53397 16.82919 15.66603 15.73476 15.73707 15.48496 16.44578 1.576252 1.45024 1.438471 1.498259 1.511047 1.58498 1.59647 1.634012 1.729628 1.789667 1.858494 1.905298 2.073073 2.141845 2.026732 2.029032 2.021326 2.06697 2.050963 2.072676 2.054564 19.30747 18.86075 18.84389 19.05698 19.18136 18.20062 18.51227 2.354806 2.513488 2.523558 2.641234 
2.76098 2.671126 2.700103 2.647933 2.623956 2.581766 2.56081 2.632201 2.589141 2.652719 2.710809 2.838886 3.019937 3.065185 3.12268 3.107991 3.099405 2.971506 2.894235 2.851211 2.86973 1.602518 1.589425 1.52807 1.323933 1.016585 0.7873625 0.7906025 0.8725932 1.0151 1.039992 1.090377 0.9158264 0.7338706 0.5137369 0.3552642 0.4190256 0.5998675 0.8684223 2.3152 2.071776 0.3988483 0.2966247 0.3327982 0.4164672 0.3508544 0.1750477 0.01345708 0.01537471 0.03030297 0.1424754 1.457844 1.416783 1.405069 0.007897933 0.03159982 0.08704007 0.1404001 0.1636646 0.1218912 0.04787592 -0.03637309 -0.03166303 -0.1030335 -0.2907571 -0.4311839 -0.4388998 1.055475 1.107599 1.126698 1.098627 1.082763 1.16897 1.258813 1.303074 1.299168 1.34708 1.405323 1.465809 1.463759 1.456277 1.310841 1.280802 1.219278 -0.1367247 -0.1105664 -0.1159985 -0.1845869 -0.3113616 -0.2862459 -0.2339131 -0.160244 -0.1636312 -0.2263805 -0.2930002 -0.2887787 -0.1861277 -0.1098693 -0.1109223 0.01014596 -0.03812784 -0.1221477 -0.1745108 15.1915 15.73619 15.25608 16.33794 16.47239 16.54179 16.87359 16.84926 17.16625 17.05786 16.17349 16.94541 17.967 17.86007 17.6341 17.64272 16.68023 16.64721 17.54506 17.2745 16.14707 16.25547 16.45086 15.77993 15.77246 15.84922 16.29535 16.84097 17.50319 17.14153 16.1366 17.01201 17.43743 16.11089 16.36333 16.11385 17.12671 16.86524 17.25107 17.33783 16.61093 17.18804 14.55495 14.56756 15.8272 16.00803 15.86294 15.16765 15.39908 1.437886 1.615366 1.767491 1.806645 15.78767 16.16633 16.47884 16.2767 15.76386 15.47257 16.72072 16.973 15.89626 15.45802 15.57036 15.37007 1.479573 1.420948 1.458001 1.557646 1.606139 1.617954 1.668059 1.72354 1.876428 1.894927 1.917556 1.970422 2.078562 2.089456 2.057815 2.045679 2.086689 2.097507 2.198145 2.204253 19.47503 19.35966 19.00952 19.29381 19.52818 19.57073 18.77115 2.35824 2.441807 2.517043 2.550485 2.661371 
2.803232 2.679366 2.637033 2.594924 2.584253 2.711394 2.659148 2.648777 2.636036 2.797143 2.86269 2.946975 3.028803 3.087274 3.089461 3.07582 3.016478 2.886947 2.845794 2.795887 1.503071 1.599344 1.5941 1.466267 1.162917 0.9132628 0.8167511 0.7705729 0.88951 0.9780008 1.120416 1.121179 1.02925 0.8306263 0.6289459 0.4946685 0.5021454 0.638096 0.7629026 2.207819 2.078831 0.5543964 0.4485717 0.3698362 0.2525778 0.1448658 0.03643178 -0.01067689 0.06838875 0.06646094 1.401631 1.462559 1.440464 1.471643 1.447804 0.1718484 0.2062622 0.1567679 0.1523784 0.03921409 -0.02470516 -0.08028249 -0.1291616 -0.2543903 -0.4417177 -0.4700072 -0.378714 1.099374 1.17726 1.184452 1.101892 1.02277 1.095046 1.219161 1.295282 1.31198 1.305114 1.340921 1.421594 0.1880738 0.282612 1.433801 1.299671 -0.1856292 -0.2467713 -0.1963462 -0.1866568 -0.2126475 -0.2236237 -0.1656658 -0.09443267 -0.1078653 -0.1226665 -0.2400675 -0.226289 -0.1428639 -0.09840981 -0.1538198 -0.168677 -0.1195537 -0.1431486 -0.2586578 -0.2999686 14.85695 15.48819 15.57153 16.24265 15.99548 16.75528 16.88507 16.55498 17.2057 17.3943 17.54893 16.98703 17.24762 17.84926 17.55305 17.77552 17.24124 16.5955 16.7257 16.41794 16.47032 16.13221 16.01343 16.2798 16.0762 15.61932 15.64811 15.90915 16.5147 18.34035 16.37927 16.51824 17.70855 16.42704 17.22024 16.53253 16.11015 17.33983 17.2001 17.12431 16.93124 16.25031 14.61682 12.89712 16.02201 15.67618 15.75829 15.91 15.1188 1.365193 1.41989 1.592869 1.718123 15.79115 15.69756 15.61284 15.52305 15.88054 15.94077 16.80585 16.16812 16.44786 15.62916 15.07226 15.24743 1.331267 1.309758 1.466918 1.600422 1.634256 1.688745 1.720158 1.757796 1.762781 1.846633 1.964705 2.017216 2.100463 2.106251 2.191029 2.07997 2.112533 2.188949 2.146544 19.3407 19.30999 19.43797 2.099649 2.15251 2.24564 2.159667 19.69564 2.364399 2.484547 2.492191 2.556675 2.606571 
2.76069 2.789397 2.575662 2.533161 2.634027 2.680434 2.713993 2.684361 2.748773 2.815774 2.869282 2.992125 3.131042 3.14954 3.091084 3.030069 2.946598 2.865167 2.845667 2.845321 1.499414 1.543191 1.465824 1.225941 0.9514708 0.8162576 0.8217151 0.834563 0.9189339 0.9054706 0.8528074 0.9611094 1.010075 0.9760019 0.784087 0.6350694 0.5798428 0.6196889 0.6443266 2.018223 2.026742 0.6126648 0.4259125 0.2146545 0.06866356 0.002399613 0.01647861 0.07153234 0.1664265 1.482116 1.435424 1.558781 1.540837 1.513762 0.1783844 0.2744078 0.2336669 0.2065777 0.06558145 -0.04220183 -0.04530931 -0.08669648 -0.2595123 -0.4201415 -0.4828655 -0.4210367 1.023065 1.141865 1.214227 1.188496 1.057901 0.9739419 1.024306 1.165475 1.320779 1.396143 1.38833 1.299585 0.02471298 0.1242665 0.2277872 0.2194305 0.04806415 -0.1541147 -0.2710987 -0.299114 -0.2886108 -0.2332568 -0.1237855 1.20702 0.03397016 -0.04912416 -0.1190703 -0.1835898 -0.06399119 -0.002635698 0.01342181 -0.02746179 -0.1400867 -0.1099204 -0.1417095 -0.1925821 -0.2341113 -0.1956797 14.94747 15.46183 15.59087 16.74696 16.88739 17.01816 17.18483 17.26489 16.85871 17.25691 17.90945 16.56975 16.56513 17.01876 17.21899 16.72352 16.50947 17.13363 16.57249 16.54729 16.89016 17.38222 16.33079 15.87968 15.55009 15.2882 15.36899 15.6841 16.53864 16.84042 16.74951 18.1363 16.96772 18.1274 16.30326 17.5183 16.10828 16.60517 15.88694 15.8633 15.84713 16.18827 14.45009 17.08452 15.6096 15.44335 15.64016 15.43586 15.21618 15.71277 1.350422 15.41733 16.19496 16.44423 16.32435 16.18756 16.16464 17.04123 16.90435 17.30988 15.71151 15.25148 15.2683 1.192723 1.366937 1.337045 1.409102 1.646911 1.714706 1.702732 1.706227 1.73561 1.792403 1.868753 2.015105 2.063521 2.149601 2.112635 2.216618 2.090011 19.39566 19.60719 19.67649 19.74108 19.59604 19.54075 2.128534 2.157475 2.164062 2.198012 19.70961 2.343042 2.449772 2.611495 2.723362 2.814717 
2.703312 2.69874 2.659463 2.724456 2.706623 2.771905 2.79573 2.876148 2.858037 2.875894 2.873906 2.985697 3.124267 3.171533 3.140787 3.024189 2.966318 2.913853 2.880675 1.468637 1.474359 1.428588 1.232472 0.9857167 0.7916552 0.7602883 0.8099406 0.8818094 0.8361093 0.7180927 0.6907949 0.7759287 0.770049 0.8823891 0.7508433 0.6868022 0.6327861 0.6187378 2.041137 1.992685 1.980468 0.4670806 0.2693574 0.07517915 -0.01684155 0.007730126 0.09803158 0.1879263 0.2933289 1.551797 1.568984 1.586918 1.568796 1.537159 1.537897 0.264861 0.2194456 0.1219572 0.01680395 0.01548165 0.008966029 -0.062216 -0.2923034 -0.4344391 -0.411449 -0.2652343 1.141463 1.159637 1.213276 1.178028 1.077102 0.9837077 1.02214 1.15365 1.316258 0.1867157 0.1743 0.1178577 0.08562598 0.1945535 0.1837199 0.1518238 0.1304768 -0.02416599 -0.1909342 -0.3832664 -0.3729055 -0.2393655 1.220244 1.285496 1.34119 -0.01971549 -0.1046357 -0.1250215 -0.01403896 0.09359648 0.08296615 0.04220486 -0.03288879 -0.05911352 -0.006440341 0.03417363 0.1105946 0.07420232 15.34956 15.34218 15.3991 15.73637 16.79893 17.13538 16.2941 17.3853 17.38729 16.71071 16.66949 17.32481 16.93474 16.76357 16.72156 16.38448 16.31852 16.31915 17.86606 16.43223 16.2923 15.99795 16.21532 16.82383 16.98514 15.52825 15.19862 15.31412 15.91733 16.73803 16.82583 17.21728 16.70588 16.88553 17.74546 17.66183 17.65508 16.07835 17.34609 16.47639 17.21788 16.51737 16.0596 16.61047 15.83857 15.56208 1.410577 1.383529 15.3216 15.25042 15.26268 15.85546 16.11389 16.01928 15.61458 15.9328 17.65298 16.99323 15.98244 15.54183 15.46428 15.55222 1.326344 1.380044 1.444249 1.502659 1.612512 1.712925 1.711842 1.709583 1.71529 1.730992 1.825153 1.957773 2.04368 2.108423 2.185805 2.203399 2.163125 19.06782 19.48064 19.40393 19.28507 19.71306 19.72988 19.67815 19.55203 19.57216 19.43859 18.76104 19.57315 19.49394 2.524352 2.583973 2.707778 2.766026 
2.731622 2.732182 2.793324 2.755406 2.841196 2.851506 2.901911 2.942362 2.889352 2.918232 2.957157 3.027373 3.149703 3.197519 3.240061 3.192321 3.021631 2.8311 2.827224 1.389159 1.381606 1.349329 1.091969 0.8637024 0.751413 0.7514384 0.8111664 0.7461689 0.5736734 0.4761035 0.4659769 0.5684296 0.6243937 0.6918833 0.6369008 0.6093282 0.6133104 1.995431 1.98385 1.949269 1.863657 1.732248 0.156366 0.04686387 0.06692904 0.1100656 0.1999093 0.330133 1.60207 1.585957 1.610767 1.604201 1.509709 1.485208 1.580204 0.2637828 0.1904947 0.1225523 0.1011698 0.09029534 0.09509686 -0.05603647 -0.2677622 -0.3429271 -0.2634387 -0.1594348 1.155552 1.198429 1.183318 1.196517 1.084461 1.071324 1.08409 -0.1056937 0.05952862 0.201476 0.168563 0.1283608 0.282556 0.2092325 0.158131 0.1682677 0.1515798 -0.02383516 -0.2235626 -0.349 -0.3227245 -0.1104952 1.229664 0.113799 0.07692868 -0.01537699 -0.08406685 -0.05426631 0.04001248 0.1926055 0.1612539 0.139571 0.07892233 0.055475 0.1212502 0.2029306 0.2981708 0.2827898 0.246647 0.1165762 16.5132 16.19269 16.90002 17.20778 16.43827 16.86817 16.99816 16.71843 16.77805 16.58018 20.06249 19.01484 16.32765 16.39728 16.65688 16.1878 16.48236 16.7058 16.36317 16.09749 15.9324 16.01232 16.40255 16.61935 14.95394 15.01481 15.71185 16.35425 16.64547 16.93666 17.5341 16.83644 18.13478 17.05096 16.37447 17.47425 17.36256 17.24215 15.79601 15.66287 16.27891 15.68041 15.86673 1.433389 1.404428 1.425724 15.94401 15.74848 15.46093 15.41403 16.82402 15.97999 15.52907 16.34705 17.02675 16.10534 15.57455 15.63151 15.81335 1.426401 1.545948 1.627501 1.647709 1.684808 1.671218 1.742939 1.733764 16.90535 16.62368 1.654209 1.848835 17.47177 2.101246 2.181411 2.196227 2.228235 19.6186 19.59679 20.07064 19.72611 19.61546 19.79764 19.76703 19.74869 19.54881 18.88452 18.40475 18.70081 19.64876 19.59173 2.444772 2.550933 2.738646 2.776305 
2.790328 2.782653 2.803522 2.877786 2.881199 2.900954 2.962335 2.958917 3.009378 3.058608 3.012471 2.989379 3.127791 3.243712 3.331374 3.251596 3.055541 2.804249 2.662123 1.305683 1.384923 1.262755 1.088149 0.9007353 0.8219644 0.8463125 0.7739096 0.5546608 0.3290801 0.2063283 0.2021679 0.3162883 0.4809508 0.4565827 0.4600618 0.3669017 0.4558807 1.919031 1.904932 1.853647 1.752608 1.642496 1.547601 0.1492958 0.1273335 0.2049652 1.524047 1.605229 1.558745 1.538487 1.607512 1.556451 0.2678923 0.2926523 0.2753132 0.3060189 0.2318815 0.2344553 0.2311238 0.2333059 0.1363007 -0.06853851 -0.1773383 -0.1231343 1.210535 1.24975 1.168944 1.200382 1.217467 1.230056 -0.1166393 -0.1248635 -0.1160542 -0.0972402 0.02425033 0.08927813 0.1431519 0.3003478 0.3330475 0.234542 0.1421499 0.08536681 0.04596356 -0.08505861 -0.2331402 1.099588 1.119216 0.01647349 0.225397 0.157495 0.1402019 -0.005229831 -0.05016166 -0.02009691 0.08364757 0.1504147 0.2127115 0.1818938 0.1241545 0.08012287 0.1223797 0.1720517 0.1822906 0.290511 0.3427216 0.3125295 0.3228748 0.3522736 15.88754 17.28857 16.5467 17.86905 17.94709 16.85182 16.89503 16.59385 17.15697 16.3325 16.29384 16.19266 16.82049 16.11604 16.69268 17.2966 16.64794 16.2981 15.96342 16.77997 15.80833 15.26822 15.4927 15.63912 16.77835 15.82538 16.29744 17.96044 17.05622 17.26362 16.73692 16.68588 16.81105 17.64306 16.00121 16.38519 15.97591 16.96944 17.13804 16.62823 15.49515 1.434208 1.423796 1.424956 15.87839 15.63653 15.90147 15.52289 15.50298 15.89045 15.51691 15.56577 15.23811 15.31482 15.57911 15.97089 1.511392 1.707371 1.810928 1.73323 1.825103 1.792357 1.835631 17.67258 17.68355 16.93738 17.33912 17.14811 1.884927 2.065535 2.158004 2.210255 2.163924 19.36115 19.78073 19.05319 19.65633 19.67628 19.6772 19.82871 19.70385 18.33042 19.53573 18.01687 18.01697 17.97718 18.70026 18.1722 2.643208 2.631636 2.782241 2.644139 
2.831578 2.88919 2.90221 2.87418 2.857696 2.901366 2.917952 2.960413 3.047449 2.999582 3.05519 3.044967 3.108728 3.242359 3.354262 3.293665 3.03599 2.790104 2.652195 1.237024 1.257008 1.147414 1.078043 0.9427071 0.8785236 0.8456005 0.6923615 0.3797954 0.136489 0.002079099 0.01065475 0.1388132 0.1829163 0.2339874 0.2521707 0.2395213 1.704594 1.752394 1.703694 1.818069 1.739297 1.625442 1.628234 0.2159568 0.2408283 0.2794281 0.3316284 1.614252 1.583429 1.518137 1.553644 0.1882719 0.2895295 0.3219136 0.3646993 0.359313 0.2869964 0.2911975 0.2859994 0.2216227 0.1301717 -0.02300616 -0.06083769 1.292434 1.249546 1.334172 1.30432 1.278151 -0.05864066 0.009311855 -0.06438299 -0.0551667 -0.0882782 -0.1178445 -0.1334952 -0.0887411 0.0669191 0.2282501 0.2026203 0.2400859 0.1357461 0.02479449 -0.1126821 -0.2054964 -0.2589072 -0.2223672 -0.08018085 0.06113582 0.1012055 0.08207581 0.09358599 -0.002798676 -0.02447617 -0.02662265 0.09560033 0.1187327 0.2039734 0.1523376 0.1335233 0.06917199 0.05228049 0.01131068 0.01201783 0.1017905 0.3473552 0.4833669 0.556075 0.6288239 0.6901335 16.41286 16.50668 16.86681 17.10652 16.93554 16.75227 16.73341 16.32388 15.99119 16.59538 16.19035 16.3233 16.16581 15.98721 13.148 17.01108 16.85087 16.21947 16.12076 16.56208 15.95037 16.53725 15.74209 15.36641 15.62961 13.01741 16.17777 17.03287 16.8492 16.85787 16.48176 17.6833 16.47887 15.97816 15.85903 16.11934 15.73551 16.16126 16.20569 15.69122 15.72659 16.296 15.71217 15.68971 17.28502 15.55423 15.82702 15.56573 15.95478 15.87354 15.21124 15.15532 15.33317 15.75315 1.342427 1.691446 1.853397 1.880843 1.81962 1.87626 1.921213 1.942244 18.8358 18.66017 17.47483 17.29549 17.6286 17.33634 2.039702 2.159682 2.243895 2.231393 19.73698 19.67027 19.74735 18.60849 18.71921 18.78018 18.99373 18.47537 18.11401 18.12318 18.03208 17.96492 18.0844 17.94841 17.96212 2.639652 2.599802 2.543843 2.698333 
2.892623 2.885385 2.870167 2.788131 2.782577 2.878269 2.957509 3.052108 3.09914 3.054727 3.102075 3.160613 3.164499 3.25302 3.180088 3.083877 3.086598 2.928191 2.755614 2.609806 1.097523 1.0163 0.971994 0.9021036 0.8350108 0.7317139 0.5433084 0.2676686 0.04388818 -0.05706878 -0.05078233 -0.03928742 0.0246622 0.128427 0.1617066 0.1641733 1.522144 1.593815 1.679747 1.667505 1.666503 1.69934 1.680409 0.247232 0.1783083 0.2614379 0.3287041 0.3263997 0.2989593 0.2604412 0.2027577 0.2244659 0.2958667 0.4190255 0.4283794 0.4748473 0.2828816 0.211913 0.220641 1.461653 1.416712 1.346323 1.350066 1.35148 1.357157 0.1321247 0.07718299 0.05555614 0.07703551 -0.01735532 -0.002402008 -0.06132601 -0.1195842 -0.2042245 -0.2581237 -0.1827913 -0.0431273 0.095514 0.1566455 0.2005962 1.418019 1.341475 -0.2532056 -0.2956453 -0.2139445 -0.1078553 -0.007808646 0.07765082 0.1502472 0.1639495 0.05520018 0.02064415 -0.00230515 0.002109826 0.03033856 0.1111492 0.1785219 0.211613 0.1686896 0.1272675 -0.006562313 -0.05073152 -0.06986099 0.009663026 0.2456452 0.5092357 0.7133576 0.8369998 0.8197063 0.9456624 2.079736 2.090972 2.059152 1.014988 1.054163 16.28212 16.48432 16.55801 16.04865 16.14075 17.38733 16.2431 15.84125 15.81412 16.17013 16.02721 15.61796 16.78462 16.67274 16.67286 15.95873 15.5622 15.63805 15.77342 15.68032 15.84732 16.17889 16.82206 16.80019 16.70713 17.14152 17.38399 14.30718 16.14678 15.97163 16.11537 15.80375 16.14553 15.91178 15.88223 15.81279 15.69619 15.65974 15.65374 16.38792 15.80167 15.371 16.62239 15.44466 15.52991 15.57446 15.87576 16.43755 1.704192 1.741932 1.722584 1.824243 1.84854 1.884236 1.956649 19.15691 18.67501 19.02196 18.73195 18.97055 17.46111 17.54601 19.01809 19.14842 19.58011 19.36313 19.58432 19.34065 18.41126 18.26809 18.21551 18.18703 18.20354 18.15681 18.13009 18.60048 18.53086 18.46486 17.98223 17.94378 17.93383 2.490528 2.556965 2.704116 2.699833 
2.794712 2.741276 2.763625 2.776178 2.832015 2.885482 3.036661 3.06049 3.087956 3.103011 3.124714 3.104664 3.150257 2.936044 2.879892 2.904448 3.056889 3.12975 3.040257 2.681904 1.025105 0.8630107 0.7655119 0.7373088 0.6261485 0.5420573 0.341984 0.1453134 0.04132995 0.01218549 -0.005377293 -0.01223335 0.001758744 0.06572377 0.1331981 0.159672 0.1361124 1.513152 1.588352 1.642139 1.678496 1.740849 0.3259521 0.2203714 0.2064555 0.2251069 0.3217916 0.283741 0.3227529 0.3303464 0.3075806 0.3728728 0.4290454 0.4304136 0.4108673 0.2929576 0.1993906 0.2262664 0.1709788 1.467284 1.487024 1.45524 1.430388 1.411132 0.205886 0.26332 0.1450998 0.1074515 0.07772734 0.101017 0.01232799 -0.01821985 -0.1806598 -0.228949 -0.2555095 -0.168336 0.01188056 0.1315653 1.38743 1.442438 1.426792 1.282337 -0.318264 -0.2909608 -0.1106935 -0.02650068 0.05398466 0.06170532 0.07451785 0.1238851 0.1029449 0.09444567 0.03088782 0.0176485 0.0463349 0.1200958 0.1955808 0.2770581 0.2475573 0.2110688 0.06631366 0.04318636 0.06211235 0.1463255 0.2425831 0.3786 0.6740204 0.9353323 0.9713125 1.045989 2.053227 2.046355 1.937921 2.049702 2.118092 13.4244 16.24428 17.29465 16.56214 16.28218 17.00364 17.15526 16.02044 15.87797 16.10506 15.99669 15.88884 16.79006 16.00249 15.91711 15.86429 15.23399 16.71578 15.9058 15.51144 15.73736 16.62429 17.67736 16.96652 16.52265 18.034 17.06951 13.41894 16.19726 16.35493 16.1972 15.93197 16.44036 15.98552 15.93364 15.78019 15.71263 15.65139 15.60989 16.64954 16.10045 15.29996 15.47865 15.61547 16.34679 16.74523 16.70503 17.16568 17.67444 1.834314 1.825688 1.797418 1.872725 1.939284 18.85698 19.05439 19.02888 19.19143 19.18308 19.20014 18.2191 18.87259 18.94252 19.46528 19.61351 19.68771 19.21925 19.64828 18.74873 18.18923 18.97757 18.81041 18.1257 18.09736 18.07605 19.01401 19.53457 19.49972 17.96093 17.9363 17.94581 17.91627 2.613133 2.784677 2.843601 
2.761199 2.688455 2.768055 2.847386 2.905847 3.003051 3.018727 3.037541 3.00623 2.957737 2.970544 2.964533 2.898076 2.747898 2.656849 2.68551 2.862853 3.034357 3.137933 2.91517 1.047555 0.8109934 0.6260976 0.5419453 0.4508962 0.3689869 0.2143393 0.1043335 0.1082448 0.1527242 0.149001 0.1157623 0.08023971 0.1020242 0.1652974 0.2143138 0.225997 0.2332448 0.2526539 0.3096964 0.3196247 0.3436573 0.3143861 0.2620023 0.2206918 0.2140136 0.2442464 0.3150524 0.3089182 0.3811226 0.3486826 0.4455148 0.4362526 0.423878 0.353962 0.2017662 0.08793011 0.06977233 0.1561014 1.473469 1.524495 1.503768 1.467691 1.378559 0.1964813 0.1707852 0.088383 0.07750833 0.06905502 0.07511783 0.05668014 0.03382264 -0.05829998 -0.1860109 -0.1882435 -0.04718133 1.366536 1.40129 1.420429 1.445068 1.429147 -0.2014727 -0.2824106 -0.1590283 0.04425967 0.08648586 0.1002289 0.03731183 0.04988003 0.1490823 0.159565 0.1829467 0.1801033 0.1474345 0.1259857 0.09123658 0.2137849 0.3333323 0.3515613 0.2628419 0.1856732 0.1992329 0.2682586 0.4039143 0.3922007 0.3494506 0.3914632 0.6424193 0.9013454 2.01805 2.059366 2.02363 2.020303 2.100045 2.138945 1.001637 13.34932 16.15639 17.36094 16.49864 16.18871 17.00412 16.02336 15.68568 16.9944 16.77168 16.01374 15.89632 15.46581 16.71939 16.48714 15.4316 15.19448 15.1385 15.41602 17.10453 0.6825602 18.49916 17.85101 17.42131 16.56261 16.44973 13.08674 15.93007 16.4578 16.33317 16.03391 16.17879 15.91718 15.89457 15.89268 15.76473 15.65492 15.7208 15.51599 15.31116 15.28048 15.52613 1.382974 1.578378 17.02464 17.39244 18.29656 17.99071 18.94986 19.35188 19.46689 1.915201 18.95467 19.29246 19.23852 18.96891 19.01591 19.11822 19.25951 19.38776 19.32349 19.40081 18.641 19.69865 19.61541 18.34784 19.03503 19.82496 19.79763 19.7849 18.85795 18.15666 18.13328 18.09019 18.0382 18.41744 18.5083 17.92717 17.86962 17.9176 18.70893 2.546604 2.776468 2.829889 
2.774972 2.809707 2.943536 2.979588 2.976673 3.018162 2.999363 2.933338 2.951649 2.979918 2.948842 2.899158 2.769871 2.65956 2.634149 2.587671 2.716114 1.449665 1.57436 1.468607 1.25478 0.9238067 0.6555472 0.5106546 0.4167266 0.3345122 0.2361795 0.182194 0.2271769 0.2957447 0.3309673 0.3092539 0.2523949 0.2110993 0.265807 0.3157693 0.3722065 0.362146 0.388335 0.3534026 0.4189443 0.4165638 0.3515309 0.2444906 0.2006774 0.1837861 0.2098785 0.2389618 0.3072499 0.3163342 0.4104349 0.4413898 0.3920174 0.3563373 1.663243 1.495162 1.369368 1.368743 1.436894 1.496922 1.533222 1.533746 1.548029 1.532398 0.2004385 0.1054422 0.01387425 0.01199756 0.1234222 0.1279695 0.1168201 0.05991 -0.06601068 -0.1300161 -0.1237549 -0.01393231 1.386474 1.451084 1.495589 1.532312 -0.0419016 -0.2138935 -0.2010507 -0.02069198 0.1917358 0.1318146 0.124592 0.1152638 0.2142577 0.1542448 0.1767515 0.1842132 0.2519317 0.2138201 0.1648142 0.1522869 0.216755 0.2921081 0.3801514 0.3264302 0.2513418 0.2606903 0.3418671 0.4856097 0.575718 0.5061889 0.46351 1.644322 1.759429 1.971363 2.125502 2.12386 2.088541 2.165251 2.187184 1.067824 0.9868915 0.9406269 0.8980854 0.7980131 17.23644 17.09039 16.90235 16.67362 16.65123 16.64877 15.24795 15.16502 15.43397 16.41511 15.35492 15.08856 14.85056 14.9739 15.1955 15.85655 16.32189 16.661 16.77456 17.42446 16.8386 16.23476 16.20628 15.97867 16.16865 16.07786 16.06414 16.09315 15.95802 15.88439 15.8717 15.83748 15.70265 15.76314 15.19305 15.20084 15.44998 0.1847169 1.672225 1.820423 17.25897 17.80967 18.56062 18.72823 19.03428 19.37322 19.59842 19.75155 19.087 19.19729 19.07445 19.15808 19.44721 19.48198 19.43086 19.45061 19.4914 19.27952 19.03315 19.53294 18.6453 18.34508 19.31903 19.84454 19.83311 19.65724 18.7177 18.13986 18.58446 18.28556 19.14453 18.75215 18.97261 17.86443 17.82654 18.44555 19.59964 2.461867 2.747385 2.811415 
2.855697 2.926594 3.039428 3.067509 3.045048 2.963602 2.889698 2.861423 2.912149 2.841389 2.891606 2.804931 2.710407 2.5711 2.645487 2.624272 1.184254 1.228271 1.420267 1.505268 1.48326 1.178308 0.8770028 0.6638734 0.5573109 0.4589021 0.4018135 0.3694091 0.3682952 0.4042399 0.4318123 0.4503112 0.4104197 0.3651723 0.3384897 0.4252207 0.5294687 0.5340717 0.5938913 0.4653972 0.4533272 0.4065287 0.3422943 0.2793874 0.1979616 0.1241191 0.1317282 0.1451405 0.2211498 0.2602986 0.2923066 0.3179871 0.3617797 1.655089 1.621164 1.476063 1.353606 1.310373 1.397028 1.462467 1.512994 1.573546 1.535252 1.603642 0.2171623 0.08747747 0.006219347 0.04470734 0.1916952 0.1673928 0.1337574 0.08707585 -0.05138751 -0.1014873 1.268808 1.318063 1.406818 1.515085 0.3033133 0.1408325 -0.1144725 -0.2516896 -0.1057243 0.1246631 0.1771842 0.1302529 0.1744628 0.2201475 0.2462759 0.2919401 0.1466002 0.126006 0.1353748 0.204553 0.2152852 0.1810799 0.26039 0.3583973 0.3293751 0.343754 0.2771087 0.2020407 0.2441498 0.4547056 0.604766 0.6597587 1.817616 1.733311 1.738204 1.986251 2.269668 2.379058 2.221201 2.279703 1.08259 1.024311 0.964034 0.8363079 0.8131806 0.8050476 0.6426837 16.04074 15.82673 16.93064 15.52625 15.38817 15.35683 15.50249 15.40915 15.63733 15.12055 14.9665 14.8838 15.20064 15.36634 15.47962 15.66158 16.39723 16.44897 17.68675 17.77038 16.52091 16.24218 16.07245 16.13095 16.14724 16.16881 16.07413 15.93573 15.8608 15.91936 15.93165 15.69978 15.25408 15.13701 15.27961 0.1653634 1.743819 1.972126 17.55711 17.64776 18.12617 18.85585 19.22892 19.86007 19.88668 -9999 20.0749 19.85601 19.55273 19.49502 19.18331 19.4922 19.34899 19.92681 19.43943 19.57565 19.46134 19.74879 18.84855 18.61723 18.73833 18.63657 18.30459 18.27695 18.70318 18.23895 19.22939 18.7385 18.08126 18.01287 19.00046 19.03799 18.96736 18.36576 18.92508 19.19701 2.449121 2.644495 2.701563 
3.045806 3.057662 3.097269 3.088851 3.011016 2.907871 2.816014 2.768945 2.866317 2.915002 2.885624 2.776137 2.663243 2.637643 2.658955 1.213769 1.070845 1.126611 1.196908 1.367949 1.425399 1.328541 1.175353 0.9763883 0.8387795 0.737156 0.6401355 0.566044 0.507964 0.4900908 0.5353332 0.5504392 0.5581856 0.4556772 0.4123728 0.4760374 0.5269714 0.6298616 0.6110523 0.5484148 0.4700663 0.4177186 0.3471211 0.2770478 0.1993603 0.09746212 0.07164415 0.1147146 0.153192 0.1745596 0.2464792 0.3115988 1.652404 1.711074 1.550582 1.465138 1.34619 1.359567 1.401809 1.442911 1.487955 1.588128 1.608224 1.666717 1.586562 0.2261748 0.06447238 0.1255787 0.2753793 0.2250001 0.2142835 1.421294 1.3683 1.316385 1.301268 -0.0324464 0.1664417 0.2993256 0.2823325 0.09332164 -0.1802886 -0.2729248 -0.111146 0.07472133 0.1399373 0.167622 0.1925139 0.2451212 0.316334 0.2815134 0.15426 0.06143588 0.06832796 0.1573068 0.3015938 0.3268524 0.3063039 0.2945037 0.3791797 0.3569731 0.3060853 0.2219532 1.484989 1.568368 1.760823 1.742344 1.723245 1.862299 2.035745 2.234038 2.439671 2.421025 1.217228 1.049931 0.855005 0.876596 0.8597349 0.8179972 0.7111043 0.7144765 0.5436187 0.4699798 16.85792 16.72256 16.6344 16.5926 16.44248 16.57801 15.47849 16.4864 15.32249 15.75687 15.81196 16.50661 15.15403 15.2913 15.7128 16.10228 16.24018 16.84056 18.24377 16.65528 16.74132 16.51922 16.43456 16.13 16.13896 16.49803 16.53986 15.91895 15.97856 15.925 15.70138 15.48288 15.51285 15.91944 0.5448242 1.98888 18.51189 20.10555 20.43473 20.10651 19.63247 19.02984 19.4225 19.34742 -9999 -9999 19.90012 19.43524 19.59153 19.54551 19.41734 19.55947 19.55671 20.26349 19.70957 19.63549 19.5094 19.74877 18.27593 18.33773 18.87355 18.3524 18.30905 19.71484 18.26954 18.60356 18.18704 19.07876 19.16093 18.6578 18.34356 18.80698 18.84189 18.29673 18.03069 2.479806 2.488494 2.552972 
3.086588 3.126764 3.082569 3.079823 2.894093 2.847666 2.844374 2.830347 2.945841 2.919728 2.859389 2.756326 2.641183 2.580972 1.141336 1.121896 1.084512 1.119826 1.123997 1.18994 1.298751 1.25978 1.260283 1.149372 1.089756 0.9337555 0.8553354 0.7529388 0.6573578 0.6391134 0.6329895 0.6491891 0.5763997 0.5011283 0.4906757 0.4972522 0.6014697 0.5994201 0.6513152 0.5364063 0.4248342 0.3801208 0.3045644 0.280781 0.2251168 0.1697987 0.08665872 0.1145517 0.142206 0.2092529 0.2992033 0.3698059 1.682128 1.749109 1.580337 1.520359 1.35823 1.396809 1.384246 1.441756 1.496998 1.524199 1.597747 1.671289 1.632445 1.573974 0.08984789 0.08644507 0.1385946 0.2042376 1.427591 1.464029 1.438104 -0.02780768 -0.09142668 -0.05339666 0.1348409 0.3062835 0.2548154 0.07579943 -0.176011 -0.2608905 -0.1418313 0.03287651 0.1380657 0.1618286 0.1909576 0.2586863 0.3032572 0.2819204 0.2378631 0.0895375 0.08426306 0.1524699 0.2948853 0.3295277 0.3394407 1.648605 1.72825 1.720834 1.684015 1.688079 1.6336 1.610534 1.822427 1.921477 1.86767 2.058323 2.294321 2.399983 2.450912 1.208836 1.002725 0.7309153 0.6393168 0.6179036 0.675714 0.6780638 0.6363007 0.5630684 0.5487154 0.3712909 0.2784058 16.39933 15.75681 16.74422 15.49293 15.48462 15.31572 15.95538 15.4213 15.21131 15.22201 15.20492 15.18221 15.13685 15.52618 15.48676 16.05691 16.0147 16.39108 16.77083 17.66505 17.31976 16.85494 16.33541 16.07903 16.22929 16.1261 15.95896 16.36034 16.00797 15.91141 15.97753 16.4078 18.20466 18.82719 19.35499 21.08498 19.47665 19.65068 18.9408 18.8958 19.84204 19.59645 19.23882 19.87194 19.84194 19.79203 19.44414 19.36869 20.34829 19.86944 19.71727 19.68194 19.26609 19.5416 19.55047 19.53988 18.91554 18.31248 18.40215 18.90138 18.58281 18.35452 19.37982 18.58955 18.25029 18.21917 18.94433 19.47831 19.1363 17.85804 18.34267 18.83281 18.08282 2.487695 2.417169 2.487644 2.615203 
3.10707 3.157398 3.169906 2.992863 2.936614 2.90922 2.962274 2.902867 2.926492 2.925165 2.904515 2.838785 2.704141 1.228057 1.103626 1.068704 1.028162 1.014658 1.06433 1.108382 1.155898 1.166813 1.151204 1.131285 1.119775 1.071415 0.935434 0.8047981 0.7207783 0.7210022 0.7421814 0.7236573 0.6227711 0.5573363 0.5944508 0.5535877 0.5652913 0.5466248 0.5111582 0.413558 0.3421417 0.2665752 0.2755166 0.2954395 0.2735637 0.2005908 0.1397594 0.1266113 0.1567067 0.267333 0.346938 0.4058165 1.679427 1.769108 1.662775 1.528396 1.433084 1.377425 1.44228 1.462086 1.469395 1.517847 1.601404 1.593118 1.63889 1.569727 1.459807 1.382832 1.428613 1.45464 1.402928 0.3640838 0.162444 0.03083684 -0.09902032 -0.07066951 0.104893 0.1743661 0.2258237 0.08410022 -0.1233787 -0.1953237 -0.06513065 0.02984515 0.08653155 0.1440217 0.1862833 0.2876883 0.3123564 1.566786 1.532536 1.473408 1.444096 1.559005 1.632359 1.639139 1.658599 1.695678 1.77984 1.747227 1.773075 1.845026 1.821924 1.843637 1.894429 1.9517 1.955225 2.102009 2.288176 2.332422 2.200703 0.8176107 0.6954132 0.5871978 0.5438932 0.4597768 0.4134154 0.447656 0.4797506 0.485101 0.468993 0.3477315 0.2177875 0.09067167 0.0611054 0.01951492 -0.002996763 16.54991 15.23815 16.6441 15.83296 16.71461 16.83724 15.55126 15.22596 15.21794 15.17344 15.67089 15.56211 15.84867 14.39411 14.90361 16.4459 17.98887 18.28269 16.40905 16.20281 15.9339 15.92293 16.02902 16.33399 16.25971 16.41534 17.30882 18.27465 2.278889 2.491454 21.27784 -9999 19.52155 19.47935 19.12497 18.0839 17.94075 17.82027 19.30213 19.66931 19.75916 19.70586 19.7181 19.75839 19.7842 19.72836 20.01035 20.21922 19.9569 20.07027 19.82011 19.3446 18.64926 18.4208 18.40393 18.60532 18.82273 18.97161 19.39811 18.94125 18.28393 18.25556 18.51005 19.11259 19.0599 17.90559 17.85721 19.55838 18.10283 2.443781 2.424122 2.598403 2.783746 
3.120605 3.153152 3.199503 3.0826 3.019968 2.951191 2.957376 2.920379 2.970087 2.925348 2.895685 1.478306 1.26655 1.231856 1.117675 0.9721262 0.8947285 0.9214976 0.9731384 1.037907 1.052947 1.011677 0.9534392 0.9431041 0.9885091 0.9956043 0.9950398 0.8734324 0.8024231 0.8170461 0.8199962 0.8664387 0.6935923 0.6967307 0.6659536 0.6393321 0.5993031 0.5407298 0.4225607 0.295226 0.2362763 0.2217552 0.303608 0.3071685 0.3205605 0.2785634 0.2153006 0.1861309 0.1703583 0.2135052 0.3093912 0.3766262 1.707747 1.719018 1.661406 1.510573 1.431741 0.1346476 0.1539095 1.459059 1.437921 1.445103 1.546203 1.630126 1.666122 1.655135 1.463007 1.284937 1.31341 0.1227916 0.2652171 0.367863 0.1941212 0.1268453 -0.1032573 -0.08798834 0.06656796 0.1715282 0.2254476 0.08139967 -0.07525748 -0.08878661 -0.02850951 0.06791589 0.0419454 0.06352136 0.1699972 0.3078246 1.587818 1.617614 1.655664 1.54545 1.509083 1.559229 1.645654 1.669092 1.697183 1.752466 1.769627 1.80578 1.824889 1.815215 1.926859 1.956654 1.981169 1.975112 1.944533 2.12092 2.18344 2.100468 1.999277 1.778716 0.4392893 0.5012297 0.4612313 0.3597707 0.2715292 0.2438345 0.3141876 0.3720234 0.4208769 0.3078247 0.1960743 0.09167381 0.01249085 0.03288667 15.40341 15.22767 15.5807 16.59525 15.79932 16.82969 15.32344 16.70528 15.60161 15.3436 15.62952 15.38663 15.61123 15.69037 13.38034 14.54629 15.68483 14.04803 14.33525 16.97207 16.52374 16.13932 16.1231 16.13179 16.44618 16.79523 17.41058 20.5165 2.411961 -9999 20.21281 21.60018 18.79729 19.51279 19.40123 19.59359 17.88896 18.56737 18.21082 19.32294 19.40888 19.88989 19.86635 19.89129 19.92815 19.85558 20.24528 19.86012 20.24993 19.82116 20.30479 19.79237 19.24191 18.47582 18.46269 18.42994 18.82495 18.51715 18.91324 19.38737 19.50606 18.71593 18.36271 18.98739 19.25811 19.51325 17.96498 17.88011 18.17612 17.83543 17.85575 2.607365 2.71912 2.7371 
3.20586 3.178425 3.119862 3.142715 3.055454 3.00863 2.948068 2.877268 2.921269 1.506316 1.439111 1.34059 1.261158 1.211577 1.053008 0.8868905 0.8115123 0.7880949 0.8606555 0.9579509 0.9881684 0.9041739 0.7936848 0.7836242 0.8024333 0.8450307 0.9177693 0.9306325 0.922591 0.8792256 0.8339529 0.7726585 0.7264749 0.6523682 0.709375 0.6389148 0.5705453 0.4522286 0.3232259 0.2409607 0.2063741 0.2224619 0.306416 0.32642 0.3333117 0.3494711 0.311817 0.2435342 0.1841776 0.1335946 0.2209359 0.3203928 1.676563 1.760934 1.583754 1.459639 0.1116933 0.1365499 0.1883738 0.1500589 1.388142 1.382842 1.501454 1.599741 1.732238 1.703454 1.570113 1.351989 1.278558 0.0855346 0.2143953 0.2682737 0.2466064 0.08729967 -0.0531322 -0.05749621 0.06473687 0.1603892 0.1842081 0.03278508 -0.05416954 -0.02228904 0.07458901 0.09762982 0.0301961 -0.002538919 0.1759176 0.3000378 1.687453 1.722528 1.705398 1.638884 1.620935 1.631103 1.667886 1.704874 1.704273 1.753681 1.711811 1.71351 1.784606 1.801655 1.817997 1.853204 1.94729 2.095606 2.127074 2.152078 2.195662 2.037826 1.870849 1.731277 1.694467 0.3657064 0.3865295 0.3041168 0.1699768 0.10058 15.46575 0.1472615 0.2149698 0.2377766 1.52599 1.479776 1.44169 1.401036 15.32228 15.44365 15.9453 15.39188 16.57394 15.40199 15.42801 15.93537 15.42828 15.54451 15.85259 15.64949 17.06254 15.85271 12.75684 13.59731 13.33753 13.01121 13.4266 17.19327 17.80121 16.70896 16.80154 16.7134 16.86543 18.56708 18.7815 20.39447 19.98682 19.90318 19.57982 19.82091 19.67747 19.54298 19.38473 18.968 18.91297 19.08866 18.983 19.12809 19.79477 19.71795 19.63982 19.9487 19.86787 -9999 20.25057 19.88763 20.27862 20.12189 19.06177 20.00226 20.00365 18.88242 18.6125 18.46143 18.47494 18.41813 18.39575 18.44048 18.57033 18.32829 19.84174 19.54605 18.96537 18.60653 18.01924 17.94171 18.06454 18.36215 17.84459 2.625396 2.738733 2.812774 
3.267201 3.310047 3.141967 3.092137 3.07261 3.08201 2.957895 2.89687 1.424839 1.425821 1.331969 1.298145 1.162088 1.036778 0.9279673 0.8270252 0.7682993 0.74624 0.7923217 0.887501 0.9089497 0.8102913 0.7157783 0.7101073 0.6424193 0.7551818 0.8237904 0.9057251 0.9074389 0.8346037 0.7566516 0.7115162 0.7046752 0.6791218 0.6516663 0.6082852 0.5368437 0.4407592 0.3432913 0.3079874 0.3667236 0.3270915 0.2968282 0.3113852 0.3184346 0.351404 0.3866566 0.3155201 0.1510863 0.07509762 0.1642089 0.3042696 1.66665 1.655349 1.597518 0.1390372 0.2161856 0.2495413 0.1814259 1.518076 1.366942 1.342259 1.431873 1.603525 1.670211 1.778614 1.691909 1.532439 0.104593 0.06509294 0.2423441 0.2827495 0.2709545 0.152836 0.02113757 -0.02429304 0.09803674 0.1870358 1.507191 1.462407 -0.02305204 0.02796327 0.1434773 0.133488 1.447321 0.02717477 0.1058848 1.640024 1.782169 1.758549 1.681634 1.674687 1.6911 1.653818 1.685119 1.741199 1.740818 1.771015 1.739542 1.678893 1.608092 1.669529 1.76009 1.929127 2.125025 2.297286 2.334583 2.313822 2.224359 2.156061 2.004251 1.831125 1.684101 1.645212 1.645308 1.550577 1.497802 1.442209 15.24929 -0.05318792 -0.02153617 1.373651 1.431039 1.50155 1.470773 1.50006 15.97454 15.79022 16.89232 15.48606 16.68206 16.15252 17.01934 16.651 15.29601 16.8387 16.24214 17.00289 15.50286 15.40588 12.43559 12.45528 12.27857 12.31002 12.79631 16.62957 1.131077 17.65028 18.33239 17.4874 17.87494 18.86586 20.06666 -9999 -9999 20.11265 19.90269 19.75994 19.74144 19.7151 18.93389 18.76968 18.90655 18.7771 18.77744 19.11038 19.48375 19.3037 19.35399 19.67704 20.12068 19.80566 -9999 20.0893 20.29854 19.90573 18.85632 18.64678 18.9224 19.90336 18.83486 18.50367 18.54096 18.46524 18.57594 18.75952 18.92045 18.64789 18.58743 19.72701 18.48033 18.26116 18.05291 17.97079 17.88852 18.87398 17.88311 2.680973 2.755563 2.813852 
3.394296 3.371749 3.070337 2.997654 2.957778 3.034871 1.687947 1.617512 1.414723 1.278141 1.190831 1.054793 0.9012389 0.7836292 0.7467946 0.740157 0.7348265 0.729832 0.749231 0.8244314 0.7996154 0.7631823 0.712737 0.6846813 0.7245777 0.7756439 0.8403921 0.8671965 0.8430622 0.7069691 0.6745083 0.6364533 0.6351259 0.6202889 0.6368653 0.5884695 0.5767608 0.4357747 0.3799735 0.3054902 0.4100941 0.3911833 0.3872212 0.3195432 0.3024383 0.3819366 0.417515 1.64421 1.547901 1.392897 0.2075591 1.562173 1.70234 1.601389 0.1966035 0.1707042 0.2774597 0.3146451 1.573287 1.458988 1.341562 1.338668 1.402612 1.51188 1.635497 1.739704 1.694564 0.3563731 0.2183775 0.1670421 0.3032523 0.4029327 0.3271474 0.2342824 0.1236055 0.125355 0.1915375 1.511921 1.560108 1.540358 0.05336398 0.08255917 0.1747479 1.538797 1.520776 1.516336 1.582188 1.720346 1.813048 1.851689 1.753951 1.757079 1.704619 1.670846 1.654799 1.70964 1.7869 1.839512 1.791767 1.710316 1.667357 1.70082 1.832086 2.057438 2.255609 2.367863 2.407465 2.356638 2.278706 2.155944 2.129592 2.014235 1.77365 1.644159 1.564676 1.584014 1.519357 1.405547 1.353998 1.31372 1.297204 1.321837 1.334451 1.397419 1.448434 1.491108 17.16664 16.08641 16.1866 16.37284 16.03158 17.035 16.51638 16.83064 15.9356 16.74994 15.94198 15.68186 15.36267 15.16002 12.08055 12.09241 12.06462 12.12523 12.61394 0.4136547 0.912561 1.086094 17.42659 -9999 -9999 -9999 19.89677 19.58492 19.49188 19.66869 20.16617 19.73522 20.72276 19.08422 18.74007 18.80157 18.9656 18.03464 18.16836 18.99076 18.9431 19.13944 19.2662 19.21667 19.64063 19.36951 20.17518 20.09483 20.32879 20.28122 20.25556 19.72883 19.05912 19.59672 19.88854 18.61205 18.64403 18.8622 19.96574 19.88001 19.8437 19.41318 19.75256 19.2496 19.19799 19.56921 18.01919 17.94925 17.88936 19.30757 17.89552 2.697092 2.757862 2.821064 
3.408797 3.342447 3.22116 2.977111 2.969263 1.66635 1.610386 1.626718 1.411483 1.25562 1.053384 0.8365926 0.6734812 0.6125987 0.6131123 0.6457153 0.692519 0.7546732 0.7591136 0.7774901 0.8072705 0.7756488 0.7657104 0.7513214 0.7825258 0.8435302 0.8555794 0.8312216 0.7662899 0.6310515 0.6010528 0.5489388 0.6130055 0.5986418 0.5801075 0.5224193 0.5647879 0.4166961 0.3593892 0.3331899 0.4034004 0.3613677 0.3472685 0.2922963 0.3687379 0.3303057 0.3914021 0.2997019 1.514373 1.448104 1.595163 1.572117 1.703902 1.672332 1.562011 1.558415 1.686207 1.677515 1.562001 1.472203 1.368738 1.339329 1.368895 1.411646 1.484374 1.603082 0.3248279 0.3621153 0.3375539 0.298817 0.3684275 0.4297474 0.3754872 0.4420866 0.3150165 1.650145 1.616958 1.645013 1.674661 1.629327 1.547627 1.541772 1.580774 1.607375 1.655293 1.616784 1.677769 1.78013 1.867115 1.867522 1.829935 1.856582 1.805861 1.783665 1.663548 1.748214 1.856444 1.961689 1.902033 1.84501 1.866393 1.980152 2.081028 2.118677 2.179849 16.51147 18.86289 2.320586 2.258961 2.218006 2.16074 2.075637 1.880609 1.797444 1.77718 1.76246 1.676655 1.483311 1.436823 1.300022 1.258671 1.343795 1.361236 1.368575 1.410059 15.6866 16.25251 17.02098 17.03144 17.23475 16.07248 15.9648 16.71044 16.48977 15.80653 16.89007 15.31956 15.34671 15.34543 15.24563 12.3132 12.31397 12.46405 -0.07430118 0.04956974 0.3250419 0.6435588 0.8472126 19.19232 19.04538 19.76086 19.77395 19.2353 19.28497 19.43455 19.65777 20.29855 19.71187 19.75198 18.99594 18.86107 18.91595 18.82209 17.53518 17.62195 18.85349 19.2758 19.34743 19.42377 19.44498 19.51633 19.48803 20.11416 -9999 20.40211 20.2973 20.2609 19.91848 19.79709 20.02743 20.25743 19.981 20.07281 19.01558 19.46716 19.8571 19.79301 19.75036 19.71748 19.70612 19.19906 19.24745 18.64545 17.91282 17.88436 18.89843 17.8532 2.699645 2.74975 2.679295 
3.341165 3.359689 1.952442 1.789626 1.70939 1.585336 1.604328 1.563425 1.472655 1.247278 1.006555 0.7635487 0.5939983 0.5321492 0.5427235 0.5776559 0.6334675 0.6828247 0.8091929 0.8896219 0.8496441 0.8481233 0.8050527 0.8251433 0.8325795 0.8483977 0.8117256 0.7524658 0.6126647 0.5876454 0.6695138 0.5902289 0.603489 0.5584961 0.5322457 0.4830719 0.4079121 0.3644857 0.3061208 0.2982878 0.3276508 0.3491553 0.3154846 0.2472371 0.2275125 0.2913247 0.3579854 0.2907551 1.52451 1.49447 1.62656 1.643635 1.762211 1.69228 1.575693 1.611235 1.723113 1.68724 1.614923 1.507715 1.428893 1.406198 1.442178 1.430465 1.395176 -0.009827673 0.1957486 0.3534892 0.4291933 0.4771869 0.446939 0.4957873 0.4419392 1.651112 1.668532 1.634429 1.677474 1.738321 1.758091 1.685088 1.636611 1.69553 1.743097 1.715667 1.684371 1.677235 1.759836 1.894383 1.87979 1.875279 1.901661 1.91872 1.889887 1.891784 1.855875 1.871357 2.031915 2.100692 2.069635 2.065474 2.178511 2.300678 2.200128 2.184864 2.071685 16.58558 2.048481 2.180658 2.140792 2.117868 2.192122 2.041925 1.988087 1.981327 1.897679 1.842782 1.725778 1.555632 1.525008 1.351063 1.358474 1.388152 1.358708 1.372827 16.69894 16.64914 16.11617 17.02998 16.95308 17.07182 17.16259 16.73397 16.61071 16.57388 16.62908 15.72171 15.06271 15.18347 15.35714 15.58674 15.88866 13.39864 0.1471395 0.2190386 0.2605835 0.3059885 0.5207152 17.35586 19.0581 19.518 19.85072 20.29741 19.82407 19.41451 19.95497 19.73538 18.40712 19.89237 19.30951 19.4672 19.08435 19.07473 18.95271 19.10168 19.05686 19.02115 19.05221 19.04663 19.28488 19.32635 20.16819 19.69947 19.98937 19.15654 -9999 19.77564 19.97565 19.5993 20.02114 20.0158 19.57411 19.96869 20.04023 19.5555 19.92675 19.43468 19.8258 19.8003 18.41903 18.47397 19.2896 19.12344 18.50239 17.90328 17.88057 17.84281 17.85126 2.71381 2.778253 2.660562 
3.286991 1.921762 1.896778 1.792948 1.695179 1.611317 1.496708 1.479394 1.44608 1.283024 1.06227 0.8297262 0.616037 0.5079081 0.5207204 0.5596404 0.6257923 0.7023609 0.7603496 0.7399231 0.8167766 0.7948242 0.8179258 0.7982573 0.7580454 0.8149911 0.8036388 0.6330758 0.553013 0.5276072 0.5610492 0.6075124 0.5745279 0.4944449 0.4425393 0.3393796 0.3052408 0.328897 0.2704255 0.317397 0.3053986 0.3017872 0.2532897 0.177708 0.1687511 0.2576081 0.3368674 0.3065227 1.529687 1.527806 1.644088 1.665572 1.755528 1.732228 1.680632 1.696883 1.773818 1.81258 1.697748 1.567529 1.499862 1.56347 1.599268 1.494725 1.378788 -0.04948032 0.1493265 0.3889304 0.4914032 0.6242664 1.748336 1.741373 1.795007 1.744948 1.705799 1.738346 1.803751 1.911442 1.797835 1.722055 1.742878 1.736627 1.841577 1.782638 1.717803 1.723113 1.797388 1.886077 1.973032 1.936171 1.860427 1.93489 1.92134 1.956369 2.000981 2.049499 2.143187 2.205952 2.197565 2.326827 2.385151 2.386804 2.21909 2.077926 1.979476 2.037958 2.113367 2.174926 2.113916 2.049971 1.931487 2.072845 2.050404 2.113128 2.081771 1.923206 1.705362 1.565698 1.572021 1.495609 1.454329 1.380441 1.416254 1.464278 15.9011 15.9574 17.27185 17.09475 16.79832 16.9757 16.84767 16.7146 16.37004 15.3408 14.98433 14.92247 14.92111 15.14557 15.84041 17.10948 0.56316 0.4507997 0.401488 15.19398 14.83299 15.35722 18.80864 17.57335 18.28085 19.38036 19.41232 19.3547 21.32817 21.09638 19.10657 18.92514 20.12862 18.43039 19.13849 19.05538 19.75716 19.39586 19.24812 19.35922 20.32397 19.69193 19.58801 18.83348 19.17963 19.31088 19.99023 21.37349 20.05284 19.96654 19.22716 20.28872 20.30365 19.95933 20.02545 19.59506 19.70029 19.73681 19.54551 19.944 19.94329 18.59498 19.44534 19.38987 19.74179 18.22055 19.58589 19.41403 18.52312 17.88996 17.87855 17.78597 17.75071 2.692672 2.730636 2.82259 
1.810902 1.81406 1.803338 1.655832 1.591272 1.472157 1.423481 1.395746 1.275288 1.212488 1.07996 0.8625834 0.6135396 0.4925526 0.4868864 0.5516958 0.647221 0.7036174 0.7704864 0.832849 0.8402801 0.7504414 0.7230162 0.6886585 0.6631664 0.7354064 0.7353861 0.6489858 0.5631804 0.5106395 0.5330445 0.5118349 0.4782653 0.3792357 0.3275798 0.2582489 0.243341 0.2501465 0.2532594 0.3757875 0.313155 0.2942698 0.246525 0.1763957 0.190276 0.2883137 0.3672578 0.3549387 1.568969 1.492716 1.60795 1.716821 1.726251 1.711155 1.678451 1.684625 1.765899 1.822336 1.717701 1.603993 1.578368 1.614903 1.58966 1.587117 1.501561 1.4523 0.1796101 0.3841492 0.5407196 1.754577 1.816985 1.865986 1.867715 1.835438 1.82642 1.832412 1.812433 1.903278 1.815937 1.787281 1.765853 1.881998 1.894632 1.791101 1.762074 1.774387 1.838012 1.9252 1.970519 1.944691 1.848703 1.945434 1.984349 1.984165 2.136056 2.219944 2.26098 2.431406 2.381535 2.375894 2.44052 2.354471 2.218495 2.091938 2.08734 2.211847 2.255899 2.307225 2.194544 2.025262 1.970041 1.978728 2.035882 2.046691 1.981876 1.766514 1.604023 1.582417 1.569045 1.529591 1.486027 1.473967 1.449452 1.560632 17.0416 17.10854 17.09607 17.08158 16.68557 16.91232 16.91265 15.72252 15.21807 11.96474 11.85696 14.76363 14.95006 15.19775 0.1994872 0.3342122 0.4016969 0.4423205 0.4801727 14.83292 15.40698 15.92262 18.64453 20.06747 20.10894 19.17108 19.36415 19.55757 20.64948 19.64049 18.94096 19.02428 19.76335 19.17414 20.04049 18.71309 19.99304 21.31827 20.62991 20.97236 19.73293 19.84541 19.0915 19.17957 18.67233 19.69416 18.89532 20.53513 19.66884 21.47141 20.14442 20.26586 20.33147 19.97379 20.03156 20.02063 20.03968 20.00982 20.15992 20.02104 19.02753 18.92878 18.37812 19.85779 19.69853 19.64595 19.58033 19.33211 19.25119 18.03484 18.14906 17.70038 2.667617 2.669585 2.678827 2.705764 
1.75746 1.636194 1.547688 1.443775 1.406946 1.391804 1.354318 1.20881 1.13656 1.017023 0.9279876 0.769744 0.5664866 0.4578847 0.4700409 0.5334157 0.6127817 0.6780639 0.7203054 0.7926522 0.7932981 0.6960693 0.6126903 0.5746806 0.6200855 0.6591991 0.6712076 0.6327454 0.5776559 0.4756764 0.4538664 0.4472901 0.3576244 0.2433868 0.224822 0.2233825 0.249002 0.3136993 0.2896361 0.3534588 0.4418326 0.3692818 0.3460277 0.2995748 0.2745096 0.3788238 0.4256734 1.761941 1.719217 1.54016 1.544412 1.678725 1.726572 1.69995 1.710972 1.682062 1.773157 1.770491 1.671167 1.55961 0.3130077 0.3403562 0.3333375 0.2083168 1.574004 1.512872 0.2625518 0.3949676 1.713861 1.723184 1.894393 1.967167 1.905084 1.76689 1.754093 1.792312 1.807565 1.882974 1.913797 1.881957 1.888905 1.837106 1.847767 1.827666 1.816726 1.848642 1.916167 1.949411 1.987817 1.930414 1.887791 1.986383 2.069096 2.105218 2.135237 2.169448 2.389703 2.395252 2.405242 2.4287 2.456542 2.437519 2.331552 2.225224 2.245854 2.428837 2.430404 2.363698 2.201598 2.106383 2.023187 1.966791 2.050027 1.952824 1.788253 1.593042 1.569508 1.5478 1.546492 1.530094 1.530644 1.504536 1.503305 1.528985 16.56324 17.20059 16.93584 16.3787 16.15646 16.75735 17.10099 15.38573 15.12133 14.7521 11.79989 11.93193 12.14658 -0.03379917 0.09409467 0.1904692 16.0736 13.05603 13.7485 13.91727 15.99549 15.80099 18.78961 19.61787 19.3407 18.91865 19.59674 19.81714 20.23378 20.19787 18.17866 19.20034 18.90824 19.04105 19.87598 18.59406 19.66492 19.3686 19.97041 19.75616 19.81302 19.37111 19.15943 19.23551 19.34407 18.95941 19.39658 19.18413 19.79744 21.45607 19.61422 20.32939 20.39529 20.32705 19.86753 20.05583 18.89742 19.63844 19.20909 20.39023 18.73787 19.89968 18.54769 18.30349 18.41669 19.22082 19.50441 19.30552 18.42439 17.7574 17.67018 18.16264 2.46584 2.526941 2.607574 2.66189 
1.655923 1.449045 1.263269 1.227248 1.289936 1.337299 1.223754 1.09352 0.9180084 0.7992138 0.7282093 0.6151163 0.4885038 0.421401 0.4202618 0.4588055 0.485086 0.5471995 0.6320589 0.7832529 0.768045 0.6582376 0.5333445 0.5643859 0.5618531 0.5962718 0.6737203 0.6789641 0.594934 0.5225666 0.3955476 0.2930847 0.2041412 0.2027576 0.2729531 0.2565092 0.3361703 0.349761 0.3263944 0.3252095 0.3802379 0.3844596 0.3904358 0.3805889 0.3886044 0.4583932 0.5114227 1.805373 1.791376 1.658426 1.519383 1.605193 1.715128 1.81138 1.81343 1.648975 1.774062 1.713118 1.575464 0.2019539 0.2677753 0.3079111 0.3557981 0.3733763 1.640512 1.618382 1.63715 1.774444 1.772384 1.799508 1.993987 1.92813 1.961491 1.829238 1.785648 1.80783 1.826425 1.935831 1.942621 1.859761 1.914168 1.939574 1.979893 1.817677 1.883483 1.950611 1.986398 2.031641 2.019769 1.999902 2.044499 2.116403 2.223555 2.293736 2.208927 2.289494 2.421965 2.388722 2.42342 2.401112 2.284585 2.426274 2.326684 2.283446 2.290892 2.336562 2.424066 2.443114 2.112939 2.120599 2.111378 2.038009 1.991423 1.777399 1.616846 1.437814 1.434956 1.533879 1.550597 1.532892 1.512298 1.499943 1.453032 1.53546 12.75523 16.1849 16.55136 16.34527 16.40107 17.01767 16.76726 15.31565 14.8971 11.7206 11.79001 12.02042 12.22809 0.001194189 0.0410857 15.60981 15.78066 13.25593 14.33957 15.11252 15.07101 16.07153 14.89586 17.85264 18.79532 18.56592 19.67738 20.16218 20.4532 20.7225 19.53711 18.87592 18.79812 18.86183 19.28616 19.38337 19.54069 19.36174 20.09828 20.69915 19.79384 19.74865 19.1352 18.99145 19.07457 19.22116 19.48047 19.46797 19.7683 19.62964 19.27432 20.37888 19.88057 20.33151 20.00113 20.03243 20.05452 20.00783 19.22248 18.8637 20.07822 19.5692 19.50552 18.82028 18.25393 18.88783 19.41792 19.23117 18.03591 17.64783 17.60483 17.7029 2.447076 2.491856 2.571191 2.64596 
1.497609 1.247481 1.148838 1.149006 1.234369 1.27748 1.164036 1.03335 0.848296 0.7213632 0.6509438 0.5590811 0.4616892 0.3907002 0.3633311 0.3388102 0.3357991 0.4184 0.5896191 0.7036019 0.780196 0.7241758 0.5737698 0.5136403 0.4685455 0.5161681 0.5150439 0.5207814 0.5207865 0.4777209 0.3461852 0.2573231 0.2128539 0.2228791 0.3094625 0.3913208 0.4197987 0.4082175 0.3742106 0.3026825 0.3000325 0.348062 0.3782746 0.4128001 0.4647715 0.5087373 1.755116 1.822595 1.791737 1.682672 1.506916 1.586445 1.700204 1.875248 1.902856 1.681029 1.768538 1.635777 1.555581 0.07703051 0.1516102 0.2133524 0.4148141 0.4979337 1.728647 1.816965 1.720224 1.798756 1.851485 1.934091 2.01836 2.063882 2.041605 1.874612 1.917164 1.863799 1.916131 2.008956 1.955586 1.919972 1.995543 1.999943 1.926721 1.865569 1.899683 2.011951 2.110183 2.132094 2.074767 2.075657 2.117405 2.203871 2.2969 2.272302 2.257084 2.307087 2.454833 2.488082 2.467269 16.73817 17.90716 17.46678 17.25303 16.55193 16.44294 2.1295 2.176055 2.132349 2.182947 2.192306 2.13332 2.03015 1.959604 1.705316 1.555877 1.405944 1.428324 1.517577 1.546625 1.64098 1.563867 1.637221 1.558033 1.546045 14.02507 13.20799 16.07679 16.78725 16.99866 15.97896 15.63019 15.03922 14.73471 14.58493 11.80211 12.0816 -0.01974615 0.06095286 0.1133005 16.23293 16.44149 14.88691 13.77226 14.34316 15.7948 15.91791 16.54292 20.56888 18.6148 19.3898 19.83285 19.88686 20.46754 20.96911 19.14223 19.07635 18.89339 18.85391 18.94217 18.49094 19.07632 21.12273 19.88484 19.82774 19.84646 19.68959 19.11191 21.14996 21.18579 19.53765 19.52016 19.86792 20.83888 19.65403 19.69896 20.45943 20.60943 20.28588 20.33115 19.59341 20.02279 19.99171 19.56199 19.96177 19.91996 19.8941 19.71927 19.07598 18.57051 18.8146 19.47909 18.24865 17.7715 17.9179 17.86321 17.60423 2.462066 2.474247 2.528889 2.605773 
2.76041 2.607009 1.043593 1.109694 1.204736 1.228087 1.137918 1.040216 0.9178709 0.8224781 0.7927744 0.6676727 0.5034423 0.3910918 0.3037046 0.2661936 0.3077026 0.420226 0.5679056 0.6098927 0.7578012 0.7592612 0.5980469 0.4953246 0.4039398 0.3984875 0.3826842 0.4329415 0.4367104 0.3463988 0.2824442 0.2784363 0.2857658 0.3956898 0.3698415 0.4581442 0.4241779 0.4246561 0.3929636 0.3236991 0.3047523 0.319152 0.3901408 0.4653159 0.5216816 0.5600984 1.779321 1.815693 1.857304 1.750111 1.513116 1.554717 1.727869 1.836664 1.953775 1.859613 1.758173 1.694106 0.1596566 0.1317431 0.1207774 0.2453499 0.5132334 0.6698393 1.874399 1.820393 1.809178 1.899769 1.935169 1.92607 2.033604 1.970437 1.947122 1.916798 1.85884 1.959787 1.983479 1.937199 1.962971 1.950555 1.986576 2.009434 1.984542 1.954619 1.998326 2.013223 2.145598 2.113987 2.116281 2.126474 2.232034 2.252003 2.295923 2.241698 2.262781 2.279331 2.444452 2.51184 2.306711 16.57911 17.22614 17.51134 18.56691 17.57213 16.47409 16.91893 2.12061 2.196303 2.113743 2.107609 2.025303 1.981739 1.861953 1.7247 1.56371 1.370513 1.502527 1.4797 1.581282 1.60855 1.705128 1.664072 1.558059 12.90559 14.36402 13.46242 14.55105 16.71817 17.13799 15.57626 15.2256 15.03852 14.75963 14.63101 14.80179 15.11263 0.02915855 0.1399068 16.51991 17.33525 16.56965 16.97588 15.35882 16.93949 15.6176 15.93446 16.02871 19.43043 19.18158 18.91155 19.65115 20.03124 19.88592 20.22283 19.03553 18.80233 20.82715 19.03003 18.97727 19.09893 19.24429 19.81726 19.1862 19.4428 20.24545 19.28851 19.98838 20.28826 19.38113 19.22892 19.5156 19.89547 20.14128 20.43058 21.78638 19.13267 19.11224 20.407 20.06861 19.59612 20.00042 19.97326 19.96884 19.94286 19.92018 19.85603 19.8173 19.83297 18.30951 18.32777 18.16914 18.5958 17.94596 18.43717 18.10886 18.02524 2.455754 2.473922 2.556289 2.608341 
2.654565 2.489287 0.9857168 1.050343 1.104552 1.120208 1.096343 1.063618 0.988443 0.9434652 0.8685345 0.7331734 0.6219829 0.4260651 0.3038371 0.3006684 0.39216 0.5179482 0.5925486 0.6021565 0.6577953 0.6270284 0.6864968 0.544758 0.4093972 0.3358196 0.2856843 0.2945191 0.2592459 0.2191052 0.2020812 0.3453458 0.408141 0.338912 0.3711487 0.4154551 0.4069712 0.4228048 0.4420411 0.4062693 0.3866516 0.3680103 0.4458608 0.5453123 0.6163218 0.6327301 0.6196532 0.5770253 1.909347 1.716343 1.48589 1.430404 1.561182 1.779001 1.90134 1.970377 1.816843 1.766072 0.2718598 0.2270548 0.2458992 0.426599 0.6233765 1.99477 1.883666 1.874592 1.865228 1.933455 2.032114 2.092197 2.02598 2.002394 1.97705 1.956466 1.894194 1.932881 1.913802 1.921355 1.910104 2.049926 2.0811 1.978922 2.050811 2.005904 1.968571 1.999307 2.039402 2.034967 2.024245 2.104033 2.25063 2.355158 2.305012 2.25947 2.289458 2.36741 2.345956 2.409168 16.57786 17.44694 18.78413 17.985 17.32354 17.5312 19.20748 16.39127 16.05064 2.14276 2.130934 2.075164 1.978113 1.85592 1.830169 1.686324 1.556477 1.435465 1.499424 1.5593 1.550618 1.541884 1.64096 0.3838845 0.3792054 13.15668 13.53909 13.47051 14.39295 14.2913 14.44413 15.67961 15.26447 15.04391 14.8424 14.86392 15.09467 15.47851 0.1594483 16.66047 17.71362 17.84067 16.71992 16.96989 18.28952 16.82739 16.13088 15.98154 19.35765 17.97562 20.96992 19.44914 19.25041 20.54198 19.55212 19.6942 20.20748 19.51558 19.86635 19.88515 19.88074 19.19055 20.90149 19.36136 18.98494 19.95284 19.77849 19.57546 19.74301 19.8304 19.88582 19.55708 20.63157 19.49464 19.139 20.08596 19.43221 20.95988 19.09019 19.27851 20.00942 20.06531 20.00432 19.56673 19.56234 19.59848 19.92784 19.89455 19.88364 18.39366 18.36322 18.33666 19.20669 18.90765 19.41551 18.82423 18.47358 2.555414 2.500146 2.504154 2.532592 2.681507 
2.594868 2.447005 0.9302256 0.9285368 0.9526459 0.9823903 1.001677 1.041752 1.043314 1.019708 0.896936 0.7647949 0.6045063 0.4786824 0.3653401 0.3758684 0.499292 0.5501852 0.6238241 0.5633635 0.5432066 0.5615935 0.6322163 0.5613341 0.4682811 0.3322235 0.2738129 0.2664227 0.1858002 0.1231831 0.1541328 0.2844992 0.3094625 0.3448682 0.3429352 0.3655789 0.3663116 0.364923 0.4431854 0.4501281 0.5161836 0.534016 0.6239461 0.6450847 0.6912931 0.7090799 0.6725249 1.901788 1.827544 1.69258 1.58229 1.487436 1.474517 0.4034717 0.6226948 0.8093098 0.7188202 0.5595843 0.4274942 0.3711793 0.4534343 0.5680736 2.004343 1.967859 1.953811 1.919697 1.875197 1.93077 2.02248 2.04514 2.007791 2.002323 2.038685 2.063786 1.976907 1.898457 1.823943 1.842793 1.884642 1.932464 1.994206 1.987705 1.992385 1.974476 1.947967 1.953536 2.000889 2.023798 2.101201 2.090026 2.152429 2.266753 2.406722 2.410725 2.316848 2.240417 16.32362 17.73249 17.21894 18.08588 17.55116 19.45258 17.38256 17.80054 18.41905 16.28679 2.078409 2.095809 13.0895 2.139866 1.987065 1.867893 1.747023 1.637165 1.577743 1.571975 1.656147 1.579014 0.2706337 0.2842497 0.3481434 0.3869822 0.3184297 0.2946866 0.3516531 14.47673 13.96139 13.58161 12.59111 15.41385 15.2728 15.1666 12.18953 12.32304 15.53044 16.11801 16.82901 17.40091 17.49749 18.18476 16.42168 17.77313 18.54493 19.45352 18.64971 18.37333 19.45195 19.15803 19.03527 19.73175 19.21056 21.29836 20.02931 19.67245 19.30885 20.06792 19.20697 19.51764 20.13561 20.11749 19.45839 19.3469 19.06149 19.11548 19.50126 19.51637 19.72367 19.36792 19.54944 19.5847 19.55114 19.43509 19.3161 20.10264 19.68194 20.49764 19.31979 19.1865 20.40917 19.09695 19.11864 18.84904 20.3528 19.54768 19.9643 18.94857 19.48732 18.69925 18.78599 19.82845 19.80086 18.94492 17.98585 18.26694 18.51328 2.563857 2.422891 2.49708 2.543822 2.689666 
2.544234 2.498366 0.9365324 0.839324 0.829543 0.8595622 0.9211823 0.9841399 0.9881785 0.9118082 0.7667531 0.6730132 0.5666698 0.5064584 0.468454 0.486851 0.5414265 0.5939116 0.5565327 0.5243723 0.4453521 0.4714496 0.5373778 0.6052135 0.4886972 0.4219806 0.2499584 0.1519714 0.1206401 0.1710754 0.1554097 0.2407013 0.2935117 0.2752928 0.2708934 0.3081655 0.3177887 0.3634938 0.4499806 0.5406027 0.5911751 0.6166421 0.5564616 0.6502525 0.6817715 0.6791168 1.983982 1.944986 1.830021 1.827808 1.679427 1.594598 0.1540973 0.2786295 0.4879849 0.6587718 0.7504107 0.6467529 0.5709623 1.8957 1.962793 1.946023 1.950845 1.93312 2.044478 1.923588 1.922723 2.036508 2.014942 2.062468 2.011504 2.050302 2.153258 2.096602 2.035496 1.928593 1.831384 1.808242 1.952275 1.995615 2.015146 1.976948 1.96088 1.933918 1.900283 1.912708 1.943491 2.016153 0.9287862 0.8875161 0.9898313 2.32432 2.572748 2.443104 2.40396 16.27004 16.5415 16.46278 17.78646 19.27949 19.04224 2.516372 2.601648 2.397363 17.06205 1.068104 2.113997 2.100926 2.153258 2.138946 2.020532 1.829863 1.6967 1.689885 1.754307 1.769556 0.3140349 0.3561341 0.2989493 0.3292582 0.4009133 0.4780771 0.3857819 0.3917733 0.3632341 0.4522339 16.45871 15.67697 15.62127 15.48982 15.44146 15.46082 12.57988 12.73418 13.34814 14.55035 14.11903 14.86039 16.21461 16.27887 16.52025 17.99661 19.04745 18.84699 18.68412 18.71255 19.59036 20.97284 19.67071 19.65626 19.52535 20.10494 20.19167 20.13476 19.79723 20.39475 20.47209 21.28097 19.93155 19.90272 19.85134 18.89541 18.70727 19.08668 19.50422 19.61743 19.3325 19.42722 19.49098 19.90631 20.09274 19.48184 20.21677 19.28411 21.48204 20.22039 19.04045 19.0981 19.3651 19.5764 19.14875 19.361 20.33605 19.54792 19.92086 19.8783 19.82795 19.8245 19.73418 19.47366 18.87402 18.24438 17.85243 18.54328 17.44719 2.506001 2.405623 2.468454 2.560429 2.619216 
1.246408 1.188679 1.022231 0.9467506 0.8907154 0.8473145 0.8521006 0.8761283 0.8236275 0.7917724 0.6778351 0.5862925 0.5864958 0.5362438 0.549066 0.5491018 0.57819 0.5674885 0.5224803 0.4683117 0.4356475 0.4347929 0.4656209 0.4442379 0.4905129 0.3189891 0.2169942 0.1688173 0.1654094 0.2099803 0.2926116 0.2298778 0.1993958 0.2200409 0.2581166 0.3197317 0.3434284 0.3950796 0.4402814 0.5096578 0.5421947 0.5293418 0.5411668 0.6060932 0.5925182 0.6261177 1.966287 1.955138 1.946751 1.913278 1.747125 0.3418212 0.2481323 0.2229146 0.2783293 0.476134 0.5998424 0.744109 2.037836 2.07081 2.066039 2.040292 2.054819 1.969782 1.99155 1.957579 1.977731 2.125391 2.090748 2.063933 2.049992 2.046269 2.192656 2.154057 2.07611 1.943206 1.862695 1.841608 2.023457 2.08436 1.904871 1.953236 1.915272 1.871718 1.855717 1.874857 0.6866854 0.7657765 0.7821847 0.8738037 1.027475 2.446842 2.51124 2.488911 17.71857 16.35599 16.0642 16.94547 18.14277 19.33859 17.6604 19.24442 16.69328 16.39201 16.51131 17.41697 2.095921 2.046401 2.090804 2.080631 1.878336 1.705011 1.614359 1.740986 0.355132 0.2868439 0.2098736 0.2645864 0.36711 0.4742065 0.5024351 0.5336549 0.4212636 0.3775167 0.3405852 0.3646587 15.75177 15.91945 16.42551 15.86395 15.6935 15.76644 12.93716 13.70573 14.6183 14.89528 14.19413 16.78721 16.38458 16.53741 18.2012 17.44529 19.36155 18.84591 19.1757 18.7264 18.95885 19.2621 19.49341 19.64494 19.85184 19.61371 19.65445 19.73826 19.75428 19.72237 19.22893 19.58487 19.73848 19.72214 20.30577 19.78608 19.05002 19.00392 19.51407 19.20735 19.22509 19.32749 19.43806 19.42249 19.86291 19.20779 19.17241 19.93876 21.54942 20.93207 20.47702 -9999 19.18598 19.18846 20.39194 19.88511 20.29109 19.96389 19.8988 19.87885 19.43975 19.82709 19.5002 18.54495 18.24991 18.56015 17.45821 17.45843 17.56247 2.422373 2.332427 2.510441 2.56872 2.656869 
1.254419 1.22647 1.156839 1.089441 1.013254 0.8825573 0.8635038 0.7819101 0.7532847 0.7344858 0.6645701 0.596185 0.5762014 0.5951729 0.5794769 0.6464324 0.5404396 0.5205171 0.5380544 0.4568572 0.4080394 0.3849729 0.3774046 0.3534434 0.3266897 0.3152 0.232909 0.2265617 0.2446839 0.2743571 0.277582 0.2431477 0.2192119 0.2198679 0.2357421 0.3461649 0.4485666 0.4668619 0.4508861 0.4177846 0.4445688 0.4929291 0.5020588 0.4592222 1.725936 1.821456 1.932799 1.937529 2.000736 1.968464 0.5570005 0.4370311 0.3922617 0.3043252 0.2257121 0.3139585 0.5449921 0.7709848 2.061995 2.223372 2.209222 2.071247 2.035705 1.948297 1.963052 1.98795 2.081425 2.259149 2.193791 2.123905 2.007628 2.043578 2.106571 2.090117 2.078765 1.988056 1.882613 1.887938 1.997415 2.017379 1.943445 1.958541 1.927057 1.868244 1.818043 1.846668 0.6059202 0.6451102 0.6870768 0.8652841 2.300368 2.471358 2.445159 2.247329 16.39476 16.43931 16.53939 17.24759 19.14498 17.85375 18.79355 18.27543 13.88774 13.04606 16.1135 2.018055 2.002898 1.958892 1.960173 1.82997 1.638503 1.608896 1.575576 0.2761171 0.180963 0.02970779 -0.02694299 0.0823914 0.3914884 0.5002278 0.5575094 0.5213104 0.5268798 0.4298441 0.2546071 15.57035 15.6555 15.95037 16.98161 17.19024 15.90378 15.94053 13.41684 14.67316 14.63488 14.8082 16.61483 16.41747 16.92463 17.16294 18.38544 18.2474 19.54969 15.58431 18.40707 17.84429 17.43035 18.17636 19.19499 18.77594 19.49396 20.11952 19.96791 20.3385 19.71822 19.68193 20.44068 19.66149 19.44713 20.16455 19.68268 19.24433 19.80033 20.61637 19.96369 19.27336 19.41744 19.37485 19.3696 18.97101 19.15226 19.14118 20.1647 19.52847 20.29334 20.2937 20.43812 -9999 19.21617 20.41709 22.61844 22.6165 22.5533 19.84507 19.88408 19.86271 19.86199 19.84016 19.83559 18.54327 18.29709 18.89354 17.59539 17.76762 17.62318 2.168253 2.28424 2.495014 2.703795 2.877384 
2.543166 2.565154 1.126794 1.197234 1.116337 0.9429362 0.7534067 0.6649618 0.6743256 0.7185251 0.7146645 0.6386555 0.5424589 0.5517669 0.5322865 0.5203031 0.5114939 0.5261576 0.501301 0.4583018 0.3785134 0.3309875 0.3213795 0.320001 0.2895854 0.3120513 0.3258302 0.3181905 0.3255198 0.3077942 0.3009736 0.3349091 0.3303925 0.3378692 0.3315622 0.3987416 0.5157107 0.5536183 0.5339192 1.804183 1.777571 1.79401 1.877786 1.868107 1.749495 1.814971 1.831944 1.935251 0.7772562 0.6410512 0.5495952 0.5613749 0.5126741 0.4577423 0.4218893 0.4518014 0.6528057 0.8559762 1.154713 1.131184 2.277313 2.117186 2.023508 1.929447 2.003977 1.974898 2.048171 2.11147 2.163136 2.074497 2.02366 2.021407 2.074228 2.102167 2.079258 2.005223 1.928161 1.959441 1.96825 1.993183 1.995325 1.935449 2.001011 1.885894 1.855651 0.5569653 0.5719187 0.6188191 1.992741 2.151905 2.409311 2.511713 2.429941 16.20374 16.17105 16.44036 19.89486 18.65642 18.47341 17.92818 17.34766 16.42729 13.29476 14.41058 12.76415 1.874078 1.915791 1.849725 1.780903 1.623331 1.536523 1.472884 0.1038451 0.08304751 -0.09408181 -0.2397978 -0.1886608 0.01538477 0.3378489 0.4754627 0.5007566 0.529723 0.5288584 0.3513578 15.5288 15.46631 15.68339 16.06756 16.61592 16.71994 17.45985 16.69694 16.44891 17.16745 17.55087 16.40746 16.28157 16.54884 17.32671 18.51919 18.46689 17.62395 17.66878 15.94337 18.71267 18.1919 17.57258 17.76235 17.71161 18.82762 18.74822 19.01618 20.61884 19.69411 19.71494 19.66072 19.86064 19.59805 19.69181 19.26523 20.32831 20.84526 20.57182 19.42657 20.04097 19.45493 20.00878 20.36373 19.35884 20.14422 19.23009 19.43172 19.53982 19.73574 20.248 20.61424 19.92734 20.50925 22.6668 -9999 22.71526 22.31787 22.02327 22.05613 19.91377 19.89339 19.88575 20.16371 20.05062 18.76349 18.54841 18.75298 17.70681 17.37415 2.159194 2.243402 2.237589 2.454431 2.759744 2.549605 
2.48029 2.474812 1.089787 1.100773 1.085123 0.9576864 0.7907501 0.6553282 0.6419616 0.7025643 0.6941058 0.6265911 0.5030913 0.4305461 0.4075918 0.4092398 0.4733775 0.5572601 0.5117685 0.4120676 0.345936 0.2858774 0.2728466 0.3024536 0.3636109 0.3509714 0.3972312 0.3869517 0.34912 0.3469533 0.3533367 0.3789966 0.4009949 0.4405508 0.3955372 0.4371579 0.5342802 0.610727 1.902861 1.910145 1.884551 1.886891 0.6065815 0.6090839 1.832346 1.868575 1.894164 0.6556998 0.6535482 0.5682667 0.5877827 0.587564 0.60208 0.6119528 0.6745088 0.72058 0.8151538 0.9222556 2.197966 2.195846 2.180866 2.130584 2.028523 2.051609 2.033278 2.016692 2.028401 2.035522 2.19054 2.203154 2.044784 2.071965 2.129948 2.119979 2.18549 2.005339 1.900669 1.888111 1.960514 2.011647 2.033482 1.949131 1.96708 1.969019 1.966445 1.929722 1.962884 2.055948 2.109999 2.296752 2.448597 2.499734 2.433471 13.88297 16.60209 17.28727 18.96125 19.4615 17.21779 16.39786 16.01045 15.98118 12.94507 14.15048 1.766992 1.706054 1.71731 1.671726 1.626169 1.507811 0.006565144 0.02756144 -0.04072683 -0.27294 -0.4833638 -0.4423636 -0.2177135 0.07079449 0.2525217 0.28603 0.3696634 0.4573354 0.5070283 0.4237812 0.1737556 15.65563 15.86364 16.1741 13.46456 13.88305 13.54118 14.70357 13.74376 15.04174 16.65995 16.48427 16.44411 16.59294 16.83017 17.29165 18.13511 18.56075 18.73225 15.68376 16.12083 16.02092 19.19743 17.89909 17.25763 17.50156 17.97331 18.81489 18.84862 19.56484 19.58029 19.57997 19.85675 19.58947 19.59339 19.71584 19.67126 19.60515 19.74681 19.51952 19.56438 19.31807 20.05025 20.0879 20.06485 19.86539 19.22637 19.86356 19.26979 19.43354 20.0016 20.0955 20.5687 20.4535 22.67837 21.46268 -9999 22.13359 22.05581 19.89492 19.9864 19.97626 19.92997 19.91987 19.32925 19.58171 19.85162 2.662678 17.77986 2.345499 2.143086 2.057448 2.304132 2.486536 2.360844 2.165292 
2.499323 2.438358 0.973586 1.06818 0.9894145 0.9231962 0.8195995 0.6976917 0.6532123 0.6522714 0.6226184 0.550872 0.4255363 0.3158304 0.2790006 0.3350259 0.4669126 0.4912505 0.5176992 0.4135935 0.3106731 0.3006935 0.3537284 0.4550973 0.4055725 0.4473968 0.4515116 0.4051248 0.3948304 0.379658 0.407185 0.4200023 0.4825276 0.5063112 0.5014231 0.4554789 1.840758 1.850341 1.878951 1.942138 1.975702 0.6631662 0.6630749 0.6526378 0.6403543 1.943506 1.932535 0.5041901 0.447005 0.4970234 0.6406392 0.674885 0.7248473 0.6711923 0.7746012 0.8854613 2.17815 2.224649 2.215143 2.144032 2.156056 2.276463 2.278518 2.220987 2.086832 2.009236 1.928329 1.938445 2.073516 2.233804 2.045531 2.13922 2.209828 2.141067 2.057265 2.026727 1.875152 1.966776 2.044667 2.066471 2.072351 1.962641 1.951517 2.003005 1.937092 1.993549 2.020161 2.124444 2.239323 2.347757 2.430119 2.447773 2.425673 13.38883 13.81078 17.82378 17.79668 17.41637 16.75655 16.41994 15.70542 15.55432 15.295 1.743768 1.613239 1.532526 1.5148 1.494714 1.488071 0.1142162 0.1679118 0.06944177 -0.2212129 -0.5665599 -0.6370707 -0.3756419 0.04074004 0.3134549 0.2223553 0.1943755 0.2038718 0.3837321 0.5409381 0.4762005 0.3844593 0.2571297 0.3326761 16.08339 13.72964 14.44323 13.9613 14.49623 14.71327 14.76152 15.4713 16.64871 16.72729 17.0352 17.71628 17.63572 18.06339 18.22867 17.39578 15.3986 14.48948 15.008 15.8458 18.04617 17.12129 17.38537 18.01614 18.76488 20.77356 20.08224 19.36812 20.05918 21.15128 19.4461 19.50041 19.60722 19.87779 20.06443 19.96914 19.4409 20.39232 19.71512 19.09454 19.49546 19.51574 19.47746 20.24451 19.52847 19.9325 20.36014 19.86831 20.35108 19.78813 19.88971 19.98564 20.44664 20.43067 20.4313 20.01023 19.66248 19.10938 18.38506 18.88368 20.24668 19.97851 19.98601 2.5817 2.617059 2.468581 2.187001 2.079569 2.10592 2.312479 2.301096 2.009322 1.741062 
2.500853 0.9988342 0.9463235 0.9207447 0.924702 0.8941435 0.8417091 0.7620585 0.6546976 0.6128734 0.5534912 0.475483 0.405649 0.3233887 0.2676536 0.3745055 0.4044485 0.4108469 0.4414 0.305775 0.295994 0.4212583 0.4594715 0.5343363 0.4820749 0.5222512 0.500131 0.4467355 0.5002683 0.418049 0.43727 0.494872 0.5059702 0.5391886 0.5553679 1.858321 1.774581 1.853072 1.908787 1.974792 2.005899 0.6652669 0.6220031 0.6064237 0.6051319 0.5495188 0.4020374 0.2984355 0.3602538 0.4858794 0.6566201 0.7171264 0.7848653 1.980529 2.050719 2.148635 2.262557 2.246052 2.21438 2.174183 2.15544 2.193821 2.442229 2.269647 2.176273 2.062163 1.982248 1.956216 1.96938 2.036747 2.159102 2.229201 2.321853 2.169554 2.127944 1.951852 1.8656 1.955077 2.023685 2.11383 2.146829 1.977482 1.924122 1.958978 1.966343 2.019963 2.1442 2.262577 2.25716 2.306574 2.313282 2.383427 2.460133 14.74568 16.27989 15.77052 16.92212 18.57872 16.15072 15.83317 15.48868 15.1378 1.692361 1.56583 1.475341 1.406259 0.2115216 0.1834095 0.2729226 0.287378 0.2071116 -0.04804088 -0.4267994 -0.6388153 -0.5088919 -0.07597968 0.2808216 0.3436931 0.3350768 0.1895539 0.2062267 0.2944325 0.4531189 0.55697 0.5218596 0.4938497 14.42208 13.49939 14.12579 14.087 14.86815 15.58109 15.28111 15.15478 15.35079 18.11119 18.44509 18.58034 18.22152 18.56712 17.68458 17.88154 15.2008 14.7932 14.37769 15.80876 14.60628 14.5703 17.26341 17.28313 18.72065 19.42952 19.17543 19.25184 19.95807 19.66275 19.87071 20.08073 20.70964 20.59664 19.63692 19.52891 19.06691 20.77452 20.21095 18.88415 19.72832 21.02466 19.70305 19.69346 19.39292 19.32609 19.41158 19.57025 20.27906 21.00925 19.87104 20.43708 20.01747 20.40277 20.43056 18.97824 20.40296 19.93166 20.31483 18.6167 18.57563 19.82887 19.23111 19.59865 2.552037 2.591272 2.324833 2.156666 2.088012 2.367639 2.494363 2.262831 1.831496 1.550139 
1.099501 0.9911692 0.9208669 0.8772827 0.8530211 0.7913908 0.7732279 0.7302336 0.6785319 0.5883676 0.5259898 0.4397675 0.4084868 0.4444213 0.3562512 0.3382812 0.3740833 0.3454122 0.3284037 0.3003833 0.3253977 0.4603057 0.4990782 0.5778952 0.5966836 0.5296263 0.5117379 0.531432 0.5157003 0.5026795 0.5229024 0.4753204 0.5420319 0.5659729 1.881072 1.87979 1.860457 1.88036 1.884953 1.888981 1.881443 1.932845 1.866327 1.80046 1.722747 0.2923726 0.2676635 0.2683958 1.726078 0.5836579 0.7056823 1.919341 2.038451 2.117207 2.166783 2.213388 2.194635 2.240976 2.228052 2.216399 2.195627 2.145792 2.140949 2.122919 2.120187 2.110676 2.089054 1.969085 1.926426 2.072092 2.160359 2.251515 2.366963 2.210062 2.086888 1.899479 1.8385 0.7047264 0.8173971 0.8891439 0.9761546 0.9539223 0.8910612 0.8316082 1.966058 2.058476 2.252598 2.46497 2.393274 2.241174 17.06865 13.5821 15.75598 16.98019 17.02108 15.03911 14.45208 17.13849 13.20028 12.63627 15.37794 1.710865 1.549819 1.475941 1.445011 0.1970051 0.2394145 0.2808218 0.4309072 0.3967173 0.1074869 -0.2665111 -0.5318511 -0.5223551 -0.1446289 0.1641735 0.3192993 0.3248737 0.2624245 0.2734822 0.2329499 0.2202697 0.295755 0.5160361 0.5588266 0.5629871 14.01614 13.74607 13.49958 14.28768 14.16524 14.29043 14.82127 15.57598 15.34339 18.83786 18.59822 18.54805 18.612 18.21746 18.65381 17.68904 15.79559 13.83112 15.46166 15.08392 14.88955 15.22094 14.72064 18.44192 18.3992 18.6736 17.9302 18.69121 19.72598 19.38896 17.84081 19.12058 18.89213 18.78084 19.11519 19.04839 18.91981 21.06367 19.51523 19.17182 18.93083 19.50349 19.39739 19.27778 19.36418 19.42978 19.53699 20.89788 20.18178 22.0511 20.20686 20.39719 20.38244 20.37897 19.78261 19.57813 20.33214 20.29722 20.29245 18.62304 18.72402 20.26772 19.95337 19.97329 18.93989 17.70605 2.32375 2.208287 2.374775 2.565398 2.433999 2.005019 1.728525 1.616627 
2.398447 0.9728281 0.855539 0.8161764 0.7923062 0.7474864 0.7281432 0.6990346 0.6417734 0.5813944 0.538802 0.5754181 0.5076283 0.5208272 0.5216816 0.4421833 0.3805837 0.3703755 0.3728524 0.3827505 0.4797761 0.4495587 0.4608041 0.5514362 0.551655 0.5637705 0.5743854 0.5706114 0.6725351 0.5548236 0.5081726 0.4777769 0.5036559 0.5944965 1.908614 1.946883 1.923466 1.907327 1.869511 1.862853 1.90098 1.855442 1.685775 1.593017 0.1878042 0.2362407 0.3861937 0.5054056 0.5952696 0.6991213 1.949121 2.032109 2.128091 2.23648 2.252608 2.208383 2.148218 2.152409 2.152684 2.225728 2.160094 2.121306 2.125813 2.112039 2.086623 2.091526 2.105742 2.1386 2.108235 2.084044 2.175195 2.216297 2.396122 2.191329 2.135868 1.850381 0.5405009 0.6482738 0.7421254 0.8325184 0.9216297 0.9559671 0.9384804 0.8909395 1.992848 2.165135 2.441339 2.56817 2.430144 16.4401 16.21842 16.58854 18.14701 19.03254 16.23438 2.511519 18.47039 2.301803 2.19377 15.55824 15.33542 1.744826 0.2435342 0.3044981 0.3940776 0.3919668 0.4254649 0.3594095 0.2856382 0.1525104 -0.1565866 -0.442567 -0.4959676 -0.2675537 0.03979403 0.1993399 0.1766245 0.1776061 0.2418505 0.298939 0.3613932 0.3651315 0.2090291 0.2435395 0.3937012 0.5730427 14.63707 14.96491 14.16796 13.92439 13.90974 14.32913 14.06245 14.61265 14.49971 2.144688 17.52822 17.59634 17.88562 18.72214 18.52243 17.72156 14.18602 13.82194 14.946 15.09003 14.72169 14.73214 18.38152 18.34929 17.89363 17.61996 17.22421 17.19638 18.74398 18.92942 18.0318 18.89767 18.76247 19.94283 20.51613 20.35517 19.28357 19.32965 19.60532 18.92535 18.75621 18.6186 19.00664 18.78522 20.19205 19.77131 19.8023 21.44341 20.31 20.42025 20.45899 20.41094 20.38671 20.42023 19.27286 20.39839 19.86452 20.302 20.28522 19.02016 18.58557 20.31527 18.5967 19.95995 19.48698 18.31675 2.307581 2.477762 2.574976 2.675638 2.199772 1.881174 1.798552 1.963307 
2.301538 2.295959 0.843271 0.7790108 0.7029511 0.6634663 0.6660197 0.6427701 0.6176849 0.5759166 0.5512683 0.5852041 0.5994914 0.5813794 0.5535876 0.4853097 0.5127502 0.5489184 0.4932749 0.5126944 0.4965557 0.5220426 0.4909657 0.5572044 0.5475606 0.5987589 0.6017343 0.611205 0.5630838 0.5897968 0.5174397 0.4971811 0.5194336 1.892745 1.921726 1.927713 1.9293 1.94551 1.915063 1.845203 1.718764 1.618748 1.563435 1.500355 0.244994 0.3620544 0.5658051 0.6620626 0.7274515 1.924025 1.98948 2.094568 2.203739 2.273991 2.244536 2.175892 2.123244 2.160913 2.192137 2.188527 2.136769 2.038151 2.039967 2.048863 2.03658 2.083317 2.09 2.098159 2.084024 2.166477 2.274062 2.305088 2.359771 1.011509 0.9121538 0.6764567 0.5720358 0.6090332 0.6601401 0.7079253 0.7899464 0.9535815 0.9827666 2.008503 2.060627 2.338063 2.616607 2.522668 2.323149 2.231826 17.2508 16.80992 17.21196 17.97846 18.24897 2.510182 2.508874 2.251159 2.147221 2.083551 0.7312562 0.7941682 0.6489501 0.6872396 0.6082652 0.5283344 0.4526814 0.3316641 0.2546275 -0.1199555 -0.395341 -0.4688427 -0.2910779 -0.0007386804 0.1738118 0.05781944 -0.04198826 0.01320285 0.2481118 0.5317829 0.472691 0.4537749 0.2399788 0.1894927 0.3539062 0.5844257 1.73942 13.64373 14.2253 15.03681 13.50434 13.48375 13.76638 14.07458 1.911427 1.003885 17.07961 16.80519 16.82843 18.57995 18.24878 17.21222 13.95543 13.58031 14.98149 14.45632 14.07673 14.00357 17.08871 17.75599 17.9097 17.85866 17.141 17.3633 16.9141 17.36758 17.98328 18.80792 19.28251 19.1551 18.92884 18.79141 19.07973 19.35535 19.42701 18.72528 18.76962 18.69689 18.83689 19.1972 19.97457 21.25483 21.38243 21.48491 20.25434 20.41899 20.47361 20.43914 20.41989 19.70682 19.77955 20.18282 20.17475 20.30379 20.33646 18.69175 18.67238 19.15152 19.60034 19.93031 2.426055 2.37565 2.529067 2.669585 2.596216 2.461531 1.943099 1.801111 1.910933 2.239755 
2.267801 2.22854 0.8049 0.7773478 0.7080578 0.677489 0.6536704 0.6459442 0.625762 0.5988098 0.6001322 0.6344084 0.6644328 0.6700275 0.5904328 0.5480538 0.5755604 0.6116475 0.5830778 0.5939981 0.5005024 0.4980814 0.5156851 0.5487913 0.5353942 0.5559429 0.5393666 0.5650573 0.5634856 0.5625345 0.5408314 0.5966735 1.914143 1.891036 1.891036 0.5912006 0.5963379 0.5435781 1.81873 1.732884 1.598825 1.551085 1.559986 0.2762136 0.4077801 0.5956714 0.6819651 1.921467 1.968617 1.938374 1.985101 2.08555 2.187067 2.215544 2.154922 2.063547 2.070962 2.205504 2.257003 2.154809 2.061914 2.015929 1.935159 2.017887 2.089365 2.149723 2.166076 2.056065 2.026503 2.111383 2.242543 1.151855 1.172606 1.106668 1.006692 0.9644967 0.6762124 0.6771026 0.6511067 0.6569712 0.7062366 2.089283 2.052622 2.132613 2.29459 2.590809 2.514515 2.641163 2.518899 2.635802 2.521911 18.43669 17.84051 17.57942 16.32167 2.209711 2.147994 2.136982 2.02748 0.7472371 0.7664173 0.8400614 0.8298939 0.7045534 0.5917908 0.6555827 0.5476573 0.3880961 -0.02577817 -0.3821828 -0.4913697 -0.3434764 -0.06476939 0.1055796 0.1751038 -0.101004 -0.09394938 -0.009263009 0.218998 0.4858286 0.520466 0.4769173 0.3473295 0.3311095 0.4078206 13.36181 13.54782 13.31711 14.06188 13.583 13.11404 13.87181 13.8111 1.757033 1.875777 1.928344 17.18527 17.00049 17.2547 18.1953 16.86665 17.07374 13.59402 13.61233 14.62885 15.07394 14.96453 14.44129 16.80716 18.15186 18.19408 17.77098 18.14848 17.06424 18.27965 18.05924 17.63266 18.72677 18.46187 18.89513 18.64479 18.98317 19.34402 19.21627 19.31342 19.28802 18.95608 19.51042 20.57517 19.51474 19.69013 19.76197 20.07456 19.93458 20.05165 20.50008 20.02384 19.38952 19.3026 20.42251 20.38315 20.37398 20.35259 19.43741 18.97784 18.68264 18.717 18.70201 20.31504 19.76164 2.481821 2.544473 19.75812 18.64119 2.586216 2.226643 1.919682 1.92635 2.234908 2.478392 
2.244068 2.277043 0.8325082 0.8309113 0.7639608 0.6942177 0.7119943 0.7018678 0.6782928 0.663563 0.6712484 0.7117755 0.7331736 0.699126 0.6779468 0.6817716 0.7266784 0.7390739 0.6630695 0.5197437 0.4625539 0.452173 0.5146526 0.4979492 0.5336496 0.4975269 0.4732606 0.494394 0.5124702 0.5588875 0.5928181 0.6209909 0.6154978 0.6193175 0.5165291 0.442046 1.780867 1.712162 1.714029 1.661595 1.577336 1.571741 1.692921 0.4797454 0.6045929 1.910776 1.98652 2.033986 1.943648 1.978093 2.065068 2.113539 2.145339 2.147053 2.095188 2.103215 2.045938 2.245381 2.212559 2.126942 2.056452 1.984252 1.957986 2.040211 2.099125 2.098444 2.08524 2.031956 2.033828 1.084853 1.12036 1.331847 1.018172 1.08024 1.136347 1.021534 0.8438507 0.7301016 0.5932707 1.977345 2.032012 2.113555 2.18464 2.324004 2.448063 2.536625 2.509866 2.471872 2.476429 2.701359 2.657281 2.529438 17.51553 16.74477 15.69716 2.07231 2.058511 1.958409 0.5431914 0.5300692 0.6193177 0.6454762 0.6170541 0.6231271 0.6197956 0.6183156 0.5417368 0.185454 -0.2005118 -0.4764415 -0.414923 -0.1405345 0.05111083 0.05874552 0.03052147 -0.01272692 -0.01297599 0.1238596 0.2331837 0.3476197 0.4142343 0.4289438 0.4755799 1.530318 13.68063 13.73259 13.19657 13.88383 13.80275 1.606912 1.662546 14.78866 1.646549 1.739608 1.709273 1.690129 17.56577 17.53605 15.50011 14.44132 17.16917 17.96897 15.11625 17.16603 14.71647 15.46719 14.99276 14.52668 18.02987 17.51978 17.93357 18.10414 18.01269 18.02052 18.20189 17.21044 17.09541 17.66953 18.25905 18.72382 18.92168 18.76147 18.82976 18.78488 18.81022 19.40115 19.41002 21.03214 20.42712 21.19476 19.84749 19.85843 19.85608 20.91988 20.45269 20.45194 20.09056 20.49625 20.44411 20.3947 20.38416 19.93855 19.95123 20.34754 20.32895 20.34056 19.02646 19.89167 20.25276 2.56639 2.451344 2.614765 19.22684 17.82961 17.1885 2.241291 2.07372 2.124287 2.462137 2.627776 
2.326125 0.93344 0.9503315 0.8821755 0.8769367 0.7775257 0.7485796 0.733911 0.7419574 0.7480865 0.7492307 0.7819051 0.8194059 0.819172 0.7875304 0.8057039 0.7831307 0.6494538 0.6079651 0.4981578 0.4117827 0.4381194 0.4432971 0.4490344 0.4285778 0.4148703 0.4482004 0.4807627 0.5225514 0.5520262 0.6063474 0.6467121 0.6388488 0.578531 0.4731893 1.701923 1.684819 1.640507 1.621205 1.618005 1.65103 1.723708 1.818109 1.858123 1.910918 1.964777 1.98239 1.995752 2.012928 2.001235 2.052743 2.131596 2.185037 2.131184 2.185317 2.201898 2.20201 2.158416 2.30019 2.064742 2.019225 1.958454 2.021387 2.052138 2.092864 2.113417 2.076863 1.981678 0.9280031 1.071293 1.140431 1.047276 0.9683166 1.000263 1.013925 1.051563 0.9815409 0.7791585 1.955052 1.980259 2.075047 2.184691 2.315134 2.430337 2.438679 2.494455 2.551238 2.448511 2.396997 2.424392 2.465234 2.414504 17.57535 17.21419 2.008798 0.737029 0.7840158 0.6747628 0.5788158 0.3876741 0.3023161 0.2909434 0.3480367 0.4771666 0.6314024 0.64982 0.4520811 0.04820169 -0.3188487 -0.4368143 -0.2650258 -0.07508955 -0.03665274 -0.02320462 0.02791229 0.08769131 0.2169788 0.2552782 0.2467183 0.2242676 0.1931143 0.3061412 1.529693 1.639195 1.740864 1.792596 1.727848 1.644352 1.656422 1.716201 1.737146 1.720316 1.679961 1.67695 1.685332 14.09473 14.91337 18.19386 17.5629 17.38438 17.58476 17.50916 17.90565 18.67358 14.25306 15.12082 15.18031 17.5658 18.08781 18.14472 18.04278 17.33295 17.94147 16.79166 16.90575 16.82274 16.83118 17.6196 18.61057 18.62411 18.71878 18.70087 18.71507 18.81075 19.01377 19.47742 19.75778 19.31339 19.85572 20.89093 20.35881 19.86811 20.54915 21.05366 21.45188 20.13198 20.84623 20.45588 19.94422 20.41334 20.77354 20.40576 20.36769 20.33045 20.03331 20.37066 19.51219 20.30025 20.24731 2.64247 2.680546 20.34298 19.39821 17.78608 17.32586 2.370508 2.236678 2.33883 2.568658 2.678822 
1.05551 1.078302 1.031656 0.9427938 0.8617238 0.788792 0.758671 0.7851553 0.7920268 0.7732584 0.8876942 0.8321117 0.8399191 0.8313486 0.8470601 0.7805269 0.6710042 0.6739898 0.5381969 0.4826545 0.4531289 0.4501843 0.4735911 0.4629099 0.4402202 0.4233386 0.4149262 0.4506011 0.474771 0.5037577 0.5420773 0.5751026 0.5421285 0.5035236 1.781356 1.726399 1.687901 1.693287 1.638452 1.681457 1.754058 1.858519 1.952208 2.013554 2.03075 2.006336 2.023635 1.983769 2.022394 2.104639 2.165877 2.187224 2.218749 2.272394 2.354176 2.252461 1.037927 0.9734335 0.9257091 2.087437 2.033828 2.043965 2.021188 2.158044 2.091313 2.097869 2.085316 2.01598 0.8456358 1.018472 1.041101 1.014942 0.9225706 0.9482157 0.9948058 0.9847907 0.974883 2.147679 2.02455 1.976129 2.206705 2.322356 2.385253 2.489669 2.443892 2.39273 2.542998 2.364506 2.27571 2.174402 2.354974 2.19873 15.8114 1.959558 0.5551696 0.6402118 0.8006989 0.7558178 0.6052388 0.3748363 0.1937196 0.1329335 0.2748301 0.3974446 0.5331256 0.5513395 0.1945687 -0.2208466 -0.4451814 -0.4234173 -0.2352357 -0.1773284 -0.1633413 -0.1151845 0.07003164 0.2619872 0.3856803 0.3320506 0.2420388 0.1683339 1.361454 1.41221 1.639561 1.784906 1.88948 1.859923 1.725091 1.727965 1.684081 1.688613 1.767379 1.746027 1.682977 1.752751 1.778161 14.10163 15.2783 17.51394 18.127 17.79008 17.01027 17.30759 14.34364 18.11909 15.00886 14.67683 14.69034 14.65687 18.28671 17.25738 16.75003 16.62476 16.98009 16.71776 16.9605 16.74307 18.29606 18.52975 18.57219 18.67792 18.73322 18.74576 18.76529 18.84005 18.93296 19.01362 19.47343 19.05227 19.32726 21.20267 20.53147 20.36432 19.90294 19.92875 20.01575 18.92655 20.12364 21.31905 20.63346 20.45254 20.43937 19.93109 20.42181 20.38314 20.13842 18.72769 18.74018 19.56176 19.94261 20.27378 20.42773 20.10009 19.44805 18.27751 18.51501 2.420257 2.382817 2.423288 2.559676 2.787937 
2.476271 2.479639 2.434315 0.9964283 0.9403929 0.9192596 0.8731781 0.8396292 0.9166352 0.9178456 0.896529 0.8803852 0.8627055 0.8704417 0.813211 0.7874948 0.7069641 0.6706939 0.5333548 0.558908 0.5666797 0.5404398 0.5496153 0.5166108 0.5010416 0.4440449 0.4067425 0.4106995 0.442387 0.4556162 0.4671723 0.4717753 1.825093 1.794753 1.793766 1.783939 1.769993 1.75598 1.734699 1.795343 1.876311 1.949162 2.05873 2.057784 2.067768 2.118631 2.057972 2.118987 2.129846 2.175155 2.278655 2.273701 2.194045 2.321013 2.327183 1.141204 1.004175 0.8644246 2.131469 2.088948 2.089126 2.064894 2.179498 2.103438 2.109948 2.088531 2.067031 1.996785 0.7443835 0.810266 0.8978564 0.8696837 0.8150369 0.8062988 0.9091683 1.015639 2.156508 2.172942 2.036854 1.987273 2.175719 2.386367 2.553201 2.52453 2.449319 2.472935 2.36354 2.415607 2.255919 2.150715 2.077178 2.097121 2.058705 0.6007985 0.5632008 0.6146535 0.599059 0.6654043 0.5900157 0.4127948 0.3255962 0.2296996 0.2995342 0.3585141 0.355956 0.1321503 -0.2571983 -0.5382294 -0.596518 -0.5150055 -0.3766133 -0.3013063 -0.2062591 -0.02548317 0.1689544 0.3006885 0.3591908 0.3037098 0.2959585 1.402409 1.440968 1.57021 1.684208 1.781478 1.828129 1.942936 1.817748 1.755533 1.689849 1.693038 1.778528 1.721475 1.713581 1.765126 1.846195 1.884302 1.896667 1.951893 18.12595 17.98928 17.85485 17.08463 16.96192 17.453 17.57106 14.87743 15.23414 15.47154 15.37692 17.90895 16.90045 16.77059 16.30082 16.3243 16.40338 16.66402 18.16674 18.36079 18.76968 18.54888 18.47689 18.82415 18.96367 18.78886 19.02984 18.96584 18.72876 19.22966 20.59169 20.57137 19.86265 19.88379 19.88205 19.88285 21.06427 20.01053 20.03123 20.46571 20.83974 20.10129 20.0325 20.46898 20.31121 20.07772 18.77118 18.7972 18.75223 18.72189 20.23209 20.76567 20.15249 2.617746 2.655984 2.764088 2.719873 2.529433 2.370965 2.30728 2.607787 2.830179 
2.493733 2.529708 1.14037 1.095127 1.040221 1.028156 1.007354 0.9396862 0.872532 0.9337453 0.870406 0.9191018 0.8964173 0.8636921 0.894937 0.8000734 0.7141559 0.6304005 0.6331471 0.607965 0.6322874 0.7431324 0.7342011 0.6119018 0.5753672 0.5190166 0.4625284 0.4270362 0.4171844 0.410033 0.4196461 1.747288 1.764556 1.730941 1.793202 1.815968 1.843261 1.856755 1.924015 1.963749 1.98237 2.033513 2.134927 2.093779 2.16485 2.215702 2.190683 2.174163 2.212264 2.255782 2.259683 2.25272 2.3102 2.367655 2.291798 2.173445 2.220224 2.068694 2.065246 2.063933 2.095829 2.151473 2.083058 2.062143 2.06963 2.050373 1.996067 1.98884 2.012511 2.026753 2.059915 2.063786 2.05401 2.067189 2.141224 2.161869 2.188822 2.18286 2.051706 2.030277 2.218785 2.452839 2.614867 2.641779 2.49772 2.419478 2.330637 2.296976 2.276087 2.13508 2.132654 2.025563 0.7345874 0.6666149 0.6059307 0.5524992 0.4801421 0.4760426 0.477426 0.5359537 0.4628946 0.4702901 0.4858388 0.3765351 0.164443 -0.2384806 -0.6026775 -0.7206532 -0.6747192 -0.5618246 -0.4527698 -0.3197388 -0.06802481 0.2055144 0.2588845 0.2999103 0.3110647 1.451329 1.474491 1.45702 1.582742 1.627954 1.709975 1.820805 1.691828 1.700088 1.699975 1.835591 1.734506 1.764663 1.695902 1.662663 1.730803 1.779621 1.851785 1.906285 1.947031 1.994287 17.92745 17.45282 17.46388 18.00565 18.06223 17.32092 17.17878 14.40731 14.89454 15.48547 18.12351 18.00705 16.94432 16.63516 16.21194 16.19981 16.56359 16.42566 17.20143 18.35123 18.28238 18.67957 18.65068 18.81492 18.94628 18.24483 18.75234 18.80836 18.91065 19.86047 19.62985 19.77931 20.62868 20.47306 19.85822 20.82016 20.61819 19.72525 20.35777 20.52799 20.67433 20.51284 20.46552 20.44381 20.32181 20.00928 18.82408 18.83541 18.77177 18.76776 18.71753 20.72287 2.739598 2.756184 2.84173 2.749724 2.703312 2.450235 2.335616 2.383666 2.759994 2.964202 
1.247827 1.277628 1.225564 1.24063 1.181955 1.127542 1.070316 0.9852031 0.9194477 0.8790629 0.8686566 0.9083955 0.944579 0.9046925 0.8502695 0.7709137 0.7540528 0.7743876 0.7186116 0.6914663 0.754068 0.8171324 0.6970508 0.7086984 0.614221 0.5721833 0.6239563 0.5376831 0.4486686 1.771082 1.773854 1.776498 1.788344 1.795256 1.80959 1.904881 1.913644 1.969954 2.033324 2.0823 2.129922 2.22025 2.184722 2.169448 2.248031 2.208719 2.245686 2.216694 2.257735 2.269062 2.313648 2.392689 2.348021 2.319482 2.10027 2.137613 2.024418 2.020492 2.019001 2.055215 2.104715 2.051177 2.042418 2.074187 2.042881 1.976806 1.9927 2.021239 2.091679 2.06108 2.109328 2.063496 2.05696 2.102986 2.138666 2.306843 2.294438 2.125772 2.071085 2.125986 2.375426 2.55075 2.700728 2.62771 17.24701 2.374363 2.221882 2.283649 2.227116 2.144917 2.097752 0.7495715 0.6665587 0.621759 0.526473 0.3663726 0.2198527 0.3000887 0.4493195 0.6066476 0.6180815 0.5220479 0.3946422 0.2188608 -0.08681842 -0.4368855 -0.6769164 -0.6994438 -0.5827646 -0.4736947 -0.3889628 -0.1851005 0.07596756 0.440749 0.368702 0.2958058 0.2470286 1.510716 1.67488 1.62535 1.69697 1.717131 1.688404 1.638203 1.587005 1.650913 1.59233 1.637221 1.659494 1.72798 1.699141 1.750294 1.753036 1.787958 1.816639 1.895609 1.993611 2.117192 2.133086 17.94006 17.75903 17.58367 17.42497 17.59939 17.70019 14.1254 14.31126 17.53598 1.97146 1.965499 17.11875 16.22243 16.07578 16.13378 16.25141 16.46782 16.81393 17.66642 18.67496 18.49335 18.81239 18.81191 18.89059 19.06808 19.82306 19.92706 20.70249 20.36981 20.92414 20.86382 19.81246 20.53138 19.89662 19.61987 19.66376 19.9358 20.36646 20.40149 20.5011 20.48991 20.46026 20.45294 20.46118 20.47455 18.85793 18.82363 18.79996 18.77293 19.10051 20.26677 6.190983 6.268304 2.784291 2.732584 2.704859 2.436934 2.339288 2.525969 2.758422 3.005935 
1.394902 1.382201 1.365071 1.314839 1.291905 1.232507 1.126108 1.00623 0.9461356 0.8950846 0.8518056 0.9083595 0.9306122 0.9140921 0.895868 0.8515663 0.8266436 0.7818798 0.7510822 0.788375 0.7655833 0.7567639 0.7491139 0.7334534 0.6070953 0.6390573 0.6477094 1.877893 1.859008 1.814584 1.802042 1.797896 1.815037 1.846307 1.862471 1.980412 2.033894 2.125599 2.153884 2.212335 2.302743 2.252578 2.291518 2.221028 2.213622 2.242644 2.27721 2.325347 2.359496 2.26836 2.353484 2.439482 2.40334 2.319686 2.173852 2.159774 1.976887 1.993397 2.025557 2.054971 2.081684 2.060892 2.104867 2.085219 2.042236 2.046391 2.047311 2.082936 2.11978 2.145756 2.184762 2.124628 2.097416 2.121988 2.225432 2.369348 2.259688 2.139088 2.225417 2.334187 2.503158 2.715921 2.690235 18.26077 17.51046 2.370915 2.267562 2.121001 2.26863 2.182331 0.7912233 0.7231842 0.6528106 0.4885345 0.2938782 0.08258478 0.02401116 0.1536957 0.3942353 0.5115194 0.4302765 0.3428182 0.1357818 -0.0693826 -0.3270682 -0.5136373 -0.5657666 -0.4901896 -0.4096994 -0.3503122 -0.2103585 0.009062718 0.2387837 0.3532808 0.4386534 0.2724243 1.528563 1.560464 1.61035 1.699492 1.660211 1.61295 1.557301 1.526061 1.566832 1.566568 1.5484 1.563008 1.569767 1.592681 1.658777 1.743784 1.838215 1.826669 1.814178 1.852345 2.001479 2.12534 2.034611 17.84915 16.89178 17.21546 17.24705 16.79851 17.757 16.60583 16.75512 1.901198 1.981363 18.27841 17.8186 16.1401 16.2056 15.9634 16.16801 16.53218 18.32256 18.35383 18.63573 18.71419 18.11531 18.65199 18.88127 19.01296 19.13599 18.63553 18.69217 19.82274 20.29588 19.76968 19.92934 19.94935 19.63876 20.00496 20.44807 20.12844 20.11718 20.5429 20.41979 20.80709 20.46523 20.2669 21.29494 20.50787 19.4251 18.81813 18.78994 19.0274 19.08181 20.28224 6.184051 6.324528 6.251804 2.695891 2.668232 2.515273 2.508589 2.716664 2.910573 3.024759 
1.43166 1.464212 1.410287 1.333139 1.296676 1.225219 1.168268 1.051411 0.9602855 0.8956798 0.8582905 0.8529145 0.8959389 0.9219757 0.9453468 0.9288623 0.8746023 0.8188007 0.7210734 0.7667428 0.7608632 0.7351878 0.6766497 0.6149688 0.591328 1.931436 1.895542 1.876535 1.880467 1.842075 1.835326 1.816883 1.852309 1.897826 2.025746 2.071929 2.214619 2.235386 2.300623 2.365508 2.241922 2.282983 2.440164 2.355987 2.272358 2.288013 2.335997 2.350163 2.268396 2.18553 2.126439 2.224313 2.277388 2.245345 2.240422 2.171828 1.962727 2.066222 1.997471 2.082203 2.078307 2.092747 2.087295 2.039794 2.0419 2.127832 2.133152 2.149052 2.153157 2.157358 2.219273 2.168263 2.165948 2.195785 2.316237 2.352029 2.293034 2.266341 2.391443 2.44373 2.69521 2.816507 2.570032 16.49936 16.39688 2.2424 2.20969 2.150649 2.084645 2.081262 0.7666413 0.694279 0.519398 0.2542308 -0.01960861 -0.1216747 -0.01565128 0.1385946 0.2806081 0.3108613 0.2066132 0.1058441 -0.1255809 -0.3854226 -0.5621755 -0.54917 -0.3751994 -0.2790944 -0.2920999 -0.2499196 -0.1539267 0.1855305 0.2853687 0.3293345 0.3268828 1.531498 1.545877 1.597752 1.6077 1.648777 1.534601 1.444849 1.387465 1.341455 1.399713 1.48741 1.537841 1.577651 1.543659 1.588134 1.649484 1.785979 1.875095 1.896412 1.908329 1.975676 1.98916 2.065505 16.93429 17.80285 17.6372 17.56347 1.738886 17.71531 17.59119 17.4422 1.842971 1.908828 16.88855 17.09225 17.18459 16.96444 15.71542 15.70798 16.38544 16.48129 16.96239 17.54689 18.43631 18.36357 18.68495 18.76369 18.80878 18.66191 18.9246 18.95182 19.19457 19.06321 20.35086 20.46953 20.28898 19.97491 19.99352 19.99284 20.06661 20.10714 20.18171 20.20885 19.37305 20.49811 21.2078 20.81723 19.74574 20.24279 20.13927 20.55463 19.18772 18.74623 18.83365 19.24644 20.55815 6.238673 6.032968 5.9075 2.565327 2.650537 2.671223 2.841923 2.971587 3.054422 
1.413182 1.372695 1.309376 1.20143 1.170836 1.130273 1.147267 1.076746 0.9786419 0.8759196 0.8096812 0.803008 0.8489421 0.8989092 0.9750354 0.9420868 0.9032481 2.18139 2.092925 2.062662 0.7313629 2.019098 2.022648 1.990213 1.945561 1.933786 1.947168 1.922052 1.906198 1.863672 1.831293 1.855035 1.849664 2.032689 2.17545 2.214283 2.246688 2.330876 2.19432 2.278304 2.435652 2.4626 2.442931 2.341857 2.230966 2.249765 2.262664 2.263361 2.227279 2.159352 2.15251 2.058649 2.19196 2.320983 2.259292 2.222442 2.136865 2.088866 2.115427 2.135126 2.142394 2.095376 2.074635 2.064178 2.099115 2.193455 2.168588 2.149235 2.167286 2.205921 2.223667 2.217823 2.223902 2.309244 2.427621 2.484405 2.647862 2.456674 2.590605 2.668949 2.64954 2.589985 16.67593 16.11258 15.90136 2.109863 2.242751 2.19521 2.059081 0.7883543 0.7143034 0.5701233 0.3460479 0.01788217 -0.1558287 -0.1436067 0.01837561 0.1415851 0.1646517 0.1173796 0.05154831 -0.06188574 -0.2577221 -0.5567332 -0.6725423 -0.5213736 -0.2587952 -0.2100281 -0.2121643 -0.1811585 -0.03505054 0.2548155 0.2673481 0.2716307 0.2808115 1.514184 1.547952 1.599649 1.593846 1.562519 1.506103 1.416167 1.291615 1.249755 1.338185 1.475809 1.569676 1.607121 1.531493 1.529571 1.591714 1.743509 1.869887 1.938343 1.964059 1.981877 1.979735 1.952183 1.926991 16.88998 17.11507 1.731704 1.722798 1.741632 1.675902 17.30753 1.804529 1.929982 2.022567 1.998636 1.81672 13.48728 15.41462 15.43211 15.87029 16.99078 18.22752 18.80223 18.68677 18.66835 18.01466 18.668 18.68107 18.7107 18.6201 18.71345 18.98873 19.38164 19.84047 22.43087 19.63996 19.98472 19.55781 20.23193 19.70147 20.12409 20.51412 20.52654 20.52628 20.47996 20.4642 20.62486 20.52735 20.53158 20.14904 19.12166 18.51063 18.48673 18.54957 18.53894 19.019 6.290022 6.279932 6.180398 2.530979 2.611581 2.713434 2.820088 3.012115 2.826578 
1.17577 1.100071 1.042968 0.9936616 1.002217 1.037617 1.109608 1.087401 0.9857219 0.879256 0.8230224 0.8345938 0.8736002 0.8963458 2.25243 2.254994 2.241561 2.143487 2.062174 2.049712 2.071791 2.073485 2.065678 2.039687 2.03457 2.033161 2.036228 2.016982 1.973052 1.921223 1.921314 1.93551 2.015873 2.135004 2.206079 2.2663 2.160644 2.233108 2.200372 2.360086 2.359236 1.054152 1.096831 2.229995 2.256306 2.248738 2.232691 2.188298 2.166055 2.151692 2.153426 2.165994 2.187311 2.25919 2.249007 2.296559 2.152607 2.104588 2.162388 2.266392 2.212666 2.104146 2.077926 2.086709 2.11506 2.143157 2.169855 2.215916 2.331578 2.334151 2.25744 2.279418 2.368875 2.498641 2.621693 2.544026 2.553705 2.479272 2.684447 2.550129 2.587066 2.554366 18.73272 16.37964 2.205357 2.189381 2.197112 1.018081 0.9449554 0.8382507 0.5474946 0.3175955 0.032022 -0.1306163 -0.1601522 -0.04216601 0.1121003 0.1734507 0.08174536 0.03123896 -0.03690198 -0.1161 -0.3018147 -0.5157989 -0.6040914 -0.4948741 -0.3052276 -0.1809397 -0.1118631 -0.04214087 0.0966735 0.2732331 0.2622669 1.471257 1.440312 1.459283 1.543832 1.546808 1.515838 1.550689 1.562529 1.468357 1.365859 1.400522 1.454589 1.541747 1.624867 1.594547 1.590204 1.539112 1.570652 1.689025 1.834716 2.029758 2.007394 2.065591 1.968027 1.911483 16.79408 16.82716 1.842818 1.805414 1.785735 1.69609 1.67369 1.772399 1.918283 1.973464 1.996972 1.851088 1.712228 1.685887 1.524479 1.47381 1.587096 1.892267 2.121113 2.17166 18.74277 18.75008 17.88676 18.6421 18.57579 18.60004 18.5973 18.64286 19.08919 19.61382 19.75207 19.92389 19.92881 20.15713 20.57292 20.00682 20.11002 20.14564 20.52455 20.05959 20.066 20.49726 20.4627 20.47235 20.49111 20.50864 20.57281 18.92283 19.18938 18.58716 18.57705 18.54132 19.11636 6.306095 6.295328 6.203179 5.654393 2.68903 2.759337 2.759861 2.948984 2.644515 
2.335438 0.9300118 0.9146363 0.8873432 0.909911 0.9952078 1.074426 1.113082 2.389413 0.9506316 0.917332 0.9252157 0.9369749 2.276636 2.256616 2.243936 2.206237 2.159143 2.105986 2.093785 2.109099 2.132705 2.142618 2.131825 0.7761272 0.823236 2.133198 2.122929 2.069523 2.011168 1.961847 1.949121 2.060195 2.23678 2.260934 2.129775 2.066461 2.162805 2.196573 2.137287 2.155079 2.100676 2.133437 2.187662 2.242049 2.239903 2.21796 2.154565 2.142735 2.22503 2.21261 2.202447 2.192839 2.231943 2.232879 2.331822 2.265558 2.196146 2.208144 2.25126 2.178557 2.179101 2.079919 2.109715 2.110651 2.122461 2.170857 2.258564 2.292917 2.357635 2.330153 2.391321 2.430343 2.568862 2.500218 2.488458 2.405801 2.403935 2.749587 2.660145 2.636123 2.496739 2.367827 2.242085 2.224863 0.8383726 0.8506461 1.021076 1.058537 0.8324065 0.4542582 0.03715925 -0.1808023 -0.1934571 -0.1103271 0.02038988 0.1957743 0.06006778 0.04631446 0.004312217 0.03086746 -0.1453054 -0.2571626 -0.3545289 -0.4502217 -0.4648651 -0.3716594 -0.1701062 0.01689557 0.199416 0.3279459 0.2662089 1.475941 1.430678 1.444548 1.441771 1.543954 1.519541 1.532439 1.517216 1.508396 1.508183 1.553222 1.565841 1.596231 1.70199 1.642597 1.623117 1.649474 1.678537 1.74268 1.796823 1.94347 1.979959 2.049819 2.019596 1.988183 1.856953 18.25269 16.43057 1.784133 1.873595 1.879129 1.749755 1.72857 1.831649 1.958572 1.94404 1.919667 1.794824 1.706181 1.698134 1.676274 1.695093 1.831923 2.042413 2.07287 18.64794 18.68892 18.70295 18.47292 18.61438 18.69313 18.74042 18.7826 18.86853 19.47813 20.18748 20.40982 19.52533 19.85431 20.19678 20.6237 20.07174 20.15318 20.41845 20.20572 20.078 20.24802 20.5334 20.49544 20.48753 20.49813 20.62641 19.50328 18.57748 18.69783 18.60769 18.57451 18.52646 19.13528 6.297977 6.32371 6.089121 5.70756 5.786539 2.816283 2.900161 2.815551 2.63009 
2.288655 2.296274 0.995101 1.013254 1.028436 1.05017 1.116063 2.470478 2.472543 2.42664 2.39128 0.9872679 1.049473 2.364837 2.335865 2.281101 2.24416 2.225168 2.213169 2.235641 0.8829947 0.9189848 0.8865447 0.8759248 0.8757873 0.8667796 0.9047739 2.102798 2.05758 2.039494 2.03191 2.063938 2.188262 2.21676 2.204609 2.068521 2.055933 2.121306 2.163644 2.128656 2.141906 2.127928 2.170424 2.178741 2.219491 2.23948 2.183501 2.224385 2.247095 2.265466 2.260039 2.210494 2.193801 2.223677 2.388798 2.280044 2.367756 2.295216 2.153375 2.052515 2.107807 2.093836 2.189386 2.18993 2.135838 2.166564 2.29813 2.462371 2.422301 2.394433 2.297825 2.400568 2.498122 2.459095 2.432591 2.347111 2.317911 2.496032 2.62298 2.62035 2.501306 2.494989 1.315637 1.105519 0.8880351 0.705128 0.7829734 0.8794851 0.9738758 0.8080027 0.3605895 -0.05615351 -0.1919311 -0.113908 0.008838992 0.07315969 0.07674067 0.05510338 0.03655912 -0.03583863 -0.1167003 -0.1330985 -0.1855886 -0.1712757 -0.3065196 -0.4163778 -0.3551239 -0.1253113 0.1570576 0.408777 0.4433735 1.56139 1.47146 1.517414 1.494338 1.469558 1.530313 1.52807 1.559483 1.532485 1.418899 1.509927 1.67492 1.630375 1.682931 1.683237 1.687214 1.631301 1.622374 1.798146 1.951201 2.051569 2.144876 2.139551 2.044158 1.919387 1.898197 1.844955 1.873407 1.875141 1.81077 1.883473 1.899057 1.790867 1.77863 1.850895 1.927382 1.937743 1.912215 1.84674 1.729598 1.720107 1.807255 1.904749 1.982004 2.023136 18.56941 18.50801 18.36548 17.52408 18.02468 18.51586 18.95515 18.44591 19.03837 18.5261 18.77983 19.49585 19.74891 19.83153 19.85594 20.19297 19.75022 20.8498 20.20783 20.21401 20.21558 20.59473 20.57945 20.54615 20.72827 20.53402 20.54828 20.1672 19.51873 18.55506 18.64741 18.62442 18.59937 5.922378 5.883438 6.31078 6.157277 6.117182 5.855208 5.906055 2.840855 2.851805 2.755345 2.639291 
2.426538 2.46439 1.254587 1.291467 1.235757 1.178649 1.171604 2.523564 2.560373 2.541767 2.490396 1.205189 1.13242 2.439986 2.436059 2.365274 2.363112 2.337239 2.352462 1.131479 1.126153 0.9890584 1.029642 1.103967 1.043715 1.02484 2.273508 2.197809 2.224812 2.177525 2.172113 2.157119 2.185159 2.157388 2.125406 2.048771 2.061609 2.020227 2.167469 2.167428 2.069645 2.168186 2.216053 2.246698 2.232528 2.246027 2.247563 2.265207 2.278289 2.313999 2.28812 2.197244 2.190515 2.222676 2.358636 2.325825 2.328155 2.294936 2.06756 2.04842 2.060983 2.217523 2.18401 2.216877 2.298664 2.214959 2.294122 2.303369 2.272714 2.281687 2.337193 2.39276 2.403202 2.408105 2.273533 2.252364 2.334517 2.561629 2.689716 2.700978 2.680556 2.719425 1.26215 1.008457 2.272302 2.049524 0.6316416 0.7519368 0.8007497 2.114425 1.828078 0.05058178 0.02640698 0.101831 0.2576439 0.147399 0.08472079 0.03294275 0.03789169 -0.003251255 -0.08225615 -0.05244557 -0.09777424 -0.1635042 -0.243399 -0.3033558 -0.2043212 0.05155854 0.271697 1.632181 1.601622 1.61447 1.569243 1.600239 1.598286 1.640365 1.58851 1.547947 1.563893 1.541467 1.52688 1.52424 1.58853 1.648685 1.69317 1.716313 1.687636 1.720773 1.810826 1.920847 2.08292 2.191461 2.226872 2.163782 1.995162 1.831689 1.934829 1.891738 1.839187 1.851099 1.814808 1.833164 1.850483 1.7984 1.795877 1.856144 1.886916 1.932301 1.937107 1.880253 1.814488 1.876042 1.948449 1.950169 1.957651 2.002868 17.79331 17.27519 17.06901 17.34745 17.26159 18.93919 19.37542 19.15289 18.30618 18.05136 19.32329 19.48001 19.74679 19.82995 20.1986 19.96671 20.17664 20.22755 20.21372 20.18791 20.22464 20.3199 20.11189 20.11454 20.60861 20.60564 20.17537 20.37967 20.11899 18.57828 18.66582 18.58338 18.96271 5.889215 6.007176 6.313899 6.362232 6.169137 6.230173 5.954013 6.049987 2.777272 2.787958 2.647338 
2.63244 2.685612 1.460443 1.56873 1.420262 1.33293 2.537846 2.542795 2.534891 2.544697 2.521514 2.44137 2.45198 2.418359 2.415094 2.400781 2.413711 2.456831 1.173888 1.138686 1.161468 1.142414 1.188313 1.160094 1.120386 2.281224 2.333348 2.303654 2.293904 2.245594 2.225371 2.184539 2.146671 2.136275 2.179015 2.062774 2.151239 1.98735 1.996057 2.069584 2.20704 2.184137 2.2931 2.277078 2.318552 2.288629 2.242171 2.262343 2.232848 2.294564 2.254037 2.208998 2.20645 2.222391 2.25833 2.245335 2.340438 2.25035 2.067473 2.037073 2.076252 2.144957 2.158222 2.255284 2.345423 2.323104 2.294682 2.270669 2.262074 2.234827 2.37833 2.432759 2.379556 2.313923 2.219105 2.180307 2.289921 2.632654 2.903111 2.767811 2.683262 2.471404 2.251464 2.161539 2.128554 1.936019 2.013182 0.7503753 2.172835 2.030415 1.756138 0.267058 0.2557922 0.3043203 0.2606955 0.1477041 0.08161315 0.0554596 0.02560304 0.02818211 0.02970277 -9999 0.07514349 -0.02951175 -0.09475306 -0.07690536 0.05315562 1.504882 1.566787 1.557799 1.600427 1.654245 1.648889 1.640304 1.722625 1.669249 1.582808 1.538487 1.57435 1.597253 1.598037 1.558405 1.573028 1.6295 1.671884 1.742426 1.749668 1.773971 1.901448 2.051838 2.142694 2.113662 2.130055 2.022979 1.807662 1.770603 1.759129 1.887008 1.878758 1.829935 1.801665 1.858916 1.829573 1.784438 1.863209 1.813109 1.902104 1.927225 1.929768 1.92429 1.893009 1.943547 1.944569 1.931955 1.904733 1.927494 17.41927 16.80076 17.23653 18.46252 17.67004 18.12411 18.77927 19.08706 18.11728 18.08006 18.77871 19.63662 19.72969 21.47359 21.65367 20.06652 20.54272 20.43258 20.19097 20.20675 19.89349 20.47597 20.41808 20.16613 20.50112 20.61306 20.36699 23.48281 20.61219 20.25636 19.51724 19.14268 18.59645 6.179819 6.271295 6.314325 6.246612 6.463327 6.183186 6.079132 6.08999 2.679996 2.616912 2.561766 
2.835687 2.845789 1.585036 1.576044 1.466557 1.374389 2.561838 2.547057 2.550104 2.545592 2.519627 2.494658 2.447036 2.479878 2.447025 2.463886 2.453159 1.233555 1.200184 1.183033 1.112858 1.195627 1.198643 1.177154 2.415536 2.351053 2.357919 2.353362 2.340285 2.273085 2.326018 2.243483 2.192092 2.222594 2.163574 2.023126 2.122044 1.983992 2.011723 2.162414 2.211933 2.172906 2.287292 2.318033 2.310525 2.279886 2.210692 2.27572 2.331985 2.33619 2.173385 2.23589 2.215331 2.258 2.323455 2.30256 2.37213 2.253768 2.02836 1.977604 2.054402 2.1112 2.195856 2.264541 2.28191 2.243702 2.26154 2.216704 2.204838 2.240533 2.331898 2.412291 2.369678 2.314569 2.278274 2.187082 2.246052 2.544402 2.77748 2.835606 2.633457 2.345641 2.165806 2.178537 1.948755 1.917139 1.960875 2.056782 2.149866 2.011204 0.4309986 0.3553711 0.3870583 0.3241261 0.1641429 0.05687359 0.02472338 0.07882583 0.06129356 0.04647721 1.528258 1.604837 1.571237 1.505055 1.437199 1.443908 1.515507 1.497537 1.525837 1.529936 1.613641 1.664311 1.703546 1.680505 1.550724 1.538985 1.499811 1.528523 1.511962 1.609303 1.600748 1.543247 1.486353 1.600066 1.737187 1.805572 1.913782 1.882867 1.991973 1.954838 1.964166 1.882344 1.888844 1.811833 1.788553 1.765486 1.813053 1.875813 1.940225 1.890665 1.866952 1.875197 1.831043 1.808572 1.801818 1.837651 1.903218 1.97232 1.923583 1.962101 1.988565 2.011397 1.974344 1.949355 1.895466 18.34742 16.81323 17.14928 16.98712 17.67958 17.69936 18.54735 18.03038 18.81451 18.58788 17.89341 19.10065 20.82986 19.91162 20.33245 20.80229 20.71125 21.83104 20.84093 20.20189 20.21371 20.2604 20.14298 20.25165 20.65995 20.49554 20.73928 20.2397 20.74161 20.68411 20.70264 20.23864 20.11232 5.716552 6.175374 6.272099 6.174158 6.168909 6.474146 6.411168 6.035659 6.087884 2.695347 2.585448 2.471338 
2.980549 2.978108 2.976989 2.930744 2.860945 2.801441 2.714273 1.261499 1.199655 2.471775 2.422606 2.44756 2.485702 2.435017 2.419473 2.427973 2.431639 2.398167 2.373748 1.009154 1.067509 1.044778 1.167958 2.417668 2.426111 2.33793 2.398447 2.287856 2.387745 2.387252 2.321537 2.328149 2.330459 2.280303 2.285496 2.243763 2.116256 1.981449 2.042073 2.153339 2.21322 2.258386 2.281931 2.24384 2.326527 2.309885 2.272027 2.245788 2.237985 2.242853 2.254571 2.269134 2.185271 2.244053 2.257094 2.249633 2.286941 2.234318 2.083037 2.015268 1.993544 2.11208 2.31934 2.314178 2.340708 2.258976 2.230539 2.205031 2.237695 2.26511 2.348281 2.452142 2.45582 2.430053 17.50483 16.81386 16.6427 2.422642 2.627273 2.834777 2.587482 2.337406 2.172856 2.086735 1.878824 0.4613231 0.584609 0.6672048 0.5913074 0.5104156 0.5010468 0.431421 0.4184815 0.1142466 -0.07643243 -0.0739195 0.088332 0.1542298 0.1850781 1.576171 1.614043 1.665679 1.662068 0.2541037 0.2383818 0.1390675 0.1916597 1.559793 1.603687 1.623783 1.646483 1.688882 1.684666 1.62329 1.474476 1.37214 1.339802 1.490182 1.517155 1.590748 1.552021 1.443068 1.526621 1.670195 1.834095 1.876545 1.83056 1.894144 2.059493 1.998331 1.847162 1.744755 1.692951 1.745335 1.741729 1.765166 1.820347 1.924005 1.94348 1.927021 1.944757 1.894774 1.855768 1.836064 1.788471 1.850407 1.909769 1.91692 1.966216 1.993194 2.041071 2.017221 1.999129 1.933872 1.918456 1.971953 16.80634 16.91707 17.9323 18.65198 17.33248 17.83509 18.01765 18.6165 17.49104 17.80193 18.02435 20.17107 21.42536 20.85948 21.09394 21.82415 21.90387 20.35634 19.88596 20.25282 19.86132 20.16036 20.14494 20.64602 20.19248 20.74816 20.66175 20.69353 20.55219 20.447 20.21609 19.89632 5.927297 6.034168 6.192723 6.233947 6.31111 6.386769 6.229282 6.077381 6.066868 2.76566 2.625497 2.432708 
3.129124 3.092711 3.049519 2.977253 2.937911 2.904611 1.466943 1.382542 1.241759 1.170409 2.503142 2.551019 2.511067 2.505823 2.454624 2.444172 2.387669 2.372623 2.34883 2.383523 2.28335 2.378422 2.388778 2.374211 2.34261 2.377832 2.34854 2.403182 2.373137 2.313715 2.252786 2.352141 2.349125 2.323735 2.318704 2.256098 2.216511 2.147083 2.098855 2.149459 2.255482 2.280267 2.319584 2.29516 2.391372 2.318394 2.29667 2.239481 2.287129 2.358697 2.304173 2.287291 2.258254 2.263462 2.257288 2.227787 2.277673 2.286188 2.163863 2.078989 2.067941 2.231979 2.229328 2.301833 2.28488 2.281086 2.280679 2.279672 2.276468 2.353016 2.450891 2.521961 2.525105 17.21587 17.22085 16.29917 2.231444 2.41248 2.56344 2.597767 2.612187 2.328363 2.148147 2.10148 1.937621 0.4874611 0.6389252 0.6402628 0.5683889 0.4882192 0.457671 0.3060445 0.07349553 -0.1580871 -0.2079833 -0.0229452 0.1632935 0.3301179 0.3751465 1.689498 1.686751 1.690398 1.697946 1.662342 0.1785624 0.06700029 1.491235 1.581842 1.645868 1.671828 1.640725 1.644042 1.647521 1.595417 1.507674 1.393289 1.321471 1.366347 1.449599 1.496698 1.503503 1.581898 1.6566 1.766036 1.839924 1.821761 1.861902 1.994094 2.030699 2.04933 1.85856 1.746484 1.664789 1.748427 1.744557 1.792113 1.864643 1.85058 1.942967 1.921177 1.916345 1.946288 1.919427 1.891224 1.841063 1.843423 1.847574 1.910364 1.967315 2.037459 2.030211 1.993519 2.009928 1.9706 1.96261 1.963012 16.83357 16.90099 16.98544 16.979 16.97544 17.6109 18.64555 18.60358 17.3891 17.07159 17.4795 19.70483 2.54575 19.49519 19.73492 19.78669 20.26576 20.02126 20.27359 20.28095 20.26431 20.1525 20.26007 20.40521 20.58731 20.53271 20.70958 20.6886 20.63499 5.93111 5.883961 5.907276 5.813384 6.187194 6.206247 6.011804 6.318634 6.379296 6.361022 5.870432 6.013635 2.825504 2.619287 2.353743 
3.264062 3.160593 3.134256 3.108397 3.067616 3.01244 1.575642 1.508361 1.358311 1.330184 1.226668 2.626606 2.644932 2.62567 2.546432 2.463093 2.422251 2.360824 2.35355 2.313404 2.357406 2.345285 2.367761 2.408853 2.348698 2.33351 2.43698 2.417617 2.424911 2.372344 2.423344 2.380365 2.318404 2.331069 2.336287 2.254037 2.280847 2.290948 2.228423 2.253987 2.280303 2.291945 2.316171 2.299478 2.32728 2.317239 2.288115 2.269398 2.328241 2.320993 2.318048 2.280288 2.265532 2.272836 2.276122 2.254276 2.268747 2.256168 2.234527 2.159382 2.114664 2.1908 2.192219 2.400639 2.341043 2.384246 2.349985 2.342208 2.362457 2.454634 2.609872 2.590972 2.49446 17.10882 16.96072 16.29323 2.222859 2.415552 2.495655 2.577351 2.54075 2.319823 2.169021 2.099115 0.4953399 0.5196217 0.6297139 0.5722746 0.4369088 0.3187192 0.1674592 0.01104662 -0.1405093 -0.2209737 -0.1173309 0.1019072 0.3669422 0.5821012 1.905013 1.835077 1.74563 1.663334 1.682758 1.58262 0.0590454 1.379999 1.451115 1.578577 1.687829 1.65899 1.619129 1.612609 1.60058 1.66103 1.575423 1.51744 1.440403 1.394332 1.379093 1.425307 1.529413 1.665343 1.791711 1.913293 1.942316 1.918939 1.936767 1.973729 2.029113 2.067799 1.850992 1.841923 1.845473 1.885049 1.847228 1.812611 1.794961 1.86443 1.853367 1.912907 1.956216 2.01513 1.93846 1.920445 1.943882 1.922062 1.908904 1.918344 1.953022 1.988458 2.02454 2.013767 2.078831 2.030552 1.990595 2.008397 2.036152 16.85483 16.90501 16.8534 16.82699 16.95271 17.19944 17.15773 16.82982 16.85106 17.06592 19.82348 2.529804 2.639535 20.39246 20.90508 19.87136 19.8759 20.21528 20.27984 20.25367 20.66372 20.15423 20.53274 20.64482 20.74844 5.884764 5.901518 5.959167 5.881113 5.96619 5.865056 6.068933 5.857629 6.091343 6.055881 5.946629 6.37115 6.326171 6.141881 6.027557 6.099263 2.523157 2.20408 
3.367751 3.269759 3.212004 3.209934 3.163568 1.811822 1.599023 1.592457 1.528751 1.377583 2.742451 2.735859 2.755991 2.75184 2.689172 2.605518 2.542729 2.530308 2.527577 2.488611 2.356169 2.356867 2.409998 2.424152 2.471313 2.35473 2.434574 2.430124 2.438374 2.437341 2.464497 2.431813 2.349507 2.312234 2.304336 2.328912 2.465417 2.437636 2.400563 2.338617 2.301014 2.30022 2.407632 2.317605 2.301589 2.299254 2.296376 2.313023 2.369364 2.387216 2.268101 2.250533 2.236668 2.252506 2.235579 2.273553 2.282999 2.289097 2.278955 2.190063 2.126601 2.210382 2.240823 2.355941 2.338495 2.33175 2.375462 2.395252 2.452569 2.534062 2.681217 2.647236 2.434915 2.207539 17.08953 17.28507 2.20528 2.413685 2.519886 2.667749 2.52661 2.396199 2.121932 2.112476 0.5277852 0.5123638 0.5241281 0.4734944 0.2482189 -0.01395267 -0.1539317 -0.175299 -0.1169089 0.00160109 0.1821481 0.3728576 1.956033 2.076166 2.046172 1.973215 1.777872 1.697005 1.711425 1.575774 1.420246 1.38683 1.507644 1.584146 1.652592 1.626143 1.579268 1.561319 1.590784 1.653263 1.668792 1.632089 1.578327 1.486001 1.460311 1.522668 1.645451 1.809335 1.896244 1.931095 1.919015 1.91017 1.962722 1.965733 1.990391 1.874465 1.782475 1.830728 1.935546 1.956527 1.87949 1.81611 1.726226 1.782704 1.903757 1.911595 2.036498 2.096424 2.034372 2.001525 1.991113 1.935881 1.966765 1.966781 1.989059 2.021814 2.042581 2.029809 2.040104 2.037566 2.054992 2.066553 2.12653 16.76178 16.7797 16.71115 17.67019 17.30905 17.25384 17.51936 16.71424 16.65468 17.14909 20.14285 20.21811 21.95019 21.30595 21.0169 21.27508 19.5628 19.85029 19.90362 20.29052 20.62685 20.6463 21.00644 20.69155 6.039144 5.921482 5.916127 5.895324 5.894026 5.797988 6.10209 6.177063 6.019098 6.02806 6.249425 6.16251 6.384688 6.488179 6.485956 6.018457 6.096526 2.482731 2.179997 
3.381647 3.365691 3.312499 3.214044 3.173852 3.090158 1.699111 1.621891 1.536366 1.588902 2.810144 2.78103 2.791823 2.802972 2.77069 2.757618 2.724995 2.680963 2.614333 2.564651 2.519932 2.487258 2.471984 2.482701 2.48682 2.476216 2.47738 2.492105 2.52304 2.524616 2.539361 2.52515 2.391946 2.268279 2.241317 2.358245 2.462762 2.503081 2.496347 2.398218 2.362614 2.311685 2.341226 2.30196 2.255319 2.233336 2.272399 2.264856 2.414824 2.322977 2.332422 2.291264 2.302047 2.319075 2.288716 2.284799 2.300602 2.338688 2.339944 2.274489 2.229471 2.25803 2.336124 2.35916 2.363855 2.355407 2.35117 2.414361 2.523406 2.628239 2.692209 2.659672 2.414778 2.216943 2.024789 17.14098 2.192758 2.39306 2.498046 2.539087 1.620798 1.307316 0.846058 0.71733 0.5260355 0.4983152 0.4645832 0.3201538 0.03742899 -0.1975618 -0.2251648 -0.06346747 0.1386403 1.717925 1.841699 2.085667 2.060622 2.2486 2.132588 2.011229 1.884378 1.849898 1.824838 1.715519 1.571492 1.515456 1.530466 1.611058 1.604105 1.572686 1.573338 1.615513 1.659906 1.697336 1.706644 1.652404 1.613326 1.591186 1.627557 1.737517 1.802886 1.756356 1.783299 1.805943 1.858957 1.887165 2.005456 1.994201 1.900547 1.861408 1.858046 1.931884 1.910837 1.939554 1.84647 1.784275 1.807759 1.848505 1.881998 1.904352 2.009785 2.052393 2.225015 2.081161 2.024016 2.007593 1.995462 2.000833 1.999902 2.06431 2.056095 2.085998 2.05017 2.05546 2.1106 2.122583 2.193501 16.55328 16.58956 16.65149 17.38756 16.71596 16.75725 16.73567 16.69291 16.76057 17.03491 18.32682 21.64145 22.05597 20.18937 21.24815 21.45149 20.47226 20.27389 20.2772 19.89211 20.24485 20.63832 20.6517 20.69283 5.948373 5.93169 5.89716 6.01565 6.033781 5.942244 5.877623 5.855244 6.081375 5.998148 6.022191 5.965508 6.375227 6.50003 6.486683 6.123336 6.052388 2.629399 2.423639 
3.359689 3.400858 3.339822 3.266316 3.167805 3.023696 2.953755 1.597757 1.543034 1.577702 2.851973 2.843881 2.881285 2.890182 2.844771 2.821862 2.810719 2.672993 2.651122 2.632308 2.624485 2.602263 2.581465 2.526076 2.506321 2.474725 2.55109 2.577183 2.550816 2.548252 2.633213 2.493896 2.428288 2.258844 2.281513 2.344227 2.440429 2.512516 2.453348 2.391667 2.323857 2.290201 2.278716 2.255889 2.261057 2.220595 2.231378 2.269632 2.298726 2.301355 2.331339 2.362385 2.409921 2.495243 2.305683 2.283807 2.293944 2.359506 2.417017 2.336928 2.272638 2.280766 2.318267 2.422083 2.44611 2.450703 2.429157 2.452219 2.531737 2.623733 16.62137 17.57177 2.533787 2.331766 2.147801 2.115498 2.213988 2.33644 2.3783 2.436807 1.333414 1.239913 0.8475584 0.6625305 0.4562824 0.4089346 0.339456 0.2257427 1.576334 1.452168 1.469003 1.640837 1.822748 1.930246 2.086562 2.080754 2.139739 2.252028 2.019433 1.997405 1.98327 1.957254 1.919646 1.848332 1.755996 1.657561 1.593739 1.593734 1.616759 1.599334 1.676894 1.743148 1.819925 1.792424 1.743717 1.653792 1.62214 1.686807 1.823989 1.822092 1.792657 1.739984 1.724847 1.782266 1.819564 1.817967 1.859089 1.939661 2.009663 1.90808 1.947544 1.961791 1.9426 1.962884 1.903569 1.9016 1.924499 1.96852 1.931706 1.998845 2.080148 2.121627 2.11975 2.109847 2.119308 2.121556 2.099232 2.114521 2.074421 2.112843 2.072188 2.090901 2.109094 2.010232 2.08647 2.191273 2.143843 2.065129 16.48488 16.62696 16.74595 16.75631 16.71534 16.66598 16.72879 16.98397 17.41531 18.14256 20.15285 20.72098 21.9998 21.83881 21.84038 19.7594 20.24066 19.88718 20.24714 20.24123 20.68642 20.20256 20.69837 20.33465 20.54631 5.972467 6.02629 6.149078 5.889771 5.817478 5.943537 6.040994 5.973067 6.074279 6.298411 6.355569 6.321588 6.48239 6.296473 6.130639 2.8205 2.663731 
3.262842 3.397216 3.304188 3.286076 3.174855 3.04516 2.964476 2.927291 2.88776 2.933944 2.930368 2.917952 2.940037 2.92578 2.866815 2.817189 2.803064 2.648385 2.643869 2.692555 2.699152 2.729435 2.647862 2.579217 2.557616 2.571481 2.630192 2.617034 2.625604 2.613758 2.694197 2.648437 2.537937 2.41454 2.34969 2.350773 2.376138 2.432932 2.437326 2.428405 2.382257 2.353886 2.266529 2.333923 2.322672 2.279453 2.240055 2.231144 2.254704 2.304447 2.330809 2.381346 2.365737 2.416304 2.349735 2.322468 2.283889 2.367166 2.372008 2.353347 2.335967 2.285705 2.303028 2.402261 2.485686 2.56814 2.539183 2.562469 2.646188 17.74221 17.21906 17.73318 2.606078 2.326979 2.163736 2.171309 2.271132 2.347808 2.362304 2.334268 1.089059 1.123793 2.223484 2.132761 1.940129 0.3166493 1.827636 1.796106 1.688486 1.681985 1.810546 2.018309 2.134866 2.128051 2.064869 2.073313 2.146127 2.12742 2.108672 2.10623 2.04577 2.00595 1.969176 1.920165 1.870543 1.820001 1.676818 1.704746 1.713281 1.742949 1.823856 1.882572 1.934961 1.946929 1.814651 1.680658 1.659672 1.759887 1.787073 1.815546 1.745085 1.706379 1.708083 1.759851 1.805099 1.828597 1.82172 1.964471 2.088103 2.117502 1.925211 1.935637 1.948048 2.044112 1.999689 1.99802 2.02718 2.137694 2.179742 2.193348 2.142256 2.153431 2.176996 2.234786 2.155481 2.149896 2.141163 2.145151 2.106668 2.096419 2.083638 2.082356 2.139831 2.120874 2.145557 2.165104 2.106546 2.031503 2.042546 2.101602 16.73595 16.82294 2.145466 16.80243 16.7914 2.046335 2.031285 18.18682 19.84327 21.8522 21.85275 21.03083 21.02569 20.1685 20.18728 20.21904 20.24886 20.27414 20.1791 20.23939 20.65615 20.68891 20.69069 20.69318 19.66448 6.294315 5.982096 5.756133 5.800135 6.038177 6.11268 6.149536 6.293883 6.326283 6.179819 6.246667 6.239059 6.257294 2.960794 2.79397 
3.112034 3.28336 3.291248 3.255955 3.218444 3.177769 3.083154 3.066609 2.977447 2.979481 3.060546 3.027134 2.924936 2.847147 2.786747 2.763345 2.751194 2.744389 2.687845 2.644382 2.718118 2.782989 2.696522 2.638417 2.636031 2.66192 2.650858 2.64598 2.666274 2.641077 2.655873 2.645263 2.577443 2.578317 2.491413 2.50949 2.435282 2.406518 2.387923 2.432382 2.408004 2.402658 2.388671 2.394301 2.414133 2.453531 2.331684 2.268854 2.278253 2.316237 2.358824 2.343144 2.320662 2.353677 2.355549 2.383752 2.344308 2.36474 2.381927 2.386692 2.370518 2.25923 2.262262 2.341669 2.468169 2.640543 2.619221 2.657353 2.647475 17.47196 17.54403 16.95403 2.637394 2.370706 2.190052 2.197041 2.327025 2.414199 2.329507 2.208358 2.197773 2.278523 2.292591 2.19373 1.995589 1.878814 1.874053 1.899092 1.958871 1.99359 2.111098 2.212071 2.21999 2.171472 2.173766 2.161605 2.218011 2.209085 2.203815 2.132247 2.062011 1.964772 1.940779 1.906478 1.88359 1.825789 1.812356 1.820617 1.847192 1.909407 2.003819 2.031045 2.058166 1.994892 1.915343 1.772114 1.72438 1.744221 1.792291 1.768004 1.69139 1.699655 1.762938 1.801396 1.797693 1.844863 1.88477 2.034611 2.13775 2.049906 1.957976 1.994241 2.069544 2.00981 2.048725 2.068201 2.099436 2.182286 2.192672 2.234603 2.224084 2.196985 2.206618 2.227685 2.274133 2.174743 2.131357 2.180373 2.13949 2.143187 2.13537 2.158019 2.146819 2.154749 2.178369 2.168664 2.153604 2.075866 2.060902 2.080214 2.139149 2.106373 2.150034 2.180241 2.129144 2.063852 17.20646 17.47202 19.0837 19.99914 21.86294 21.95051 21.9705 20.19771 20.20304 19.92971 20.09442 20.29353 20.67135 20.70212 20.67932 19.78708 19.59991 20.72041 20.70786 19.3395 20.76757 5.888499 5.969008 5.981322 6.078846 6.282103 6.307475 6.324691 5.978784 6.141514 6.27283 6.358083 3.131505 2.654153 
3.010578 3.01596 3.092742 3.203256 3.25476 3.249572 3.21556 3.155878 3.116337 3.044951 3.073221 2.989369 2.905374 2.773406 2.739674 2.762115 2.746067 2.717238 2.67988 2.748341 2.765212 2.709812 2.673822 2.714293 2.679488 2.690668 2.718963 2.741978 2.692946 2.670816 2.706679 2.695388 2.653319 2.642623 2.623509 2.638783 2.518294 2.493138 2.532017 2.463474 2.476089 2.459049 2.545821 2.469034 2.482014 2.440749 2.423496 2.410999 2.382674 2.371047 2.330555 2.315428 2.259495 2.321827 2.350565 2.382232 2.424097 2.400588 2.393635 2.384246 2.364486 2.303359 2.245859 2.290689 2.419015 2.605223 2.655837 2.672235 2.668105 18.59993 17.31966 2.730768 2.581491 2.318577 2.163364 2.205296 2.322778 2.391 2.211181 1.98178 1.965377 2.123244 2.253865 2.251087 2.14039 2.013752 2.025639 2.149896 2.250386 2.248819 2.247018 2.239013 2.284464 2.236175 2.252959 2.250162 2.267257 2.213637 2.122369 2.143075 2.045592 1.878997 1.850432 1.851724 1.888218 1.874424 1.874582 1.921309 2.036137 2.099817 2.089237 2.068623 2.121627 2.01629 1.946914 1.797764 1.752619 1.773182 1.807718 1.747507 1.687591 1.693847 1.811812 1.8777 1.867278 1.901977 1.954706 2.071359 2.143564 2.071847 2.030542 2.042022 2.041589 2.10263 2.108326 2.064869 2.081745 2.199487 2.228825 2.259638 2.282592 2.267577 2.239069 2.225519 2.221338 2.222671 2.193038 2.166833 2.191034 2.217671 2.199386 2.222401 2.193516 2.176864 2.19551 2.129872 2.169402 2.132384 2.072178 2.085194 2.144149 2.15309 2.235574 2.274072 2.281778 16.72383 16.82514 17.10937 17.5463 18.73104 20.89986 22.10666 20.31325 20.24554 20.20561 20.22669 19.87832 20.27311 20.51582 19.27142 19.84521 20.29051 20.74779 19.68715 20.71816 20.57319 19.40404 6.102971 6.207366 6.021188 5.933924 6.181503 6.198617 6.330673 6.036197 6.340534 6.554066 6.512746 3.032933 2.350956 
2.917164 2.837437 2.879933 3.006367 3.05904 3.129322 3.213546 3.201771 3.180439 3.118794 3.046264 2.850122 2.749211 2.747939 2.789809 2.829543 2.804005 2.719253 2.735498 2.766494 2.758183 2.811614 2.806309 2.834481 2.879033 2.8683 2.857395 2.758345 2.750737 2.694549 2.704126 2.720199 2.74415 2.665491 2.635543 2.601638 2.523991 2.492481 2.485498 2.534056 2.552855 2.50183 2.462773 2.554625 2.53041 2.561065 2.453668 2.456629 2.3618 2.406198 2.367171 2.3456 2.334233 2.33263 2.364664 2.402745 2.472955 2.404204 2.410516 2.418202 2.424951 2.3824 2.322041 2.299717 2.378951 2.531819 2.628778 2.712854 18.28243 18.2431 2.846404 2.720611 2.544255 2.272795 2.124246 2.221984 2.294661 2.265431 2.17103 1.949563 1.957417 2.074548 2.151844 2.267969 2.286162 2.193089 2.161798 2.303903 2.387659 2.306543 2.213485 2.207427 2.23151 2.282088 2.309229 2.30696 2.214594 2.152984 2.168186 2.141529 2.009287 1.907943 1.846211 1.902068 1.947809 1.91779 1.962513 1.945042 2.042927 2.04898 2.078099 2.20732 2.083652 2.130085 1.988677 1.86092 1.786198 1.833424 1.905872 1.789967 1.724654 1.784072 1.864796 1.932977 1.92724 1.950871 2.057606 2.062967 2.149678 2.149886 2.114414 2.126876 2.138269 2.209339 2.125925 2.160166 2.177815 2.246118 2.283543 2.295084 2.291427 2.25889 2.230585 2.211781 2.209924 2.181548 2.18138 2.169326 2.198333 2.215972 2.237034 2.255838 2.248687 2.132572 2.202682 2.195383 2.191232 2.176401 2.09854 2.086318 2.139413 2.165892 2.187947 2.196085 2.214263 2.210524 16.6919 16.84457 17.20807 18.66267 21.10431 21.02645 20.79899 20.23788 20.19213 20.20209 20.21531 20.20998 20.62167 20.23759 20.7184 20.70839 20.86586 20.23069 20.21268 19.3663 21.60299 19.21703 6.288742 6.14717 6.109868 5.989186 6.157109 6.337636 6.185967 6.596261 6.622985 6.511036 3.051157 2.332768 
3.04165 2.897424 2.803639 2.815017 2.890166 3.010573 3.087788 3.149846 3.120371 3.026712 2.789463 2.6737 2.643198 2.79398 2.899057 2.905725 2.802662 2.714528 2.684071 2.72116 2.748331 2.808267 2.833307 3.037724 2.982284 2.944386 2.912393 2.817036 2.848652 2.793832 2.771768 2.797449 2.718082 2.757664 2.578571 2.52393 2.446954 2.433196 2.518589 2.541386 2.489531 2.456913 2.504195 2.481307 2.504932 2.476963 2.458404 2.380828 2.389078 2.455245 2.421691 2.399734 2.412698 2.378564 2.388162 2.453134 2.443938 2.43519 2.432474 2.442641 2.453465 2.461781 2.497563 2.430999 2.430805 17.31644 17.08667 17.62712 19.20783 2.928288 2.902974 2.827397 2.518014 2.283187 2.127207 2.216399 2.202763 2.165572 2.051853 2.06844 2.077112 2.044911 2.287261 2.363484 2.362034 2.330372 2.311278 2.361114 2.490315 2.39453 2.241495 2.205407 2.246245 2.324731 2.282586 2.26216 2.227472 2.164809 2.222848 2.192311 2.066965 1.950815 1.930175 2.039245 2.074772 2.038944 1.956867 1.941014 2.048181 2.006768 2.065998 2.044982 2.062011 2.039906 2.03458 1.926823 1.841028 1.879958 1.865701 1.859486 1.800785 1.84412 1.944498 2.067728 1.986561 1.958327 1.899169 1.975173 2.085947 2.193053 2.271529 2.19463 2.283045 2.191039 2.215733 2.285877 2.330611 2.355941 2.357878 2.339924 2.281061 2.227411 2.179503 2.150395 2.206761 2.20198 2.159082 2.291717 2.236129 2.191227 2.244837 2.304111 2.27188 2.258742 2.259465 2.273248 2.25067 2.190434 2.076466 2.0248 2.092279 2.132369 2.04546 2.015553 2.076242 2.140309 16.63789 16.81925 17.2276 19.05948 20.04731 20.72912 19.9713 19.79806 20.16747 20.16976 20.19884 20.19191 20.59005 20.09689 20.23202 19.75419 20.72113 20.69253 20.70299 20.70251 19.50846 19.19002 6.138244 6.273188 6.128224 6.087436 6.244313 6.354477 6.199885 6.579014 6.74086 6.529067 3.053949 2.567575 
3.21676 3.13419 2.937265 2.811848 2.77544 2.831242 2.978418 3.031641 3.018544 2.921269 2.666991 2.578505 2.648482 2.781239 2.805266 2.864058 2.811782 2.713907 2.629205 2.676757 2.765207 2.807209 2.950998 2.90305 2.856683 2.824075 2.804005 2.823923 2.930063 2.899357 2.817143 2.818119 2.751337 2.656808 2.469074 2.336984 2.347426 2.42516 2.466531 2.516377 2.494496 2.448216 2.311197 2.336099 2.447941 2.455347 2.424773 2.388427 2.386403 2.514108 2.54073 2.456669 2.436756 2.433806 2.46675 2.516366 2.488367 2.468296 2.456654 2.472853 2.523904 2.470885 2.524713 2.536625 18.20296 18.09585 17.88206 17.65092 2.827239 2.916889 2.876149 2.772022 2.492171 2.253056 2.170989 2.161478 2.130767 2.053527 2.095056 2.114964 2.108163 2.24595 2.33053 2.432514 2.442768 2.379139 2.419392 2.477442 2.506743 2.427321 2.25654 2.211984 2.136845 2.181543 2.30019 2.249811 2.281697 2.291889 2.257303 2.244587 2.11384 2.054824 2.049626 2.134622 2.155776 2.141468 2.069248 1.998387 1.982548 2.031254 2.022511 2.094832 2.093922 1.982172 2.027852 1.98178 1.905399 1.974451 1.910516 1.884195 1.854512 1.947153 2.032348 2.11413 2.022129 1.948841 1.936568 1.991347 2.184488 2.231475 2.180979 2.193663 2.181192 2.271946 2.33495 2.432931 2.48973 2.447926 2.440388 2.379338 2.288492 2.246845 2.231688 2.182403 2.208454 2.206547 2.218464 2.21379 2.188903 2.164758 2.243575 2.300037 2.269332 2.263941 2.263808 2.284133 2.299453 2.275028 2.186736 2.053756 1.995157 2.044224 2.091201 2.027058 2.074833 2.138269 16.74843 17.01092 17.67509 2.588988 21.27612 21.00373 21.38216 20.13549 20.14596 19.80863 20.2097 20.17218 20.60721 20.64079 20.12834 19.85411 19.38949 20.75603 20.23131 20.71966 18.99893 6.106932 6.072691 6.110259 6.119761 6.175836 6.231399 6.372146 6.371184 6.491337 6.669041 6.454105 3.096755 2.759724 
3.375889 3.285445 3.097452 2.908202 2.77451 2.768081 2.948969 2.95996 3.03073 2.874414 2.73089 2.647836 2.66931 2.737797 2.789433 2.772836 2.771966 2.690149 2.672362 2.732975 2.848703 2.863051 2.930923 2.823796 2.695337 2.634017 2.646143 2.747664 2.881346 2.772084 2.693892 2.643365 2.588454 2.48796 2.283721 2.198897 2.279855 2.389042 2.482467 2.472945 2.420323 2.30252 2.324111 2.283995 2.394535 2.407795 2.392847 2.415806 2.421925 2.440688 2.547993 2.53808 2.584828 2.491378 2.417291 2.461277 2.490686 2.462157 2.540964 2.534041 2.580464 2.522994 2.498799 2.60413 18.12976 18.24844 18.21586 2.675734 2.82934 2.911854 2.908853 2.707015 2.425068 2.247166 2.087279 2.099756 2.078968 2.068246 2.166493 2.213963 2.233484 2.403456 2.445459 2.555251 2.551625 2.458129 2.471912 2.536686 2.513111 2.425297 2.306197 2.204889 2.213358 2.206415 2.250335 2.260467 2.209095 2.261179 2.308242 2.235045 2.138844 2.102258 2.068465 2.215697 2.304814 2.20321 2.162093 2.077091 2.043324 2.021712 2.036305 2.151264 2.056202 2.12623 2.144886 2.011748 2.024143 2.023233 1.938597 1.867497 1.825733 1.897343 2.035979 2.097533 2.122456 2.011891 2.026392 2.078358 2.217264 2.206643 2.212813 2.225265 2.253397 2.372456 2.458205 2.566502 2.497822 2.500396 2.357909 2.32498 2.261184 2.201913 2.153599 2.150476 2.163543 2.208963 2.214283 2.192829 2.180755 2.166421 2.249552 2.259434 2.262928 2.257674 2.253666 2.240625 2.161594 2.11241 2.118239 2.14305 2.076685 2.04577 1.969644 2.096597 2.163873 16.81786 16.96115 17.29678 2.466358 2.746001 21.99403 20.22129 20.13384 20.12728 20.16875 20.1883 19.83406 20.42366 18.99628 20.73399 20.41133 19.19632 19.27787 20.74322 20.70686 20.71096 19.74912 6.218531 6.163349 6.207951 6.115712 6.10884 6.165522 6.199141 6.225086 6.278217 6.303572 6.577641 6.45404 2.89718 
3.377201 3.390426 3.289407 3.058028 2.926406 2.765136 2.893411 2.995813 2.990671 2.956242 2.847365 2.785465 2.781763 2.739582 2.73559 2.750426 2.826964 2.784997 2.766158 2.81814 2.872135 2.883747 2.797286 2.7179 2.527068 2.477004 2.541467 2.63889 1.270125 2.571868 2.483565 2.409947 2.409265 2.387552 2.308888 2.266001 2.344903 2.467197 2.445759 2.467523 2.340682 2.263747 2.266702 2.26862 2.324034 2.373997 2.323384 2.358957 2.361459 2.42368 2.416966 2.556884 2.594985 2.42636 2.418436 2.428501 2.46264 2.47172 2.607156 2.580886 2.588032 2.556238 2.543349 2.633335 2.720794 18.49245 17.93893 2.669356 2.758472 2.861144 2.833993 2.698648 2.370548 2.104491 1.99121 2.019525 2.058165 2.111988 2.203078 2.259805 2.312001 2.455408 2.584756 2.582549 2.640771 2.595896 2.475422 2.466648 2.392659 2.308053 2.310561 2.289753 2.294549 2.294636 2.271585 2.270644 2.291233 2.260421 2.301411 2.240701 2.151773 2.161732 2.246052 2.212447 2.200601 2.211247 2.211206 2.150151 2.136697 1.994592 2.03985 2.121688 2.086603 2.052942 2.0767 2.03217 2.048563 2.053506 2.010161 1.867583 1.757059 1.812194 1.943521 2.094308 2.068409 2.109211 2.151524 2.233769 2.299198 2.283711 2.263015 2.372222 2.457595 2.418069 2.376194 2.309117 2.218118 2.27514 2.212401 2.178379 2.120996 2.091964 2.085026 2.102152 2.107162 2.133132 2.14629 2.150079 2.14364 2.167586 2.250238 2.255436 2.232218 2.219766 2.207137 2.158029 2.09148 2.036264 2.059396 2.066415 2.029387 1.952915 1.790994 2.0664 2.173608 16.99843 16.97646 17.57009 2.6118 2.718159 22.04181 20.2023 19.86847 20.1225 20.23024 20.23925 19.91412 19.58453 18.98771 18.98227 18.98199 18.99283 18.99509 19.56968 21.57248 21.3036 19.27203 20.63362 6.33404 6.329534 6.130762 6.199346 6.188638 6.194676 6.189315 6.274225 6.33912 6.513548 6.463881 2.95375 
3.340489 3.393299 3.344685 3.230518 2.986546 2.8866 2.895665 3.015126 3.02922 3.035735 3.047464 2.987237 2.923059 2.90364 2.858901 2.899565 2.895558 2.902755 2.949437 2.928298 2.972065 2.844003 2.761819 2.593693 2.41489 2.388101 2.440866 1.074335 1.016692 2.341964 2.356597 2.308532 2.357929 2.391712 2.436064 2.37301 2.485976 2.481912 2.428023 2.392546 2.33202 2.264235 2.240742 2.261402 2.292968 2.345417 2.317336 2.34442 2.405552 2.438175 2.437555 2.46379 2.533884 2.451262 2.430795 2.44256 2.466363 2.497049 2.517821 2.553669 2.585357 2.682204 2.621825 2.623163 2.830601 2.766875 18.35592 2.671813 2.764861 2.824869 2.76212 2.61624 2.395359 2.142658 1.994531 1.99506 2.004826 2.096038 2.174 2.242675 2.30077 2.361805 2.556843 2.501347 2.591084 2.602752 2.475458 2.308984 2.227604 2.152582 2.24709 2.375162 2.403426 2.376576 2.285542 2.283421 2.256189 2.333592 2.289962 2.296513 2.272572 2.283283 2.278446 2.243946 2.232324 2.215346 2.219034 2.200067 2.099339 1.996958 1.985554 2.095351 2.087121 2.228998 2.144042 2.088118 2.034596 2.056726 2.042907 1.876993 1.721435 1.765624 1.919529 2.084446 2.148808 2.214685 2.168685 2.250762 2.309976 2.354807 2.509521 2.510187 2.491078 2.348489 2.276641 2.162444 2.092355 2.090947 2.046162 2.00714 2.001927 2.002796 2.042113 2.068022 2.11683 2.111388 2.101928 2.088006 2.114012 2.144891 2.1787 2.12917 2.104186 2.136886 2.112782 2.138951 2.120991 2.085051 2.071369 2.097645 2.104003 2.037348 2.111235 2.132043 2.209645 17.03827 17.30625 2.238011 2.650573 2.744348 21.04622 18.96761 20.50093 19.9769 20.26005 19.36672 19.07079 19.3894 18.93774 18.96826 18.98114 18.98051 19.09095 20.17303 20.25523 20.79277 19.6946 20.30587 20.33562 19.90137 6.194604 6.165583 6.24798 6.257557 6.249861 6.358138 6.503809 6.717035 6.353292 3.017943 
3.339151 3.313181 3.320998 3.305043 3.102197 2.965112 2.95997 2.916025 2.984013 3.001586 3.05371 3.045694 3.050841 3.01158 2.990925 2.941537 2.905995 2.953826 2.906783 2.957788 2.923741 2.832762 2.709756 2.634566 2.572305 2.56231 2.442422 2.420027 2.295027 2.310958 2.368107 2.439417 2.464883 2.494902 2.486185 2.482222 2.531676 2.436243 2.357802 2.343042 2.342839 2.292215 2.218373 2.183831 2.238011 2.27777 2.332213 2.409585 2.399123 2.37034 2.372542 2.331099 2.435485 2.334309 2.358794 2.466012 2.464029 2.514174 2.538883 2.588535 2.639017 2.637664 2.661493 2.766748 2.790287 2.802062 2.753412 2.670989 2.76244 2.792291 2.789962 2.538405 2.440215 2.276844 2.124633 2.031432 1.971389 2.061171 2.16605 2.302489 2.336699 2.337208 2.302006 2.527124 2.501835 2.428583 2.488311 2.228276 2.09 2.130985 2.28511 2.473901 2.467467 2.375869 2.31813 2.337773 2.322906 2.395176 2.388254 2.341806 2.422449 2.370904 2.321639 2.294361 2.244592 2.250614 2.242542 2.178227 2.113911 2.004104 2.054869 2.088861 2.113845 2.186757 2.165491 2.110488 2.040109 2.070606 2.034143 1.901671 1.760741 1.798827 1.935536 2.094532 2.185098 2.164692 2.249958 2.306909 2.446059 2.503676 2.442687 2.325255 2.2554 2.187148 2.054412 2.004988 1.990477 1.947677 1.951501 1.949996 1.983799 2.00921 2.039311 2.084345 2.113321 2.086852 2.091903 2.070301 2.069182 2.077361 2.042805 2.011906 2.018553 2.042398 2.062316 2.079513 2.061085 2.030084 2.057794 2.102426 2.155979 2.181106 2.160425 2.265655 2.281961 2.265207 2.032119 2.052947 2.396407 2.670857 2.767877 18.62073 18.59115 18.98339 19.17415 18.84877 18.63662 18.62802 18.65542 18.97917 18.98025 18.98063 21.35657 20.58035 20.26452 20.75898 20.72986 20.2949 20.33779 20.34298 20.22604 6.23004 6.277089 6.285202 6.310673 6.272775 6.506571 6.659718 6.520303 3.034377 
3.309463 3.233626 3.246856 3.336598 3.199899 3.053024 2.923064 2.90514 2.911864 2.952869 3.03191 3.044224 3.0499 3.047861 2.998468 2.969944 2.920872 2.872074 2.812799 2.855234 2.884887 2.860513 2.758549 2.742873 2.709314 2.670623 2.563684 2.398879 2.323231 2.395466 2.504495 2.512669 2.558465 2.559895 2.568796 2.566039 2.479791 2.406809 2.355361 2.336384 2.354262 2.301925 2.226338 2.116754 2.118692 2.155044 2.282307 2.292011 2.312524 2.295226 2.324492 2.33823 2.345097 2.302332 2.339888 2.435541 2.514973 2.594319 2.718291 2.612502 2.656285 2.686329 2.732782 2.855636 2.909474 2.857233 2.805114 2.797662 2.756896 2.800399 2.686136 2.588673 2.5322 2.384032 2.258463 2.127618 2.047138 2.081471 2.190474 2.20787 2.237019 2.250731 2.341216 2.480849 2.631896 2.424371 2.406513 2.169677 2.078282 2.190693 2.431345 2.504922 2.443633 2.373809 2.29313 2.295872 2.395334 2.464456 2.512801 2.438761 2.485549 2.523955 2.378885 2.349283 2.34706 2.249633 2.17992 2.199915 2.182555 2.106444 2.069757 2.053481 2.056085 2.063308 2.094924 2.093723 2.071364 2.059976 1.999785 1.917413 1.845585 1.914718 1.986912 2.102701 2.195617 2.264759 2.296101 2.332864 2.231582 2.401905 2.261652 2.207778 2.069889 2.006657 1.940434 1.952814 1.956928 1.968301 1.96262 1.976155 2.000813 2.026936 2.028787 2.088195 2.12562 2.122659 2.097981 2.007389 2.045857 2.005808 1.957162 1.971226 1.99827 2.0425 2.063221 2.057682 1.964034 1.944981 1.976373 2.021041 2.075561 2.160903 2.200728 2.181126 2.181503 2.115488 1.892328 2.049397 2.628864 2.795216 2.775898 19.93902 19.44909 19.04051 18.62485 18.62142 18.61471 18.96745 18.77736 19.2056 18.9688 19.36235 20.30014 20.57072 20.41702 20.54918 20.74369 20.71191 20.38363 19.88418 19.87289 6.427062 6.4556 6.335392 6.389062 6.393483 6.530288 6.564554 6.458759 6.404387 
3.340438 3.31229 3.321039 3.337177 3.291228 3.161483 3.03044 2.930724 2.881967 2.924702 2.937916 2.936757 3.014307 3.035196 2.984527 2.899962 2.787429 2.688684 2.723088 2.84941 2.841104 2.816746 2.80226 2.804575 2.761428 2.674783 2.605152 2.498773 2.468744 2.504902 2.549397 2.598321 2.623412 2.613743 2.599217 2.481683 2.407327 2.390227 2.390858 2.361352 2.31784 2.225666 2.196766 2.100249 2.135024 2.133635 2.183537 2.152907 2.185891 2.1867 2.248254 2.26625 2.253503 2.218296 2.295577 2.463495 2.556482 2.622654 2.646468 2.701334 2.621449 2.757725 2.827397 2.868097 2.819625 2.862935 2.90013 2.886713 2.816252 2.771153 2.625965 2.606002 2.500309 2.369124 2.337838 2.311243 2.280974 2.215982 2.238046 2.256397 2.233402 2.201344 2.300531 2.458409 2.566329 2.576426 2.437433 2.282439 2.193246 2.33673 2.509007 2.478911 2.403304 2.298054 2.217859 2.28104 2.491663 2.469802 2.505253 2.390756 2.4936 2.430882 2.379785 2.33439 2.299967 2.243397 2.192605 2.229812 2.254765 2.231216 2.140446 2.04251 2.040811 2.077473 2.098189 2.103316 2.086638 2.059986 2.003814 1.945433 1.950189 1.988529 2.075917 2.212294 2.265583 2.308079 2.304763 2.342549 2.280862 2.180144 2.072209 2.055694 2.015843 1.930693 1.994826 2.016153 2.047535 2.052444 2.013706 1.978016 1.980829 2.029743 2.056548 2.096018 2.119318 2.117176 2.105015 2.067443 2.040857 1.984862 1.934666 1.943892 2.031676 2.06698 2.067092 1.992833 1.937163 1.910628 1.930363 1.84915 1.951608 2.048283 2.123819 2.028152 15.98203 2.034352 1.917525 2.315495 2.771605 2.851394 2.782785 19.72292 20.08143 20.11253 20.1641 20.64261 19.45427 18.96171 20.99822 20.98743 19.61749 20.18418 20.17932 20.73537 20.59091 20.83489 19.445 19.78144 19.952 19.90302 20.36231 6.177307 6.46943 6.407591 6.508055 6.476013 6.410115 6.593235 6.51682 6.606408 
3.364659 3.354161 3.327219 3.289143 3.277272 3.227406 3.184529 3.065632 2.935963 2.855691 2.86917 2.891667 2.903777 2.929564 2.908879 2.78366 2.670312 2.663207 2.679203 2.790755 2.84853 2.827814 2.806502 2.8123 2.739267 2.693872 2.705535 2.64984 2.602634 2.562428 2.569376 2.595478 2.649393 2.624053 2.568775 2.528751 2.435536 2.408609 2.428501 2.40364 2.334055 2.251092 2.139495 2.091801 2.064157 2.030786 2.06461 2.076364 2.119847 2.171655 2.220733 2.204502 2.187326 2.17193 2.274464 2.467279 2.634235 2.603977 2.605926 2.702498 2.659514 2.713439 2.724848 2.782236 2.862492 3.033329 3.001555 2.933593 2.85647 2.750741 2.60352 2.490945 2.418919 2.385171 2.409631 2.325581 2.352223 2.342518 2.367802 2.340377 2.291299 2.253463 2.271173 2.380146 2.47 2.550124 2.447265 2.392033 2.400344 2.454772 2.563379 2.470305 2.440627 2.350427 2.274031 2.333119 2.45319 2.451247 2.392272 2.378839 2.370671 2.411422 2.397775 2.310668 2.272429 2.247974 2.194645 2.234328 2.252217 2.210209 2.150125 2.082066 2.067901 2.098891 2.120304 2.09644 2.043227 2.07611 2.085377 2.045252 2.081933 2.171075 2.148207 2.206979 2.289926 2.342172 2.335906 2.265126 2.135228 2.063887 1.999897 1.981754 1.971719 2.013513 2.045653 2.044748 2.104232 2.046437 1.969848 1.936182 1.973464 2.038731 2.089767 2.074385 2.103362 2.092701 2.080769 2.07521 2.077234 2.020181 1.964238 1.935622 1.966572 1.991428 1.971536 1.923797 1.913639 1.942316 1.909814 1.904866 1.911778 1.937819 2.004083 1.858992 1.78692 1.927545 2.136051 2.577168 2.843088 2.869109 21.75186 21.71837 21.73802 20.80248 19.83592 19.96765 18.6686 19.09617 18.94385 19.84321 20.64603 20.55858 20.60433 20.19077 6.237034 6.378972 6.225418 6.310943 6.344934 19.90941 20.40419 6.287174 6.376474 6.498406 6.504978 6.46878 6.575938 6.652393 6.719203 6.528462 
3.405145 3.415663 3.36296 3.32288 3.309 3.272959 3.208922 3.191258 3.073211 2.978276 2.904647 2.848469 2.883325 2.884032 2.898716 2.804102 2.692224 2.664194 2.677138 2.771554 2.843179 2.846902 2.784026 2.711094 2.718871 2.746769 2.784189 2.785593 2.759119 2.642516 2.642231 2.63127 2.660933 2.656554 2.601144 2.526086 2.497085 2.454746 2.463174 2.424056 2.370121 2.277841 2.169311 2.10533 2.073373 2.068587 2.06963 2.083322 2.142796 2.160425 2.192738 2.21764 2.124618 2.165201 2.291244 2.469609 2.634175 2.726795 2.682713 2.661956 2.685764 2.689472 2.652968 2.942229 2.928857 3.090886 3.019454 2.97143 2.851912 2.679768 2.544021 2.551986 2.482543 2.469883 2.39747 2.363377 2.391402 2.424229 2.521926 2.432657 2.446491 2.367756 2.323892 2.331161 2.370116 2.390848 2.438445 2.562626 2.606134 2.620426 2.602757 2.519271 2.44613 2.422911 2.433633 2.4794 2.458154 2.426218 2.366424 2.318974 2.343128 2.37681 2.336216 2.255934 2.211364 2.18696 2.215758 2.250177 2.239852 2.171655 2.132735 2.147653 2.130019 2.159636 2.09766 2.070988 2.084929 2.120513 2.130634 2.132827 2.20463 2.23353 2.226495 2.26659 2.299249 2.379907 2.318872 2.217834 2.090417 2.07526 2.070525 2.058588 2.063287 2.077992 2.070123 2.120559 2.173568 2.048003 1.93079 1.941177 1.985935 2.034987 2.088113 2.094064 2.085769 2.052087 1.997634 2.02954 2.021122 2.029591 1.979654 1.876286 1.792759 1.811034 1.860005 1.820713 1.864572 1.869516 1.869231 1.856322 1.867151 1.877583 1.916299 1.769729 1.777846 1.989786 2.37448 2.713576 2.865412 2.859171 21.07037 21.06706 19.99215 20.75584 20.24548 20.08553 20.17657 18.78095 18.61617 19.33302 20.56209 20.53637 20.1204 6.376194 6.204869 6.359807 6.226948 6.33404 6.293654 19.09089 18.83005 6.305699 6.338852 6.393478 6.511021 6.45166 6.57469 6.715158 6.662098 6.529474 
3.421157 3.39864 3.404153 3.33376 3.327971 3.305073 3.295358 3.238743 3.136698 3.012532 2.922535 2.899637 2.89273 2.90456 2.904799 2.882232 2.850661 2.732782 2.733738 2.810352 2.867822 2.872089 2.821832 2.757659 2.691405 2.7804 2.828012 2.781106 2.752867 2.7144 2.668919 2.700657 2.766794 2.731826 2.674178 2.594995 2.533228 2.533151 2.479715 2.440653 2.383569 2.311121 2.250151 2.212956 2.192163 2.152322 2.126408 2.138712 2.171574 2.210133 2.278329 2.207371 2.146972 2.149978 2.277795 2.449772 2.652012 2.809493 2.685047 2.686405 2.694716 2.636606 2.894022 2.83406 2.985595 3.009536 3.014123 2.939055 2.81843 2.680729 2.628646 2.58997 2.542861 2.459558 2.437402 2.447443 2.449848 2.4918 2.567199 2.497079 2.524484 2.476567 2.417352 2.324269 2.297021 2.377191 2.426085 2.656259 2.690734 2.658599 2.626337 2.536453 2.54134 2.541376 2.638676 2.573953 2.480442 2.429478 2.361429 2.363006 2.395084 2.388345 2.347975 2.273111 2.233535 2.207086 2.195388 2.178761 2.122557 2.140238 2.121322 2.105397 2.157185 2.168659 2.122985 2.117247 2.15251 2.166416 2.199131 2.224964 2.262938 2.246566 2.237756 2.223367 2.218225 2.257501 2.30814 2.196156 2.123112 2.122415 2.128803 2.146672 2.124434 2.121672 2.148874 2.146376 2.119658 2.049793 1.969431 1.942316 2.048359 2.079238 2.115259 2.096485 2.067544 2.028563 1.998936 1.976302 1.98942 2.048257 1.966023 1.790898 1.666264 1.706949 1.757572 1.775771 1.826451 1.866037 1.88481 1.898396 1.920023 1.939823 1.874424 1.768198 1.841623 2.169377 2.503 2.856963 2.880274 2.850112 21.67086 21.61283 21.7206 20.05087 20.18545 19.75286 19.14117 18.57885 20.21235 19.59706 20.50157 20.53214 6.334888 6.365981 6.367349 6.381835 6.280838 6.364415 6.37068 6.28926 6.260924 6.315912 6.313923 6.342096 6.377201 6.617161 6.600946 6.695607 6.591114 6.612431 
3.355773 3.333734 3.352396 3.353133 3.343871 3.31348 3.224685 3.257583 3.173171 3.085591 2.990208 2.937255 2.9343 2.952702 2.972553 2.953841 2.904168 2.859186 2.840423 2.816563 2.83525 2.866449 2.892735 2.8199 2.80136 2.75244 2.825143 2.779718 2.768498 2.752613 2.815947 2.805312 2.855229 2.817972 2.744699 2.717233 2.611419 2.529962 2.491037 2.455031 2.399967 2.341333 2.313796 2.282378 2.249496 2.214334 2.190632 2.192483 2.224786 2.234532 2.29695 2.256824 2.164972 2.148421 2.325149 2.460768 2.800648 2.923863 2.672647 2.721582 2.758239 2.83112 2.91603 3.047388 2.933471 2.945052 2.971897 2.999094 2.858779 2.780979 2.687224 2.60146 2.596781 2.550511 2.541788 2.490518 2.488753 2.51452 2.506169 2.531747 2.607253 2.585108 2.502639 2.383605 2.399896 2.446903 2.629475 2.583958 2.831028 2.633681 2.633874 2.54723 2.630375 2.614292 2.621128 2.626209 2.53808 2.515456 2.471592 2.451547 2.439981 2.418283 2.413909 2.387262 2.307382 2.215839 2.173593 2.11916 2.109471 2.145018 2.120635 2.117349 2.172108 2.196491 2.13185 2.189279 2.241072 2.287658 2.386402 2.336954 2.326552 2.333114 2.278044 2.268904 2.243376 2.321288 2.349013 2.256346 2.15276 2.164936 2.180765 2.184035 2.158487 2.137526 2.15339 2.128249 2.138574 2.09708 2.041839 1.988474 2.039438 2.107049 2.135181 2.115854 2.076456 2.029291 1.998488 1.99325 2.011214 2.031626 1.908116 1.756743 1.68725 1.705067 1.781585 1.816034 1.834212 1.880802 1.970977 1.946843 1.926248 1.919509 1.875426 1.867741 1.977746 2.246062 2.644006 2.823816 2.874068 2.85677 2.745803 2.782922 20.268 20.70653 20.0166 20.02668 19.75349 20.09474 6.139256 6.31077 6.305333 6.3002 6.308002 6.213668 6.212451 6.276315 6.276906 6.294586 6.25565 6.155796 6.265635 6.320626 6.332127 6.343566 6.399433 6.598362 6.60263 6.809438 6.780699 6.587077 
3.259836 3.207376 3.223128 3.337152 3.394342 3.359491 3.325505 3.292886 3.224812 3.168273 3.081394 3.032383 3.030196 3.015873 3.063684 2.985422 2.995874 2.906666 2.904469 2.861521 2.82993 2.835901 2.860442 2.853011 2.822962 2.792545 2.783283 2.82198 2.789021 2.771036 2.796182 2.840087 2.832239 2.758452 2.822193 2.688918 2.651386 2.553552 2.522791 2.507532 2.468021 2.418024 2.415079 2.377517 2.301558 2.252003 2.226475 2.239282 2.29073 2.324991 2.333811 2.265934 2.185474 2.22588 2.331206 2.467248 2.656218 2.731419 2.745462 2.817138 2.828851 2.895848 2.931853 3.08171 2.937001 2.950932 2.941064 2.877028 2.827275 2.808933 2.755441 2.695133 2.6118 2.558283 2.530272 2.576618 2.579187 2.58763 2.545745 2.567112 2.598637 2.576908 2.54751 2.532327 2.517536 2.57082 2.600661 2.660527 2.7657 2.575428 2.583693 2.507318 2.647434 2.617848 2.561619 2.598204 2.630314 2.591653 2.559259 2.520741 2.486109 2.477014 2.502761 2.509149 2.383142 2.201684 2.082463 2.038919 2.147643 2.178023 2.146641 2.137043 2.160577 2.172082 2.153274 2.175882 2.201216 2.183735 2.294997 2.378519 2.430536 2.370228 2.402846 2.291132 2.347162 2.390431 2.406564 2.263203 2.170587 2.200637 2.186141 2.202356 2.18494 2.174911 2.169743 2.190734 2.181385 2.172774 2.119801 2.023609 2.075377 2.087696 2.132964 2.097645 2.12034 2.086949 2.045363 2.020324 2.042398 1.983301 1.852111 1.761774 1.794997 1.815835 1.830998 1.85384 1.881158 1.935414 1.990381 1.977106 1.97796 1.951405 1.941502 1.96115 2.095254 2.300333 2.594502 2.854028 2.888 2.843973 2.733988 2.703551 2.664962 2.644729 20.27097 19.9845 19.95104 20.05388 6.26277 6.288517 6.121729 6.077356 6.152389 6.190811 6.322321 6.128503 6.22499 6.26008 6.28277 6.24537 6.239917 6.267023 6.475381 6.32148 6.384698 6.59671 6.65714 6.722081 6.749135 6.698323 
3.140461 3.082585 3.095295 3.143762 3.273273 3.315378 3.348973 3.295684 3.296442 3.239399 3.169066 3.128849 3.129571 3.118168 3.094425 3.073556 3.052962 3.006555 2.915948 2.905659 2.8963 2.818918 2.843444 2.870864 2.897114 2.876627 2.837549 2.805907 2.821725 2.800984 2.775532 2.829975 2.793069 2.785562 2.752247 2.70229 2.659066 2.634693 2.578154 2.584675 2.519495 2.48239 2.445662 2.368946 2.292194 2.250447 2.25036 2.332458 2.384337 2.381865 2.377339 2.320576 2.202214 2.294448 2.425658 2.551589 2.698668 2.725427 2.746464 2.831267 2.881006 2.843424 2.984486 2.994282 2.964965 2.971165 2.892674 2.85443 2.877918 2.822244 2.802952 2.707697 2.599369 2.520039 2.527852 2.609043 2.619597 2.645502 2.6528 2.605432 2.6118 2.610228 2.622838 2.623076 2.623524 2.616388 2.599822 2.572183 2.568785 2.483296 2.54048 2.498631 2.531376 2.632389 2.604084 2.627018 2.639886 2.601033 2.565825 2.534433 2.482243 2.485457 2.59825 2.556604 2.353693 2.184549 2.129297 2.088296 2.140522 2.203139 2.139892 2.147073 2.08319 2.150369 2.177179 2.196639 2.192758 2.195744 2.277861 2.344822 2.320988 2.424783 2.534713 2.3179 2.354435 2.394037 2.346577 2.256647 2.24537 2.2141 2.218337 2.1917 2.234313 2.186446 2.204833 2.19877 2.200088 2.181869 2.107675 2.078266 2.11654 2.105376 2.145863 2.058282 2.117721 2.108306 2.082432 2.055907 2.024967 1.957076 1.820993 1.784565 1.83111 1.876484 1.906997 1.917576 1.921035 1.995889 2.015278 1.960046 2.002079 1.985646 1.975209 2.016158 2.156976 2.362812 2.703551 2.848779 2.811604 2.746174 2.695108 2.663126 2.635075 2.606714 2.607228 19.72293 19.78465 6.274286 6.088236 6.100697 6.088779 6.182373 6.194274 6.412719 6.181909 6.334371 6.116362 6.202239 6.254786 6.131295 6.314294 6.315509 6.318186 6.317595 6.342192 6.445383 6.548761 6.561771 6.817605 6.888208 
3.041244 2.961633 2.976582 3.032332 3.112604 3.220885 3.343189 3.245192 3.30137 3.236169 3.193877 3.161213 3.156514 3.149118 3.119694 3.089192 3.062387 3.055073 3.034321 2.985477 2.949203 2.923568 2.875055 2.932082 2.938359 2.902287 2.881219 2.862563 2.902806 2.829818 2.835453 2.825011 2.780847 2.743554 2.706282 2.746733 2.670333 2.654637 2.623214 2.584573 2.530186 2.512176 2.439081 2.330372 2.281966 2.275481 2.318094 2.381464 2.440785 2.471694 2.456404 2.376906 2.318623 2.35764 2.50683 2.669509 2.773945 2.81522 2.73648 2.756036 2.882877 2.828648 3.023381 2.982945 2.916523 2.922657 2.872654 2.858555 2.860737 2.786925 2.74709 2.681141 2.627206 2.639622 2.60945 2.627547 2.647292 2.631102 2.663339 2.615264 2.626128 2.656214 2.7011 2.691726 2.642953 2.525506 2.396046 2.434605 2.470361 2.444589 2.61236 2.556218 2.603581 2.583302 2.627608 2.637338 2.674514 2.574569 2.553995 2.517964 2.545272 2.582595 2.632679 2.48504 2.329782 2.218306 2.182199 2.225351 2.228683 2.211374 2.239979 2.214848 2.132878 2.189895 2.227416 2.237121 2.225834 2.269657 2.303334 2.308882 2.336201 2.355289 2.407398 2.413878 2.413787 2.37683 2.256001 2.218744 2.229801 2.240742 2.245518 2.250294 2.278095 2.222233 2.220158 2.175312 2.180831 2.204589 2.183333 2.16339 2.142429 2.180078 2.171961 2.141341 2.136718 2.120259 2.095494 2.047199 2.048807 2.00507 1.862375 1.782826 1.831262 1.900054 1.895003 2.012674 2.029199 2.080189 2.072193 1.881463 1.829009 1.983886 2.06611 2.104252 2.210652 2.46555 2.732284 2.785465 2.712096 2.66514 2.648823 2.632522 2.593113 2.60765 20.01079 20.07391 6.091231 6.043777 5.994856 5.993483 5.945479 6.027133 6.107065 6.2085 6.314212 6.333342 6.208959 6.116989 6.232247 6.303675 6.426742 6.254891 6.284967 6.320784 6.300296 6.440592 6.42287 6.61796 6.771905 6.72327 
2.975763 2.92429 2.973286 3.031081 3.124765 3.21467 3.298954 3.229893 3.135843 3.104359 3.072885 3.039316 3.083922 3.056248 3.081461 3.072117 3.100076 3.096084 3.071039 3.023218 2.992761 2.977635 2.971531 2.963968 2.946832 2.901671 2.905369 2.927311 2.925109 2.897419 2.881286 2.894596 2.840199 2.722909 2.668644 2.668934 2.695027 2.696278 2.65776 2.593001 2.547545 2.443816 2.414336 2.359257 2.25299 2.335575 2.39601 2.486719 2.495955 2.537169 2.498081 2.482716 2.478418 2.484288 2.549163 2.673985 2.75978 2.771758 2.777358 2.754851 2.788868 2.911534 2.883407 2.947514 2.958531 2.901 2.871256 2.865096 2.82024 2.790211 2.747669 2.663568 2.627176 2.622502 2.624984 2.681085 2.60587 2.64337 2.682809 2.668024 2.645644 2.677169 2.713469 2.731973 2.606409 2.405791 2.263264 2.29042 2.391021 2.478413 2.575977 2.542541 2.682382 2.578714 2.610503 2.610859 2.669656 2.637572 2.586389 2.548425 2.530974 2.596521 2.507649 2.397953 2.275639 2.266056 2.289331 2.287327 2.264805 2.295516 2.293741 2.29162 2.327219 2.342747 2.340158 2.303893 2.292357 2.316461 2.299921 2.325433 2.306787 2.33469 2.407526 2.379689 2.416737 2.305134 2.209253 2.248554 2.231633 2.322142 2.356531 2.285664 2.270054 2.212915 2.211155 2.217284 2.223418 2.241541 2.222029 2.244363 2.242258 2.205001 2.18228 2.165516 2.152683 2.150995 2.103723 2.088047 2.031941 2.051767 1.987222 1.830789 1.844349 1.912947 1.928649 1.939544 2.036081 2.123351 2.124877 2.009225 1.849858 1.921767 2.136667 2.248468 2.369094 2.575733 2.745625 2.731277 2.666595 2.638579 2.663187 2.64572 2.657688 18.66343 19.26707 20.56031 18.59935 18.64605 18.66935 5.986362 6.061186 6.02426 6.057855 6.170445 6.328547 6.236571 6.226109 6.165851 6.219832 6.282546 6.282617 6.293492 6.310897 6.281702 6.35677 6.607125 6.69051 6.791722 6.758554 6.68201 
2.949899 2.937687 3.020782 3.068847 3.173675 3.196665 3.115732 3.076364 3.080911 3.003544 2.917947 2.840545 2.846673 2.884332 2.986597 3.105885 3.145593 3.146519 3.111465 3.088347 3.033187 3.018793 3.026534 3.014057 2.989379 2.932962 2.899825 2.928155 3.005172 3.018091 2.919779 2.899632 2.897597 2.74886 2.704828 2.680892 2.723428 2.768996 2.734689 2.67254 2.469904 2.381835 2.348617 2.352294 2.360737 2.392109 2.483814 2.547734 2.534509 2.492563 2.506194 2.479608 2.421172 2.499943 2.628437 2.6908 2.762699 2.777068 2.814564 2.88538 2.86476 2.861047 2.937275 3.007964 2.908243 2.856923 2.872166 2.865147 2.885375 2.869002 2.726831 2.669941 2.607812 2.699391 2.707768 2.667347 2.62239 2.625716 2.691487 2.723281 2.691314 2.693699 2.688872 2.70053 2.59264 2.421365 2.299554 2.28837 2.377186 2.52161 2.545836 2.529723 2.60562 2.546223 2.574879 2.599964 2.627705 2.617365 2.57818 2.552083 2.534143 2.48091 2.322519 2.284082 2.268162 2.317025 2.361012 2.34826 2.335977 2.315892 2.281809 2.253859 2.30432 2.391896 2.370371 2.33085 2.325225 2.364343 2.344064 2.366403 2.311014 2.297647 2.420002 2.430022 2.441817 2.33907 2.242588 2.337106 2.299213 2.385177 2.380095 2.319879 2.270324 2.255645 2.244262 2.277775 2.290898 2.233621 2.26275 2.276071 2.263793 2.248041 2.209827 2.182835 2.121128 2.127008 2.119811 2.038609 2.00625 2.069233 2.092238 1.937591 1.894596 2.002074 2.0183 1.92077 2.020385 2.092645 2.142964 1.984801 2.104552 2.221165 2.301838 2.481312 2.540435 2.693633 2.751556 2.690072 2.682942 2.685541 2.681645 2.694198 2.705733 20.78416 20.81038 18.57666 18.8487 18.61264 18.66723 18.6993 19.02462 6.087981 6.273029 6.28479 6.208007 6.365534 6.207407 6.18728 6.222503 6.287551 6.234242 6.311039 6.366159 6.29814 6.336613 6.517973 6.717829 6.678664 6.798935 6.741098 
2.972894 3.01095 3.089975 3.289702 3.330413 3.226851 3.116795 3.052026 2.986805 2.92281 2.822763 2.684081 2.613585 2.756967 2.891127 3.055897 3.126611 3.173964 3.106561 3.091277 3.080332 3.09205 3.079167 3.074996 3.061197 3.003737 2.991759 2.952351 2.955744 2.960351 2.967371 2.923161 2.873127 2.826379 2.757883 2.753025 2.789423 2.789463 2.747527 2.629348 2.477625 2.382476 2.36386 2.398284 2.50005 2.488779 2.53193 2.523523 2.569925 2.530277 2.505233 2.473617 2.390359 2.466613 2.569971 2.680907 2.744933 2.818038 2.794494 3.0614 2.845127 2.892989 2.926503 2.938989 2.981836 2.877303 2.834924 2.880914 2.901305 2.896895 2.818435 2.679066 2.691975 2.678608 2.713164 2.665653 2.622909 2.634653 2.799249 2.737431 2.744211 2.714487 2.620803 2.583169 2.646605 2.564523 2.435113 2.333032 2.371998 2.471999 2.582488 2.5505 2.681975 2.545343 2.595158 2.606948 2.621795 2.58174 2.545475 2.516229 2.561253 2.431884 2.325952 2.29281 2.317224 2.383498 2.418939 2.35292 2.393986 2.353815 2.311939 2.256769 2.29279 2.37185 2.35502 2.368061 2.361266 2.377873 2.419636 2.404738 2.379821 2.380523 2.484694 2.542556 2.38655 2.421798 2.340926 2.34761 2.389851 2.412744 2.410949 2.324269 2.289077 2.277887 2.367415 2.361541 2.307321 2.302626 2.30784 2.310454 2.2601 2.223433 2.175668 2.075311 2.06966 2.038334 2.078261 2.010838 2.010131 2.075296 2.171594 2.064142 2.011824 2.111713 2.184819 2.078907 1.975325 2.118631 2.135146 2.113499 2.225976 2.424829 2.543125 2.578663 2.726923 2.735813 2.760115 2.717793 2.686456 2.698918 2.709385 2.814096 6.072229 6.104522 6.081709 18.9018 19.24148 20.21805 19.90078 18.68083 19.26866 20.24562 20.06793 6.254405 6.477197 6.366455 6.398742 6.302265 6.249755 6.445159 6.306452 6.320291 6.513808 6.313085 6.38381 6.54929 6.661341 6.661509 6.843429 6.695459 
3.072051 3.168949 3.138284 3.217081 3.253335 3.250782 3.1445 3.02129 2.929315 2.916635 2.83966 2.700189 2.55813 2.680403 2.796493 3.021468 3.161671 3.173939 3.099781 3.068511 3.061324 3.064579 3.05931 3.087295 3.09528 3.081806 3.049529 2.980834 2.951059 2.896509 2.969766 2.930373 2.903594 2.865056 2.80197 2.759973 2.747318 2.782129 2.69732 2.610661 2.584812 2.429381 2.425882 2.502171 2.530766 2.565291 2.540145 2.536035 2.644062 2.531534 2.509754 2.4396 2.453979 2.437779 2.459471 2.531849 2.712742 2.802026 2.789341 2.791788 2.861978 2.875202 2.908741 2.959955 2.924712 2.872964 2.871195 2.845677 2.914545 2.868194 2.847858 2.747868 2.652556 2.665613 2.774652 2.692194 2.707508 2.666889 2.744257 2.776478 2.815673 2.707468 2.562845 2.549158 2.649332 2.642002 2.513361 2.342884 2.303171 2.422052 2.560663 2.575972 2.612609 2.621083 2.635924 2.654779 2.64862 2.633722 2.559193 2.513233 2.511133 2.446573 2.398452 2.377435 2.389724 2.435856 2.380085 2.395466 2.395837 2.379093 2.349461 2.332834 2.348581 2.383788 2.355518 2.358987 2.379088 2.392572 2.405674 2.386779 2.534118 2.448231 2.412007 2.413609 2.384597 2.374007 2.39158 2.426874 2.430404 2.343296 2.350666 2.363026 2.379673 2.372954 2.375106 2.385833 2.318221 2.27216 2.267241 2.273467 2.244231 2.235661 2.171584 2.091638 2.131591 2.06255 2.003819 2.004622 2.024973 2.079803 2.148284 2.14982 2.135446 2.179346 2.257471 2.247705 2.026453 2.179564 2.18401 2.246357 2.333037 2.327376 2.398569 2.487955 2.694162 2.768162 2.715519 2.663594 2.661925 2.694416 2.673781 6.256195 6.11236 6.059136 6.245574 20.00944 20.05461 19.87241 19.91626 19.43977 19.66435 19.04322 19.2699 20.75134 20.25981 20.32633 19.02712 6.269418 6.336714 6.226293 6.282068 6.38271 6.301305 6.525959 6.384607 6.718556 6.594288 6.741901 6.718001 6.813375 
3.245666 3.212895 3.105223 3.133651 3.154469 3.21823 3.152379 3.096058 3.044407 2.980208 2.91519 2.782643 2.688084 2.692773 2.765441 2.87949 3.127013 3.15984 3.041574 3.03364 2.991998 3.004729 3.052382 3.058237 3.074706 3.125721 3.108555 3.022348 2.913532 2.892313 2.933888 2.953241 2.924855 2.938745 2.854384 2.802601 2.838383 2.755589 2.70378 2.617039 2.553425 2.500986 2.536447 2.553405 2.594197 2.568653 2.521789 2.618656 2.564666 2.563374 2.543573 2.460326 2.420597 2.465824 2.496586 2.57288 2.708749 2.874465 2.844563 2.853769 2.965799 2.93077 2.845158 3.017226 2.925851 2.899276 2.903757 2.858159 2.883788 2.860981 2.879119 2.803252 2.744043 2.757048 2.774581 2.774113 2.707519 2.684391 2.799193 2.746622 2.826527 2.722319 2.583973 2.532012 2.561818 2.566069 2.473738 2.328109 2.339492 2.414489 2.571934 2.64513 2.649439 2.664484 2.784056 2.799305 2.658365 2.63481 2.567392 2.562392 2.565006 2.52422 2.523131 2.494755 2.483682 2.501693 2.495431 2.481404 2.389688 2.383696 2.38359 2.34057 2.301182 2.288299 2.259541 2.319091 2.351475 2.320683 2.39394 2.412205 2.435993 2.435642 2.385197 2.354257 2.364221 2.405054 2.449919 2.474426 2.380284 2.277465 2.296569 2.357212 2.368524 2.408237 2.379714 2.339695 2.292835 2.291717 2.221918 2.204823 2.221368 2.233351 2.243316 2.241012 2.196212 2.167215 2.046955 2.000472 2.050088 2.167525 2.192494 2.177825 2.212391 2.290501 2.281203 2.227691 2.177922 2.220015 2.222213 2.311207 2.249068 2.268879 2.257247 2.392221 2.589212 2.688761 2.640309 2.635197 2.68607 2.731566 2.652836 6.202626 6.202351 6.203812 6.216059 6.234517 6.249664 6.285237 20.10244 20.18889 19.37998 19.05359 19.4136 19.41788 19.93153 20.29273 20.6071 6.500858 6.270506 6.250355 6.278132 6.4904 6.267028 6.233895 6.501036 6.699696 6.76389 6.763778 6.586242 6.769801 
3.242664 3.199391 3.084024 3.113626 3.174783 3.21793 3.253987 3.149972 3.09913 3.041869 3.004536 2.959538 2.828562 2.758254 2.74829 2.786478 3.020359 3.117583 3.025415 2.986983 2.934345 3.004195 3.01865 3.043771 3.059946 3.124475 3.1041 3.026966 2.958805 2.930012 2.915699 2.928308 3.031564 2.932077 2.890944 2.862207 2.787052 2.705418 2.641239 2.585011 2.547927 1.238311 1.277022 1.272226 1.393421 1.344135 1.308974 1.340555 1.251632 1.228474 2.605381 2.545429 2.478123 2.410562 2.450454 2.485518 2.61859 2.863006 2.903294 2.967422 2.980768 2.864333 2.904128 2.912699 2.963632 2.929336 2.921528 2.892908 2.840499 2.870498 2.857009 2.819233 2.746077 2.732609 2.807896 2.831206 2.766443 2.726501 2.860219 2.751311 2.820149 2.726149 2.604669 2.480412 2.43611 2.422322 2.469842 2.436334 2.439813 2.496912 2.601694 2.6445 2.690708 2.68843 2.657724 2.620777 2.589207 2.582356 2.57347 2.5779 2.631092 2.674717 2.562082 2.530893 2.500869 2.54222 2.486968 2.519744 2.455352 2.319396 2.36382 2.339731 2.277495 2.232965 2.191507 2.276773 2.345422 2.35442 2.332564 2.35736 2.387481 2.430999 2.391829 2.310052 2.325764 2.396855 2.475834 2.4308 2.334309 2.255065 2.289392 2.358769 2.400812 2.392134 2.349278 2.295012 2.316695 2.304793 2.245645 2.139627 2.184264 2.216811 2.23002 2.259114 2.239623 2.159932 2.038339 2.038319 2.058226 2.224649 2.232914 2.198984 2.205102 2.263401 2.332402 2.252288 2.225392 2.241103 2.211817 2.23416 2.233301 2.254363 2.221582 2.358601 2.555928 2.621083 2.607797 2.617476 2.658807 2.623656 6.171788 6.174829 6.170383 6.177236 6.190703 6.216292 6.26245 6.307586 6.353134 20.63302 20.71874 19.2548 19.0337 20.7138 20.63877 20.39321 19.139 6.422556 6.450331 6.474918 6.260028 6.35323 6.233514 6.394006 6.33379 6.709854 6.727376 6.68876 6.656906 6.745427 
3.1926 3.198811 3.116896 3.096043 3.084919 3.201405 3.23 3.236159 3.216069 3.226821 3.155944 3.081903 2.912515 2.748117 2.692036 2.735834 2.89302 3.040694 3.042718 2.985493 2.97349 2.91277 3.037312 3.052026 3.059447 3.063883 3.108153 3.098037 3.026539 2.969619 2.947539 2.910292 2.945851 2.966496 2.906127 2.85826 2.797967 2.756499 2.621047 1.305526 1.246337 1.287292 1.331949 1.417428 1.404316 1.45935 1.322209 1.393106 1.444737 1.259485 2.649398 2.639876 2.575189 2.480361 2.416523 2.452768 2.64246 2.815357 2.957015 2.989358 2.957397 2.914184 2.936573 2.919046 2.95964 2.926701 2.88597 2.812937 2.808613 2.83997 2.84263 2.829401 2.776 2.711252 2.71557 2.772424 2.766382 2.832707 2.796116 2.730284 2.776438 2.690591 2.573745 2.440423 2.345885 2.388772 2.450367 2.508473 2.602024 2.640364 2.633498 2.751047 2.693338 2.682825 2.638666 2.668064 2.640532 2.577254 2.567799 2.560714 2.630863 2.603738 2.576262 2.50418 2.529164 2.538517 2.549875 2.495803 2.504119 2.470173 2.375482 2.33792 2.31698 2.271417 2.200484 2.197641 2.211872 2.207132 2.271112 2.338205 2.469314 2.456359 2.409087 2.367792 2.358413 2.370121 2.488087 2.426167 2.380492 2.365833 2.365549 2.386153 2.366006 2.356266 2.34085 2.322132 2.348321 2.317565 2.245203 2.141611 2.119877 2.212264 2.242924 2.234908 2.216699 2.143177 2.007206 2.021768 2.012776 2.265324 2.265278 2.246953 2.21293 2.215799 2.194615 2.223799 2.224807 2.234527 2.231307 2.214614 2.238183 2.260868 2.322666 2.447554 2.586781 2.602614 2.578994 2.585586 2.597752 6.166797 6.177682 6.171741 6.177612 6.193358 6.206994 6.245356 6.164229 6.120768 17.01693 20.52689 19.22815 19.39858 19.02488 19.75703 20.21029 19.8721 19.02383 6.257511 6.249281 6.260376 6.373041 6.343632 6.506193 6.614654 6.382629 6.472543 6.697265 6.676929 6.677129 6.592279 
3.228703 3.180388 3.148574 3.128463 3.083154 3.095453 3.184646 3.157683 3.218836 3.267272 3.250482 3.161645 2.95493 2.685587 2.641412 2.71822 2.816777 2.888645 1.759632 3.046986 2.987675 2.956537 3.01568 3.100844 3.06724 3.059926 3.057565 3.050434 3.044326 3.022058 2.961262 2.902373 2.940739 2.9458 2.941787 2.908156 2.821939 2.757547 1.331796 1.25156 1.271046 1.298324 1.364862 1.412057 1.485554 1.41695 1.390527 1.334472 1.317387 1.27718 2.675139 2.675658 2.652882 2.583617 2.521371 2.539901 2.695714 2.817321 2.887949 2.953551 2.851831 2.952931 3.032872 2.994389 2.93995 2.989231 2.908227 2.798181 2.770659 2.845188 2.79367 2.843073 2.787286 2.706211 2.694289 2.740371 2.832453 2.905191 2.766641 2.743234 2.7427 2.716262 2.524632 2.412942 2.409245 2.429564 2.513839 2.550053 2.663624 2.577946 2.606856 2.663456 2.678008 2.674834 2.680032 2.661666 2.678104 2.700754 2.707503 2.605412 2.538629 2.538589 2.594242 2.612802 2.632084 2.575133 2.553257 2.44698 2.521143 2.565424 2.447763 2.392134 2.381255 2.386372 2.339309 2.294265 2.223581 2.199681 2.259048 2.350112 2.429447 2.487797 2.392201 2.354613 2.399784 2.407307 2.45791 2.439991 2.449797 2.481714 2.455942 2.408309 2.324869 2.271376 2.275318 2.356337 2.313969 2.252608 2.205993 2.177713 2.192081 2.202285 2.215718 2.199111 2.164733 2.118967 1.998666 2.015141 1.927815 2.107868 2.270781 2.233168 2.206303 2.200342 2.246301 2.318633 2.29636 2.242543 2.303008 2.272343 2.286442 2.359069 2.406325 2.591135 2.666442 2.658274 2.610884 2.594126 6.169733 6.202463 6.200358 6.203576 6.224038 5.955977 5.979914 18.85927 18.95518 18.95727 20.66809 20.63553 21.16478 19.8062 19.02617 19.39452 20.20732 20.31738 19.019 6.183679 6.272303 6.48676 6.29226 6.510045 6.335458 6.348902 6.316905 6.597331 6.657485 6.633874 6.609674 6.593047 
3.231338 3.195199 3.141239 3.124287 3.198007 3.136972 3.115971 3.094242 3.159494 3.33614 3.314956 3.149418 2.943384 2.779082 2.693689 2.742797 2.758411 1.487365 1.639057 1.707061 1.795363 1.743738 3.032434 3.021132 3.064401 3.055439 3.041167 3.024947 3.037169 3.050602 2.962834 2.919026 2.932392 2.884531 2.902948 2.898604 2.860915 1.52456 1.464665 1.35827 1.384566 1.336084 1.338719 1.405506 1.435347 1.444528 1.443577 1.349339 2.744175 2.686456 2.66488 2.642618 2.671905 2.664301 2.709777 2.722365 2.688058 2.755843 2.811324 2.855147 2.906778 3.005879 2.964416 2.969705 3.059193 2.979532 18.63344 2.781239 2.73677 2.779494 2.799142 2.818384 2.694986 2.663741 2.682514 2.748 2.836679 2.838953 2.770079 2.752033 2.786259 2.72175 2.533955 2.410236 2.376169 2.474151 2.535257 2.598912 2.677484 2.658151 2.640151 2.66519 2.67842 2.67255 2.688074 2.637577 2.651727 2.689518 2.65835 2.601851 2.551594 2.558059 2.497746 2.611754 2.573735 2.584436 2.588434 2.448022 2.494796 2.556975 2.573811 2.466338 2.390136 2.388289 2.391418 2.344166 2.221948 2.2353 2.277185 2.377206 2.412485 2.481246 2.372288 2.324645 2.385477 2.429758 2.4694 2.502924 2.474176 2.531508 2.505385 2.459009 2.327707 2.272338 2.277724 2.264123 2.307275 2.291854 2.242085 2.174305 2.127501 2.150176 2.161264 2.144433 2.23948 2.219639 2.212116 2.178501 2.160918 2.190627 2.272867 2.307306 2.284021 2.241419 2.245477 2.264703 2.26923 2.270598 2.261178 2.304595 2.347396 2.391041 2.462493 2.635172 2.718805 2.682993 2.645802 5.954257 6.251153 5.907871 6.106308 6.047988 6.051243 5.971023 18.92715 20.10839 19.44191 19.64025 20.56548 20.59151 20.62608 20.20846 19.04552 19.59059 19.71914 20.30204 19.00815 6.183964 6.208277 6.330001 6.390466 6.514882 6.342667 6.42071 6.4381 6.593621 6.603596 6.505415 6.613413 6.633097 
3.332264 3.198791 3.17576 3.123753 3.138559 3.137343 3.131753 3.084451 3.1716 3.196349 3.238229 3.145136 3.041172 2.921014 2.842976 2.816868 1.45703 1.425017 1.476556 1.587325 1.643772 2.976968 3.032688 3.025222 3.074451 3.063425 3.055938 3.052794 3.060846 3.059727 3.051238 2.957193 2.924972 2.901082 2.892546 2.970621 2.885568 2.929915 1.444386 1.387338 1.348037 1.439203 1.395135 1.460169 2.790959 2.806177 2.821242 2.802408 2.765594 2.692489 2.645797 2.658644 2.657032 2.611607 2.634775 2.721521 2.733535 2.807545 2.877547 2.867115 2.913924 3.001998 2.915816 3.00891 2.984303 2.998768 2.877842 2.795318 2.777694 2.80253 2.820662 2.802454 2.707493 2.655008 2.691487 2.729445 2.833343 2.817662 2.753437 2.791193 2.797606 2.722208 2.591353 2.468678 2.436029 2.430912 2.553562 2.56726 2.648243 2.646855 2.639068 2.64984 2.651366 2.664682 2.645969 2.608494 2.678817 2.591598 2.553659 2.486841 2.502074 2.432413 2.523746 2.553898 2.576603 2.554885 2.540684 2.448943 2.56111 2.61177 2.55781 2.453134 2.383493 2.359028 2.376799 2.366128 2.253071 2.290343 2.311772 2.342498 2.443974 2.421299 2.29985 2.307001 2.389536 2.437407 2.558048 2.454045 2.456649 2.475997 2.4517 2.420374 2.373717 2.306879 2.259251 2.293354 2.284412 2.240121 2.23679 2.151234 2.164896 2.150964 2.140431 2.243051 2.269342 2.285236 2.294204 2.294616 2.240544 2.243438 2.228754 2.248544 2.334487 2.306553 2.249974 2.248244 2.26836 2.29871 2.332295 2.367481 2.370345 2.406753 2.478957 2.63921 2.731195 2.699238 2.658975 6.145547 6.261275 6.293191 6.134541 6.045369 6.286035 6.06817 20.08483 20.07727 20.54024 20.07369 20.99136 20.58662 20.6169 19.76501 19.04342 19.71465 20.65896 19.2622 18.8036 18.76974 19.13277 20.2718 6.488942 6.514236 6.488824 6.404444 6.404469 6.394632 6.399021 6.599324 6.777537 6.634922 
3.399403 3.258523 3.172601 3.064564 3.017658 3.012369 3.05874 3.13481 3.152078 3.110361 3.128946 3.199935 3.148126 3.065958 3.024896 2.943613 2.894606 2.850519 2.812077 2.774215 2.821878 2.937763 2.993371 3.028116 3.049463 3.033548 3.066314 3.076298 3.11354 3.087773 3.110218 2.995671 2.964161 2.974878 2.906249 2.962798 2.914677 2.844288 2.79546 1.385929 1.426172 1.44761 1.512221 1.578073 2.858301 2.855829 2.849227 2.765049 2.787353 2.735213 2.716043 2.70553 2.672184 2.64984 2.687799 2.708922 2.732482 2.780654 2.891758 2.902699 2.909733 3.065159 2.959411 2.993305 3.008081 2.994765 2.867339 2.806675 2.824889 2.86919 2.821369 2.737314 2.629338 2.583419 2.644286 2.735574 2.808496 2.810179 2.781208 2.819706 2.874979 2.829706 2.621093 2.466033 2.427667 2.480783 2.524784 2.57702 2.602202 2.603525 2.624088 2.629801 2.628844 2.643981 2.668278 2.673385 2.658558 2.613397 2.669595 2.58586 2.548812 2.545587 2.608733 2.574334 2.415298 2.368214 2.497466 2.487283 2.499989 2.599598 2.52984 2.415023 2.366093 2.327564 2.305551 2.270385 2.262578 2.304554 2.334436 2.399866 2.460336 2.34852 2.301365 2.32907 2.398538 2.44346 2.479496 2.527419 2.425963 2.402404 2.408609 2.44875 2.421025 2.381723 2.328454 2.288594 2.276503 2.188313 2.139414 2.112441 2.165267 2.16222 2.200713 2.278441 2.299082 2.308089 2.311426 2.352787 2.344441 2.221516 2.196827 2.502049 2.352386 2.359054 2.305831 2.298217 2.33232 2.36328 2.376164 2.389098 2.373387 2.434905 2.533238 2.680816 2.704543 2.67255 6.03838 6.173573 6.203094 6.229212 6.248168 6.26152 6.300526 6.120986 19.13747 18.60275 18.91356 19.30356 20.78124 21.00383 20.64898 19.39216 19.02744 19.37759 20.51885 18.87551 19.29493 15.43133 19.01114 20.40302 6.511678 6.29959 6.431752 6.397821 6.474028 6.2672 6.316436 6.558084 6.720081 6.804371 
3.325784 3.223093 3.205113 3.063562 3.056904 3.024622 3.057464 3.109165 3.095351 3.091002 3.149942 3.147358 3.200306 3.170964 3.121566 3.063313 2.962218 2.875014 2.805465 2.745528 2.73945 2.854883 2.944076 3.015746 2.981012 3.024474 3.013076 3.03808 3.118789 3.12858 3.128361 3.085769 2.977711 2.990172 2.99299 2.964563 2.947376 2.848444 2.80254 2.820011 2.828688 2.84409 2.884124 2.952885 1.600691 2.901219 2.887938 2.865238 2.859526 2.794483 2.752435 2.764932 2.746642 2.759866 2.637944 2.591124 2.640848 2.732395 2.893864 2.931797 2.923425 3.010899 2.922306 3.024856 2.982675 2.99211 2.882481 2.845509 2.859191 2.841074 2.743941 2.663665 2.598286 2.59469 2.636219 2.765405 2.870945 2.820734 2.813837 2.846333 2.806665 2.749887 2.610493 2.464583 2.39391 2.425272 2.512908 2.548522 2.591943 2.5844 2.603118 2.636708 2.63889 2.632959 2.665806 2.645064 2.633259 2.609903 2.644373 2.618885 2.616342 2.666238 2.630833 2.440469 2.30698 2.361698 2.441532 2.497095 2.532149 2.524154 2.452463 2.435053 2.418873 2.378244 2.286117 2.242039 2.244114 2.285557 2.337844 2.442509 2.425938 2.368138 2.355162 2.385548 2.420719 2.431248 2.466882 2.449299 2.463281 2.387964 2.423278 2.459146 2.50298 2.440835 2.405115 2.298995 2.245075 2.226938 2.128798 2.129373 2.167525 2.187921 2.209176 2.302525 2.292118 2.290526 2.290674 2.299371 2.310414 2.330174 2.210713 2.38687 2.424036 2.380548 2.362654 2.393203 2.422276 2.420455 2.37537 2.372196 2.430343 2.552906 2.603982 2.7123 2.707747 2.647399 6.146733 5.979741 6.182942 6.209985 6.107304 6.275802 6.337218 6.292026 20.04311 18.56956 19.05642 6.196243 6.460234 6.550124 6.518141 19.20532 19.85225 20.19393 19.91304 18.79109 6.169063 15.43332 20.15296 6.326975 6.303354 6.298491 6.392144 6.344487 18.49498 6.429697 6.276515 6.547058 6.687189 6.549066 
3.31548 3.28664 3.153309 3.092462 3.013407 3.018793 3.085153 3.177357 3.210107 3.180867 3.118723 3.122212 3.176818 3.244185 3.233128 3.149744 3.015598 2.892948 2.798486 2.752013 2.738341 2.822514 2.884246 3.015507 3.032368 2.990549 2.986495 3.10325 3.109369 3.101618 3.067667 3.088428 3.025563 2.956984 2.97676 2.991709 2.928379 2.851877 2.836542 2.829233 2.842223 2.912159 2.915079 2.983718 2.982085 2.929529 2.920221 2.910226 2.877975 2.848484 2.798023 2.829507 2.895482 2.757969 2.527816 2.487436 2.569157 2.754943 2.913614 2.93551 2.931797 2.927245 3.030359 3.034311 2.99151 2.977029 2.942367 2.862741 2.849705 2.815296 2.723866 2.627923 2.613138 2.623325 2.640466 2.738453 2.863138 2.948353 2.8848 2.780176 2.765466 2.671086 2.556207 2.457005 2.373829 2.435495 2.505848 2.533568 2.627084 2.597884 2.657902 2.642526 2.694549 2.668878 2.66014 2.594258 2.544178 2.602035 2.627445 2.621286 2.735218 2.635365 2.434117 2.318867 2.333602 2.412535 2.469832 2.499206 2.494877 2.514271 2.478565 2.465885 2.506922 2.496016 2.447626 2.30077 2.285348 2.352431 2.426391 2.489648 2.439554 2.377288 2.394083 2.424453 2.41013 2.404906 2.429733 2.478937 2.440255 2.475809 2.450382 2.383112 2.408492 2.412902 2.34472 2.310429 2.271199 2.226073 2.198928 2.161188 2.176599 2.198948 2.230051 2.228835 2.251962 2.258035 2.272796 2.26891 2.268289 2.308654 2.304987 2.233153 2.391773 2.388284 2.398431 2.428807 2.42991 2.399138 2.353072 2.349441 2.480905 2.649652 2.64132 2.675409 2.641117 2.61831 6.12326 6.130558 6.146169 6.179632 6.217436 6.24532 6.281788 6.036285 6.195799 6.096949 6.140233 6.441787 6.443125 -9999 6.260309 6.069956 6.195938 6.391666 6.271138 6.215844 6.147934 6.219055 6.25885 6.291127 6.290927 6.575073 6.43839 6.453532 18.64665 6.450078 6.478475 6.494291 6.654967 6.605824 
3.451568 3.339537 3.249958 3.112426 3.028228 3.036716 3.087264 3.194895 3.179971 3.220875 3.20141 3.215046 3.205214 3.260406 3.202916 3.13801 3.027531 2.961857 2.849242 2.754063 2.728057 2.807642 2.839466 2.957539 3.015065 3.04399 3.040435 3.068475 3.131098 3.150624 3.148381 3.050704 2.988377 2.967371 2.960876 2.97591 2.929096 2.890543 2.902984 2.866657 2.894235 2.922917 2.945652 2.968037 2.975239 2.955916 2.947356 2.936813 2.93194 2.87683 2.985177 3.020125 2.9255 2.690718 2.510161 2.509408 2.563104 2.898462 2.902154 3.012415 2.93314 2.97707 3.025486 3.016285 3.003117 3.00416 2.9909 2.929137 2.846572 2.73235 2.671503 2.671335 2.725539 2.683364 2.666757 2.836049 2.933038 2.894973 2.831125 2.74858 2.73326 2.483174 2.455067 2.40662 2.404754 2.423736 2.494974 2.674839 2.597859 2.634485 2.606958 2.568084 2.63771 2.614307 2.594609 2.572203 2.564406 2.607599 2.654072 2.642308 2.676686 2.496988 2.319538 2.335128 2.405048 2.451115 2.47409 2.530054 2.484592 2.519891 2.524886 2.508544 2.55607 2.598998 2.537322 2.433171 2.427139 2.455148 2.498569 2.520298 2.472696 2.359633 2.373717 2.391992 2.42842 2.434188 2.430353 2.543456 2.449436 2.40336 2.400786 2.37477 2.364847 2.348769 2.282683 2.26009 2.257832 2.224797 2.216811 2.230539 2.226434 2.251281 2.24712 2.229333 2.277114 2.286488 2.286223 2.27925 2.269169 2.273345 2.285949 2.328805 2.355259 2.404092 2.434925 2.425847 2.32638 2.214558 2.20582 2.274795 2.520095 2.590982 2.637145 2.6147 2.598271 2.598062 6.109496 6.078521 6.136869 6.175058 6.219277 6.270948 6.173196 6.170644 6.037647 6.090606 6.088261 6.402175 6.352242 6.297026 6.044168 5.929269 6.18341 6.423995 6.16301 6.127131 6.162291 6.138385 6.253555 6.288675 6.278965 6.378214 6.328266 6.465728 6.372297 6.488896 6.399617 6.357874 6.403462 6.677351 
3.431233 3.432718 3.344868 3.225564 3.039163 3.092081 3.156127 3.225763 3.206166 3.240569 3.233407 3.241302 3.24683 3.241144 3.187764 3.146244 3.084049 3.033075 2.940764 2.787408 2.728342 2.783136 2.833765 2.973357 3.037953 3.016041 3.031722 3.041172 3.085168 3.136306 3.120905 3.014235 3.022119 2.997919 2.994318 2.98502 2.965051 2.971256 2.950199 2.934371 2.975193 2.985722 2.96291 2.967818 2.967838 2.972696 2.980554 3.013325 2.979547 3.035852 3.040064 2.945021 2.853962 2.665715 2.556599 2.569798 2.63007 2.728698 2.867079 2.913288 2.886092 3.144311 2.981485 3.031224 3.012389 3.000442 2.994409 2.927377 2.803003 2.717131 2.703307 2.685139 2.751042 2.709889 2.732589 2.79225 2.918019 2.981892 2.86977 2.76629 2.634444 2.480463 2.359994 2.327585 2.380746 2.447651 2.441029 2.521346 2.568542 2.596725 2.525852 2.525425 2.600163 2.587025 2.561812 2.554732 2.531488 2.617456 2.641448 2.681777 2.559584 2.435464 2.396132 2.455393 2.402495 2.393233 2.410867 2.422103 2.517226 2.585469 2.536467 2.542189 2.619002 2.651463 2.608469 2.546853 2.546233 2.5985 2.619374 2.529596 2.383737 2.316486 2.359521 2.353499 2.438806 2.458251 2.500848 2.483738 2.489552 2.427092 2.361449 2.289763 2.326176 2.334924 2.300098 2.250207 2.246616 2.247039 2.270268 2.304076 2.278935 2.271987 2.261285 2.251957 2.314884 2.237533 2.247242 2.320215 2.323826 2.318908 2.297555 2.360223 2.363539 2.366871 2.341633 2.302972 2.258895 2.043013 2.070861 2.232019 2.519958 2.570586 2.600255 2.586349 2.571797 2.56583 6.112283 6.137455 6.184702 2.622619 2.681869 6.323435 6.435816 6.064828 6.067713 6.068027 6.106918 6.302749 6.07879 6.116531 6.127151 6.107558 6.144052 6.127557 6.036321 6.143594 6.139749 6.164377 6.257089 6.213739 6.318725 6.323059 6.294601 6.417984 6.294533 6.532623 6.404744 6.41573 6.437647 6.576099 
3.455723 3.435531 3.380162 3.285053 3.201313 3.165658 3.196242 3.22176 3.197188 3.210535 3.228199 3.269052 3.337539 3.294829 3.276493 3.241459 3.183628 3.164926 3.041198 2.800745 2.703109 2.727823 2.77898 2.929239 2.981185 3.005782 3.056029 3.077798 3.061884 3.063491 3.17102 3.168136 3.055536 3.042958 3.032531 3.023467 3.011163 3.021697 3.011804 2.999673 2.999913 3.006774 3.008646 3.003305 2.996164 3.00298 3.035186 3.02808 3.040221 3.033426 2.995091 2.914885 2.827234 2.642796 2.556594 2.544412 2.601394 2.711531 2.914453 3.02215 2.965041 3.039402 3.033925 3.05431 3.019897 2.983199 2.972686 2.943048 2.813557 2.757227 2.74266 2.753224 2.773391 2.789377 2.796681 2.872308 2.907226 2.849553 2.774357 2.731744 2.576115 2.436812 2.352233 2.285822 2.357156 2.38953 2.453831 2.528105 2.544387 2.554519 2.475814 2.503982 2.625151 2.627201 2.588841 2.522856 2.581043 2.680938 2.668995 2.583037 2.460036 2.454477 2.445378 2.459258 2.456196 2.40603 2.399108 2.415348 2.509439 2.560694 2.607863 2.627639 2.659448 2.645044 2.675791 2.640115 2.624684 2.62949 2.615422 2.460133 2.38717 2.292098 2.354522 2.365783 2.462595 2.497537 2.548344 2.507705 2.454853 2.433379 2.305027 2.29574 2.300551 2.30757 2.316405 2.307749 2.282826 2.284331 2.313811 2.275791 2.250711 2.241149 2.253244 2.181467 2.311263 2.278416 2.361276 2.366551 2.419336 2.384073 2.323628 2.31609 2.318597 2.334894 2.116495 1.974527 2.101541 2.166457 2.193551 2.30961 2.513676 2.598189 2.607579 2.588093 2.574645 2.579187 2.617009 2.627069 2.698964 2.758778 2.723235 2.765029 6.041839 6.043039 6.063792 6.122161 6.104945 6.143809 6.071034 6.170078 6.167561 6.23794 6.178369 6.170408 6.201044 6.114617 6.127237 6.065505 6.175942 6.27013 6.38658 6.244348 6.240579 6.234482 6.264464 6.563746 6.623091 6.654932 6.677804 6.512729 
3.533858 3.502644 3.421874 3.317148 3.224486 3.082315 3.063155 3.068277 3.126555 3.149194 3.204864 3.213627 3.280868 3.237512 3.191034 3.204675 3.285455 3.204599 3.09085 2.812016 2.675144 2.701277 2.766509 2.894678 2.992059 2.999948 3.012888 3.065698 3.095763 3.159514 3.141072 3.114603 3.167708 3.133183 3.125427 3.053542 3.043594 3.057321 3.054356 3.05195 3.084268 3.056121 3.059203 3.062296 3.044015 3.052927 3.05902 3.077585 3.094837 2.99597 2.87006 2.867624 2.771102 2.670948 2.560434 2.491932 2.497201 2.64601 2.863356 2.987492 3.036803 3.033716 3.015304 3.023635 2.999582 2.963078 2.918883 2.825204 2.748926 2.701354 2.735462 2.78482 2.788039 2.840158 2.859852 2.952514 2.91249 2.910359 2.779194 2.633076 2.578175 2.501204 2.395939 2.337757 2.272236 2.342396 2.432992 2.473367 2.485788 2.486175 2.564381 2.588428 2.631336 2.611576 2.579899 2.5605 2.625884 2.658024 2.598255 2.535725 2.479115 2.499928 2.499226 2.524678 2.512002 2.442534 2.488265 2.540903 2.591348 2.574558 2.569294 2.610244 2.591633 2.684829 2.63509 2.646961 2.607874 2.608265 2.53542 2.413604 2.332056 2.296808 2.340407 2.408095 2.492161 2.468973 2.478108 2.454014 2.375625 2.312168 2.308572 2.298095 2.331191 2.338774 2.286305 2.299778 2.370416 2.350895 2.330469 2.264444 2.261534 2.243011 2.339054 2.34438 2.377903 2.385268 2.36296 2.3621 2.404438 2.393223 2.332112 2.291279 2.308532 2.261209 2.164677 2.11501 2.055628 2.251545 2.308252 2.498738 2.568069 2.671309 2.647948 2.612192 2.601511 2.688435 2.705921 2.662098 2.716694 2.737929 2.724573 2.758056 6.035434 6.02985 6.077946 6.071405 6.177326 6.296161 6.289952 6.465845 6.456919 6.330042 5.961995 6.044391 6.016149 6.108407 6.125513 6.158776 6.175175 6.340158 6.335834 6.360488 6.364563 6.230742 6.197875 6.425287 6.423354 6.629948 6.674321 6.431325 
3.562046 3.487797 3.444131 3.318379 3.191649 3.098321 3.036915 3.051106 3.108657 3.114847 3.170775 3.168934 3.151386 3.150807 3.178568 3.245523 3.283736 3.183872 3.098377 2.868768 2.708566 2.690367 2.76537 2.874068 2.96202 3.071476 3.08377 3.057647 3.066598 3.088342 3.146199 3.184498 3.18872 3.13569 3.110966 3.072188 3.070403 3.087864 3.112726 3.135395 3.066619 3.132873 3.097945 3.095702 3.057367 3.063771 3.095331 3.102477 3.056406 2.978128 2.88835 2.79401 2.722447 2.659825 2.562306 2.444849 2.461165 2.555383 2.714298 2.905628 3.008371 3.059986 2.984389 2.963698 2.970636 2.935988 2.895939 2.834884 2.760441 2.706008 2.697036 2.741525 2.80723 2.825713 2.93991 2.871922 2.8801 2.831837 2.741241 2.632023 2.500197 2.46057 2.448857 2.396473 2.320011 2.335326 2.362502 2.464085 2.496835 2.478153 2.533202 2.602645 2.60116 2.583342 2.525542 2.556197 2.549509 2.543517 2.465926 2.498926 2.617166 2.562779 2.548868 2.56847 2.538894 2.581949 2.586796 2.614491 2.684096 2.64157 2.627374 2.658161 2.688944 2.680465 2.694035 2.684061 2.539611 2.514439 2.449487 2.40748 2.376606 2.343454 2.374276 2.41781 2.475102 2.493636 2.509963 2.412266 2.323511 2.29516 2.320881 2.332483 2.330896 2.334695 2.315596 2.420933 2.457554 2.384459 2.333317 2.308755 2.277526 2.311665 2.338851 2.392715 2.390212 2.406554 2.396707 2.394784 2.361927 2.395375 2.374506 2.281829 2.1837 2.221602 2.164814 2.211389 2.25446 2.340941 2.448546 2.598713 2.675846 2.703699 2.693491 2.750375 2.746881 2.732426 2.711415 2.70114 2.712758 2.725071 2.729044 2.738987 6.123082 6.138789 6.055546 6.153808 6.169356 6.294378 6.254816 6.231988 6.141057 6.033478 5.971775 6.019653 6.018697 6.203999 5.980285 5.978346 6.126118 6.057504 6.366917 6.187274 6.194782 6.454971 6.26981 6.491769 6.585088 6.404728 6.408497 3.210759 
3.597131 3.505848 3.394881 3.338724 3.269423 3.183496 3.057891 2.956287 3.090595 3.077427 3.142842 3.174539 3.149932 3.114267 3.153477 3.24947 3.169824 3.247161 3.125584 2.961236 2.792413 2.706099 2.731963 2.810459 2.986658 3.073435 3.098835 3.064325 3.065378 3.150135 3.125151 3.143661 3.135792 3.161508 3.110849 3.115111 3.191344 3.09469 3.097538 3.098907 3.102914 3.091587 3.132588 3.107833 3.075454 3.081583 3.147119 3.161086 3.034997 2.947346 2.845788 2.739918 2.673018 2.632033 2.586847 2.548832 2.506438 2.548018 2.655511 2.86179 2.931701 2.946491 2.92722 2.952 2.949279 2.933547 2.932484 2.897801 2.80638 2.732751 2.693745 2.777078 2.809869 2.827096 2.880736 2.911798 2.85675 2.817061 2.68017 2.613204 2.590402 2.564132 2.507801 2.480168 2.416218 2.37919 2.350936 2.436299 2.469247 2.523014 2.559696 2.498102 2.537576 2.546243 2.545139 2.554122 2.485086 2.491307 2.549742 2.576995 2.564813 2.564808 2.649754 2.565322 2.593016 2.621561 2.637613 2.668537 2.715209 2.696446 2.696202 2.685724 2.740228 2.661813 2.736261 2.667088 2.568903 2.494119 2.52101 2.461491 2.366907 2.363046 2.36826 2.349588 2.398335 2.483652 2.484776 2.381443 2.354908 2.276448 2.31019 2.349171 2.356424 2.300114 2.417978 2.487782 2.488539 2.42221 2.365091 2.339324 2.33376 2.35798 2.364287 2.376779 2.406748 2.415135 2.378056 2.365523 2.323292 2.245976 2.332834 2.324726 2.17667 2.125319 2.166325 2.294565 2.382288 2.386087 2.521392 2.650237 2.663207 2.716404 2.770838 2.709772 2.712106 2.705199 2.706735 2.706466 2.711786 2.709461 2.716023 6.060995 6.151819 6.032424 6.091734 6.11113 6.214146 6.455682 6.268334 6.199076 6.166538 6.022444 6.016468 5.911762 5.960046 6.034678 6.062972 5.950313 6.013798 6.09234 6.25653 6.477085 6.399749 6.1333 17.83437 17.97917 6.558496 6.386617 6.474435 3.196548 
3.608677 3.495553 3.412454 3.37062 3.297184 3.177443 3.069243 2.93433 3.008834 3.028828 3.092625 3.119343 3.109298 3.087986 3.155247 3.196334 3.089588 3.10263 3.118041 3.039931 2.901737 2.779301 2.728886 2.80283 2.959319 3.114527 3.130457 3.109984 3.107492 3.096867 3.128234 3.139068 3.153289 3.169153 3.099741 3.145751 3.163375 3.143096 3.107635 3.101124 3.107019 3.144205 3.129561 3.138478 3.14778 3.164743 3.160567 3.103754 3.022216 2.908888 2.817046 2.728148 2.666869 2.671737 2.626138 2.624007 2.599634 2.582722 2.615152 2.776163 2.879627 2.919763 2.930582 2.903146 2.920496 2.9293 2.994435 2.957544 2.883895 2.767058 2.685144 2.714492 2.797535 2.96435 2.920765 2.871978 2.741846 2.69111 2.67073 2.639124 2.689874 2.668257 2.595702 2.544209 2.49414 2.414377 2.400156 2.438964 2.479649 2.499079 2.521285 2.495142 2.546162 2.628641 2.603179 2.631967 2.541136 2.561726 2.548013 2.548283 2.572178 2.585397 2.599934 2.634953 2.657984 2.671864 2.70733 2.676375 2.760492 2.695083 2.724054 2.741017 2.696883 2.741759 2.785084 2.767455 2.693994 2.586781 2.510487 2.482289 2.423293 2.372873 2.347213 2.301202 2.365365 2.362802 2.394815 2.390914 2.345305 2.295328 2.278914 2.23562 2.354694 2.420033 2.380146 2.446309 2.431869 2.425994 2.383544 2.380258 2.429758 2.454314 2.420221 2.393152 2.400385 2.392897 2.403263 2.410338 2.376967 2.240035 2.201588 2.26394 2.197132 2.186248 2.194162 2.23823 2.330148 2.394718 2.562809 2.641936 2.607629 2.586435 2.643956 2.679386 2.683364 2.67545 2.689712 2.700027 2.716063 2.716608 2.74386 6.049153 6.070287 6.056426 6.112483 6.150008 6.191233 6.198378 6.128595 6.188465 6.13834 6.232106 6.124146 5.975076 6.144815 6.038609 6.013875 6.11473 6.197529 6.224023 6.414433 6.198308 6.193572 6.414306 18.41092 19.13292 6.588562 6.629414 6.635548 3.274978 
3.540196 3.525908 3.41425 3.359181 3.271112 3.197916 3.110681 3.037551 2.987421 2.981755 3.022684 3.074681 3.089146 3.172896 3.127415 3.14981 3.129963 3.151336 3.144856 3.163456 3.027165 2.86973 2.758584 2.69228 2.804641 2.961176 3.075947 3.145868 3.103713 3.101602 3.106704 3.106221 3.106968 3.166218 3.135527 3.140497 3.181095 3.135304 3.120584 3.131698 3.116164 3.16695 3.139088 3.162821 3.182011 3.160654 3.157607 3.126734 3.006723 2.898172 2.814167 2.738992 2.690037 2.647882 2.634775 2.636524 2.616764 2.634907 2.684397 2.793303 2.872303 2.936151 2.951451 2.914072 2.933323 2.899744 3.02126 2.964848 2.899906 2.784916 2.703989 2.738758 2.811995 2.980366 2.941049 2.77008 2.638594 2.607731 2.667281 2.72409 2.762486 2.672438 2.626469 2.63185 2.499658 2.379185 2.345443 2.347965 2.379999 2.416116 2.420038 2.49829 2.576547 2.636652 2.57819 2.621733 2.618204 2.63859 2.581705 2.611769 2.593439 2.61948 2.657704 2.636204 2.622512 2.651168 2.633753 2.627044 2.78836 2.74002 2.743499 2.751133 2.695566 2.748295 2.805506 2.795892 2.746749 2.677814 2.608194 2.532403 2.481139 2.375314 2.385319 2.357803 2.348281 2.380197 2.420084 2.421081 2.374251 2.333286 2.329462 2.365961 2.408787 2.430104 2.405023 2.419397 2.447626 2.435068 2.431752 2.432998 2.468469 2.507842 2.488021 2.446146 2.421686 2.425195 2.446039 2.399159 2.355371 2.315332 2.223423 2.170292 2.225692 2.267608 2.278294 2.200983 2.266896 2.443811 2.596195 2.61561 2.538298 2.518559 2.59531 2.665999 2.652094 2.645995 2.689762 2.720402 2.742532 2.758432 6.009454 6.042541 6.040251 6.166843 6.20789 6.547246 6.460519 6.179692 6.165908 6.196644 6.145898 6.082377 6.200525 6.205642 6.251637 6.091053 6.052697 6.077743 6.226415 6.236907 6.398375 6.235432 6.140166 6.192295 19.03134 19.07549 6.522887 6.409011 3.303964 3.324365 
3.568262 3.434885 3.400929 3.30989 3.256052 3.155069 3.171655 3.108957 3.006611 2.935821 2.993941 3.053735 3.139826 3.154489 3.135309 3.161615 3.257471 3.166213 3.173033 3.22231 3.135268 2.974156 2.806309 2.580693 2.703226 2.868178 2.919885 3.057291 3.099852 3.105803 3.089761 3.091913 3.14247 3.198241 3.170058 3.157104 3.13422 3.07968 3.152643 3.150013 3.167897 3.167352 3.183211 3.183389 3.153385 3.105544 3.081563 3.049727 2.986637 2.884617 2.793853 2.742939 2.718047 2.674208 2.654464 2.648284 2.639637 2.727797 2.797123 2.870131 2.902485 2.904062 2.942234 2.973657 2.95434 2.946131 2.957025 2.919021 2.871316 2.799895 2.755187 2.810785 2.904988 2.990508 2.882588 2.677016 2.586308 2.610198 2.683506 2.809946 2.821461 2.720031 2.681711 2.574172 2.418441 2.378529 2.340377 2.30873 2.37952 2.353739 2.457269 2.52749 2.601139 2.652704 2.596455 2.649601 2.688333 2.667942 2.649036 2.617909 2.600478 2.634266 2.698806 2.695179 2.653945 2.654504 2.624795 2.710591 2.777551 2.750919 2.776 2.744964 2.738809 2.761138 2.84265 2.784891 2.790328 2.768564 2.717198 2.585738 2.507994 2.442549 2.362598 2.378483 2.429122 2.45968 2.447122 2.445393 2.372359 2.367018 2.374317 2.394749 2.402424 2.388122 2.37832 2.412108 2.443567 2.437687 2.447015 2.463342 2.495121 2.476089 2.338937 2.281702 2.348886 2.370894 2.416259 2.316634 2.247924 2.274576 2.342777 2.349003 2.207223 2.340301 2.316456 2.288568 2.345194 2.579477 2.676675 2.569859 2.514378 2.523604 2.551014 2.576903 2.579482 2.620426 2.664621 2.722345 2.746474 2.75888 6.102885 6.16129 6.386275 6.503905 6.554519 6.317581 6.405035 6.152647 6.17693 6.397817 6.189589 6.402862 6.196141 6.214746 6.163436 6.175678 6.147149 6.175308 6.106902 6.186365 6.196614 6.160237 6.157434 5.990813 18.34792 19.50835 3.338129 3.355682 3.350946 3.414586 
3.58884 3.602314 3.400293 3.345626 3.254195 3.197931 3.220738 3.140293 3.0537 2.950184 3.005512 3.007603 3.114908 3.170089 3.152948 3.105504 3.161951 3.250472 3.27244 3.252761 3.154194 3.037352 2.835702 2.605885 2.578994 2.732304 2.856821 2.97559 3.076145 3.085881 3.079772 3.074767 3.089456 3.136972 3.173654 3.16428 3.080865 3.105859 3.109313 3.121785 3.179361 3.192183 3.195062 3.130869 3.105702 3.066833 3.046782 3.024438 2.965799 2.863931 2.775166 2.737736 2.724761 2.674773 2.643538 2.641723 2.653162 2.79343 2.939305 2.904052 2.903619 2.91514 3.022414 3.017735 3.006703 2.940098 2.931421 2.885406 2.86272 2.838068 2.837045 2.919977 2.927642 2.905817 2.750222 2.623748 2.60178 2.691883 2.748061 2.792663 2.79603 2.769281 2.766977 2.677113 2.518223 2.409225 2.387949 2.397785 2.44788 2.503905 2.517002 2.625579 2.673659 2.666717 2.619124 2.63362 2.652775 2.624562 2.659657 2.657409 2.621301 2.67076 2.720377 2.74682 2.747588 2.692173 2.674977 2.702727 2.734643 2.732889 2.747959 2.760227 2.764739 2.771458 2.799809 2.872654 2.859293 2.782368 2.667785 2.599313 2.486175 2.426447 2.442977 2.511301 2.499592 2.462152 2.397562 2.390507 2.3889 2.377878 2.390873 2.387679 2.385792 2.393589 2.40923 2.43581 2.444111 2.479069 2.469543 2.480096 2.48505 2.47062 2.403858 2.293013 2.304208 2.301279 2.388315 2.309081 2.260838 2.261102 2.276555 2.38244 2.276041 2.335138 2.29606 2.318323 2.543482 2.676024 2.658914 2.547601 2.52951 2.536045 2.552917 2.560159 2.564584 2.585698 2.630411 2.672952 2.704553 2.749755 6.317438 6.350884 6.115081 -9999 6.399636 6.269439 2.96024 2.942926 2.981653 2.945678 6.274484 6.25885 6.167877 6.168553 6.087249 6.423502 6.089752 6.0322 6.150735 6.277689 6.339329 2.977965 2.970366 2.987543 3.021473 3.172901 3.237273 3.389393 3.31553 3.230458 
3.564823 3.526691 3.506199 3.352126 3.254709 3.219461 3.241795 3.223825 3.149789 3.052515 3.017912 2.971963 3.095056 3.168868 3.14423 3.11861 3.09055 3.150105 3.224008 3.271916 3.119587 3.031086 2.826008 2.725117 2.634424 2.647847 2.73828 2.877445 3.096653 3.043456 3.072743 3.062829 3.07315 3.094146 3.105127 3.0885 3.1339 3.090972 3.155741 3.142063 3.16695 3.152505 3.154184 3.116627 3.091862 3.029932 3.039687 3.002608 2.933003 2.837671 2.774672 2.75273 2.749673 2.704833 2.66426 2.66277 2.704482 2.750772 2.95405 2.96884 2.958139 2.980188 2.956262 3.05846 3.070444 2.990783 2.979212 2.93726 2.956491 2.905094 2.955865 2.932036 2.939864 2.817137 2.677952 2.63864 2.647216 2.716872 2.742832 2.770426 2.736521 2.783126 2.833968 2.7648 2.637007 2.523233 2.494043 2.526427 2.50537 2.574375 2.642699 2.599863 2.615294 2.612299 2.604461 2.547957 2.635741 2.66102 2.590255 2.654474 2.631957 2.691344 2.672418 2.750604 2.838164 2.81873 2.82848 2.723927 2.751626 2.730203 2.767674 2.786646 2.789911 2.80815 2.889668 2.910394 2.898609 2.740284 2.6339 2.500081 2.555119 2.535414 2.550221 2.562778 2.5567 2.456196 2.339426 2.343393 2.355035 2.355742 2.358199 2.341735 2.353331 2.337513 2.335163 2.423537 2.422087 2.440332 2.518869 2.519261 2.482843 2.435073 2.447427 2.368418 2.30286 2.222528 2.222599 2.234028 2.221643 2.215473 2.275725 2.252629 2.299147 2.279438 2.281834 2.482761 2.650674 2.643595 2.57315 2.570856 2.555816 2.57049 2.570922 2.564834 2.566761 2.578612 2.600499 2.634465 2.675628 6.231542 6.264099 6.311218 6.245768 6.266881 -9999 3.003142 2.963597 2.975315 3.008219 3.023864 3.007954 3.070164 3.099868 6.199263 6.264779 6.057448 6.004434 6.076933 6.125284 2.906259 2.935449 2.978347 3.017246 2.971445 3.033151 3.032037 3.195169 3.328444 3.185154 3.118163 
3.492425 3.542784 3.449009 3.39571 3.260182 3.176085 3.170836 3.201796 3.187463 3.09325 3.035221 3.012811 3.039748 3.167403 3.155211 3.126901 3.078485 3.171299 3.294901 3.250772 3.152185 3.033828 2.913771 2.819762 2.718973 2.636987 2.649505 2.816242 2.919427 3.016606 3.076329 3.027175 3.067413 3.084533 3.094242 3.101389 3.09674 3.12916 3.138676 3.124084 3.150054 3.157027 3.165679 3.109069 3.093678 3.069427 3.022587 2.962315 2.887577 2.81671 2.795969 2.79752 2.776026 2.73531 2.685047 2.664087 2.675068 2.853977 2.864974 2.993107 2.965204 3.043507 2.96997 3.14778 3.07257 3.053853 3.090743 3.011962 2.988357 2.998794 2.997344 2.941136 2.925053 2.821283 2.74063 2.663009 2.74416 2.696594 2.736714 2.744287 2.705982 2.742476 2.819314 2.864994 2.793095 2.659519 2.616383 2.645405 2.699187 2.719715 2.70938 2.722213 2.678257 2.622822 2.575856 2.536701 2.549697 2.575764 2.596073 2.616337 2.694833 2.734913 2.69672 2.717472 2.782236 2.882308 2.876911 2.767872 2.754475 2.794499 2.78929 2.80723 2.797006 2.839477 2.867532 2.938613 2.918517 2.755675 2.601287 2.544702 2.560027 2.613382 2.616947 2.604852 2.535099 2.46824 2.399377 2.382476 2.312479 2.322265 2.373198 2.392119 2.419443 2.423222 2.424422 2.412449 2.489181 2.506275 2.507862 2.531152 2.492421 2.440663 2.30311 2.27512 2.318857 2.250467 2.118672 2.108881 2.156752 2.204854 2.157546 2.138478 2.261173 2.308679 2.360991 2.58495 2.619394 2.581807 2.56701 2.555663 2.590453 2.600783 2.592198 2.592305 2.594039 2.593072 2.591364 2.605849 2.635543 6.191365 6.230172 6.289577 2.837951 3.0036 3.031137 2.955306 2.940948 3.050094 3.008035 2.982538 3.055048 3.089141 3.106887 3.109771 6.218215 3.167739 3.105697 3.017099 2.995859 2.986282 2.900847 3.011097 2.996418 3.008356 3.037775 3.137933 3.221358 3.308481 3.185027 3.017125 
3.45259 3.487711 3.474573 3.349283 3.273024 3.224415 3.171213 3.157958 3.145787 3.052535 3.049758 3.036417 3.043944 3.154301 3.14244 3.069574 3.109979 3.166345 3.263096 3.229568 3.189111 3.089004 2.952183 2.910806 2.80812 2.683689 2.632832 2.705062 2.829162 3.025435 3.049595 3.144139 3.097432 3.099954 3.099293 3.129978 3.133641 3.13417 3.172154 3.228505 3.125843 3.124185 3.136357 3.121708 3.077743 3.066817 2.982522 2.928664 2.860335 2.816247 2.82167 2.846144 2.837762 2.763956 2.719634 2.689238 2.788944 2.890121 2.868478 2.991225 3.000381 3.011418 3.075571 3.040298 3.05373 3.045638 3.058135 3.040669 3.027144 2.9756 3.013829 2.940123 2.972106 2.935439 2.830886 2.774571 2.771916 2.761473 2.749765 2.74888 2.738474 2.729018 2.727909 2.852798 2.825342 2.846363 2.823796 2.796625 2.686029 2.639225 2.658818 2.675302 2.707961 2.721144 2.710138 2.590534 2.597818 2.600234 2.699777 2.656864 2.74181 2.78664 2.793995 2.741851 2.780013 2.888091 2.898294 2.793171 2.779779 2.719893 2.850448 2.864343 2.858194 2.865879 2.870879 2.87625 2.799946 2.599929 2.502603 2.547021 2.564401 2.696827 2.636595 2.567265 2.475203 2.453027 2.475677 2.434269 2.378702 2.328923 2.3606 2.409611 2.420323 2.472019 2.453363 2.466089 2.530939 2.480412 2.476012 2.438603 2.395115 2.426655 2.296447 2.270334 2.287841 2.220458 2.092839 2.191578 2.159693 2.307265 2.064167 2.049219 2.214466 2.441466 2.550109 2.638005 2.56728 2.562285 2.545953 2.595366 2.626586 2.628168 2.623376 2.621851 2.618773 2.616057 2.616571 2.616907 6.153335 6.199421 6.257419 2.793756 2.841959 2.921467 2.991184 2.922271 2.95645 2.962544 3.046411 3.054188 3.044753 3.100564 3.127191 3.132506 3.063771 3.028121 3.051075 2.979954 2.99859 2.882893 2.886448 2.865167 2.902099 2.891062 2.885121 3.131474 3.128305 3.21408 3.108189 3.013646 
3.480183 3.489343 3.50832 3.383096 3.271331 3.237268 3.140344 3.11035 3.134342 3.127318 3.090728 3.050089 3.090957 3.14688 3.142908 3.128345 3.130609 3.089166 3.177611 3.319116 3.192809 3.115223 2.964019 2.918674 2.85829 2.761123 2.685139 2.693445 2.76833 2.876916 2.987339 3.087707 3.168812 3.159184 3.134043 3.128366 3.173374 3.130726 3.162729 3.201735 3.143137 3.168273 3.152653 3.114262 3.077671 3.023197 2.958399 2.916569 2.865594 2.808883 2.795511 2.797906 2.822463 2.748371 2.743072 2.696486 2.811136 2.961806 2.905527 2.974502 3.008895 3.115203 3.089278 3.063201 3.047403 3.036839 3.05137 3.035628 3.006397 2.911869 2.913344 2.944462 3.008702 2.987985 2.909825 2.838424 2.82375 2.808023 2.776443 2.795323 2.777246 2.751438 2.71704 2.745126 2.76626 2.769922 2.835784 2.800572 2.666991 2.698847 2.709487 2.718189 2.732146 2.772363 2.750869 2.748305 2.61621 2.597604 2.693058 2.775944 2.7306 2.818582 2.86887 2.830087 2.8326 2.811665 2.909642 2.857202 2.878915 2.862858 2.85708 2.88361 2.90923 2.88241 2.844847 2.828612 2.734206 2.594507 2.532175 2.567962 2.687184 2.674412 2.670261 2.531874 2.50184 2.50888 2.521442 2.524271 2.388147 2.283172 2.334675 2.42309 2.438984 2.450749 2.443373 2.389897 2.460448 2.528075 2.481902 2.397587 2.419321 2.434503 2.337269 2.276397 2.298013 2.151534 2.161651 2.325256 2.176187 2.199121 2.196105 2.296371 2.447097 2.57316 2.590382 2.574849 2.569111 2.534931 2.579553 2.624292 2.656285 2.673553 2.658665 2.657022 2.650461 2.659301 2.657816 2.677871 6.214528 2.739806 2.791849 2.817941 2.856811 2.945042 2.951593 2.951146 2.973377 3.001688 3.004434 3.067575 3.08378 3.104715 3.064808 3.095916 3.1333 3.006448 3.009897 3.01271 2.931573 2.858021 2.86326 2.841262 2.84352 2.841531 2.87922 3.024713 3.125492 3.276819 3.202015 3.0543 
3.550485 3.506774 3.521432 3.436573 3.313842 3.26331 3.229695 3.150741 3.108733 3.098042 3.094558 3.077798 3.119201 3.139246 3.155567 3.078597 3.087122 3.116347 3.164107 3.311889 3.205245 3.176716 3.043257 2.943547 2.892099 2.846633 2.778039 2.70793 2.705199 2.801645 2.895965 3.009826 3.113102 3.185292 3.163375 3.150547 3.131723 3.147379 3.175363 3.119623 3.1681 3.185225 3.228769 3.165664 3.092696 3.00833 2.950489 2.922586 2.88391 2.824976 2.76566 2.757918 2.757516 2.75892 2.78338 2.782195 2.920943 2.952152 2.929275 2.968322 3.02394 3.115711 3.188425 3.147236 3.092864 3.024795 2.986291 2.944676 2.925322 2.851963 2.898396 2.940571 2.983535 3.051833 2.919728 2.88124 2.933033 2.833043 2.851933 2.81727 2.788899 2.74914 2.717951 2.686594 2.677845 2.673364 2.669387 2.706074 2.674224 2.678369 2.686217 2.710952 2.77069 2.736795 2.778391 2.763696 2.691746 2.665791 2.638335 2.812382 2.865961 2.844502 2.797022 2.86475 2.896656 2.876871 2.879058 2.868717 2.937936 2.873285 2.924702 2.924666 2.898518 2.862589 2.846566 2.798654 2.724954 2.65191 2.646483 2.661127 2.706751 2.710224 2.638203 2.52688 2.496423 2.529128 2.526981 2.461938 2.363931 2.287485 2.30787 2.377456 2.39305 2.422886 2.40718 2.377654 2.419051 2.458037 2.430521 2.382979 2.409311 2.418288 2.211379 2.320388 2.383488 2.191812 2.211613 2.295338 2.290969 2.304488 2.370121 2.464843 2.519881 2.546727 2.555419 2.585809 2.552881 2.529591 2.57052 2.624557 2.656997 2.676981 2.691258 2.688628 2.692824 2.700861 2.716145 6.256097 6.282881 2.821553 2.865737 2.880279 2.930526 2.957595 3.027007 2.963093 3.038426 2.990935 3.011285 3.058399 3.087996 3.155837 3.279591 6.593444 6.218129 2.946878 2.988423 2.914489 2.802972 2.806162 3.012994 2.866978 2.839329 2.854257 2.994771 3.076924 3.20463 3.217727 3.201974 3.051955 
3.490391 3.531442 3.537353 3.481139 3.357929 3.290796 3.245838 3.210382 3.197666 3.140054 3.081318 3.07791 3.102838 3.11356 3.080158 3.01451 3.028385 3.054788 3.117517 3.253931 3.191934 3.104476 3.037617 2.921665 2.927611 2.934656 2.818928 2.699574 2.681106 2.749333 2.812494 2.87092 2.950377 3.099293 3.165155 3.190358 3.154764 3.177052 3.162144 3.113057 3.143081 3.150761 3.176182 3.161096 3.068058 3.016234 2.971109 3.013005 2.953734 2.816649 2.753036 2.684402 2.719049 2.756204 2.813216 2.84143 2.96705 3.018722 2.969649 3.034291 3.067707 3.103942 3.156895 3.060393 3.076873 3.110956 3.01922 2.950657 2.886733 2.814244 2.837945 2.898457 2.93846 2.900395 2.897094 2.935739 2.929697 2.870854 2.90571 2.864679 2.81581 2.789651 2.755685 2.74712 2.638376 2.622492 2.639759 2.627674 2.652205 2.698694 2.747324 2.774372 2.745925 2.777938 2.737538 2.746769 2.748046 2.74535 2.811263 2.796574 2.804951 2.87974 2.88124 2.933262 2.89304 2.946817 2.896621 2.882689 2.911284 2.84644 2.872781 2.896931 2.909855 2.873092 2.823465 2.766972 2.733891 2.757557 2.737268 2.744262 2.802601 2.682296 2.597925 2.542444 2.508066 2.475453 2.406279 2.372059 2.345158 2.314706 2.316578 2.348698 2.398329 2.418975 2.434671 2.436563 2.446965 2.45051 2.426152 2.456684 2.405995 2.331654 2.24124 2.405308 2.392725 2.302438 2.321008 2.301879 2.404174 2.461476 2.466598 2.552784 2.539362 2.543186 2.577193 2.595407 2.591084 2.5826 2.580316 2.609791 2.649439 2.682281 2.700525 2.720036 2.739135 2.748239 6.322976 6.185408 2.84882 2.841292 2.87946 2.895985 2.919316 3.028828 3.039621 3.04575 3.030756 3.035567 3.077453 3.058908 3.129505 3.117782 3.144088 6.34879 5.926203 6.103775 6.147704 2.834538 2.729873 2.700428 2.772719 2.836033 3.02393 2.929865 2.992589 3.043421 3.182428 3.202188 3.194894 3.147526 
3.3998 3.439518 3.489771 3.496703 3.394383 3.334792 3.274169 3.221058 3.157556 3.121688 3.035517 3.034153 3.074762 3.043792 3.011275 2.99272 2.994897 3.029815 3.100117 3.161859 3.234598 3.14185 3.034021 3.016794 3.015599 3.01715 2.889027 2.778024 2.694991 2.678786 2.711679 2.776097 2.850997 2.926889 3.0735 3.175292 3.217076 3.124511 3.076898 3.085174 3.122603 3.226063 3.117883 3.206033 3.070276 3.021402 2.966313 2.943328 2.933252 2.862151 2.830474 2.719257 2.742527 2.765919 2.837213 2.911269 2.905776 2.863392 2.884932 3.00358 3.081847 3.096313 3.126113 3.031015 3.051904 3.05459 3.025522 2.946863 2.846556 2.774977 2.77951 2.810597 2.805805 2.826812 2.848413 2.879327 2.956044 2.915002 2.884231 2.850305 2.864603 2.856221 2.813226 2.752064 2.687697 2.645883 2.661376 2.692351 2.683639 2.722152 2.718062 2.769749 2.707727 2.782785 2.73588 2.702809 2.77453 2.766382 2.762435 2.841176 2.859649 2.902546 2.923705 2.874506 2.930398 2.933232 2.871978 2.87359 2.89361 2.936024 2.902628 2.908584 2.923898 2.869155 2.838454 2.756703 2.719517 2.759795 2.780547 2.766876 2.735005 2.676421 2.604862 2.549504 2.487197 2.372634 2.324797 2.341562 2.361134 2.369134 2.381041 2.428313 2.438806 2.456786 2.467986 2.480946 2.481755 2.491627 2.474242 2.452717 2.394596 2.373275 2.44082 2.45138 2.375625 2.321705 2.361744 2.418278 2.460219 2.458037 2.492202 2.571863 2.539555 2.559091 2.613667 2.604456 2.603922 2.612039 2.614567 2.631667 2.659296 2.675984 2.701054 2.74063 2.770863 2.813059 6.050262 2.840962 2.870528 2.860605 2.90249 2.912139 2.920897 3.042312 3.06106 3.009709 3.00686 3.094217 3.093983 3.008056 3.040282 3.205271 3.272974 3.213658 6.042083 6.11235 2.78516 2.770354 2.722315 2.708495 2.713617 2.777948 3.046828 3.106988 3.129205 3.127934 3.179824 3.192865 3.136397 3.076257 
3.354969 3.365193 3.437036 3.431426 3.458149 3.361053 3.319294 3.213363 3.187001 3.112095 3.118662 3.091552 3.049219 2.995406 2.965066 2.999628 2.993789 3.02746 3.02421 3.093668 3.244842 3.172372 3.148401 3.105488 3.083098 3.048619 2.97531 2.845845 2.759439 2.713943 2.708078 2.665669 2.688241 2.804071 2.918471 3.104781 3.158131 3.137959 3.110569 3.08171 3.127212 3.153029 3.112395 3.102523 3.072662 3.034682 3.021397 2.901636 2.911559 2.942367 2.858911 2.791309 2.750594 2.795058 2.838525 2.871525 2.827595 2.778675 2.834487 2.974624 3.045043 3.098352 3.043649 3.046859 3.062245 3.118484 3.028955 2.963602 2.827987 2.771524 2.771234 2.782424 2.772027 2.770746 2.800897 2.854181 2.957696 2.933638 2.894276 2.871998 2.874022 2.903268 2.860742 2.871159 2.838688 2.802789 2.814142 2.741556 2.731882 2.78542 2.768849 2.749618 2.750375 2.749673 2.778111 2.72881 2.853952 2.879943 2.845138 2.805078 2.901529 2.861592 2.855742 2.868697 2.890278 2.902826 2.867151 2.874841 2.888442 2.922729 2.908843 2.928751 2.979644 2.999068 2.849674 2.74564 2.700576 2.736505 2.729247 2.711872 2.717559 2.701435 2.62919 2.556802 2.441675 2.349105 2.31023 2.318175 2.286055 2.333704 2.407017 2.478545 2.482177 2.501209 2.509037 2.509078 2.502664 2.493819 2.488041 2.458775 2.349415 2.452758 2.453398 2.428715 2.374195 2.435424 2.484181 2.478266 2.514312 2.539097 2.593154 2.575098 2.618285 2.601668 2.636143 2.631347 2.662897 2.652551 2.700739 2.673247 2.717081 2.72203 2.756362 2.757572 2.804748 6.07375 6.069386 2.858448 2.905984 2.936436 2.947651 2.934961 2.98445 3.008956 2.956588 2.961282 2.977457 3.026127 3.052932 3.089873 3.219359 3.237441 3.293308 3.001474 3.003783 2.79785 2.654296 2.680043 2.678868 2.651341 2.698058 2.753519 3.063333 3.017404 2.912388 2.972131 2.989465 3.035654 3.084268 2.959151 
3.421447 3.390919 3.422098 3.481775 3.487863 3.371362 3.309122 3.235188 3.176813 3.177408 3.13069 3.09912 3.009332 2.993107 2.953673 3.01981 3.00565 2.982202 3.042261 3.095443 3.260355 3.295755 3.253142 3.189111 3.118148 3.073358 2.985574 2.937662 2.856164 2.808583 2.761062 2.707676 2.649153 2.653706 2.791264 2.997211 3.177189 3.079029 3.061868 3.073261 3.130111 3.151926 3.167057 3.145517 3.081537 3.080387 2.993006 2.899342 2.887654 2.894785 2.866301 2.825098 2.812336 2.829594 2.824772 2.862065 2.798959 2.671518 2.799437 2.9638 3.026783 3.05491 3.121917 3.074686 3.072661 3.075083 2.929523 2.855168 2.801945 2.770135 2.782114 2.890421 2.895873 2.84261 2.833129 2.881301 2.945215 2.95435 2.994775 2.897857 2.888666 2.862634 2.904942 2.874714 2.863331 2.872761 2.903731 2.82408 2.742441 2.753168 2.719949 2.75982 2.770324 2.758488 2.82315 2.783202 2.861795 2.861231 2.861505 2.848179 2.866017 2.855234 2.86915 2.825799 2.841318 2.916142 2.933939 2.931619 2.9107 2.910527 2.914682 2.991276 2.973672 2.893503 2.873066 2.732502 2.663822 2.711155 2.748336 2.752807 2.783329 2.727884 2.62745 2.540537 2.475132 2.389144 2.368173 2.434193 2.423171 2.362242 2.488957 2.500192 2.514657 2.50859 2.541543 2.508361 2.489511 2.398309 2.508254 2.494908 2.498178 2.386102 2.510522 2.458154 2.463576 2.457071 2.518915 2.538054 2.54809 2.623519 2.609125 2.640548 2.644149 2.610727 2.656488 2.674005 2.685368 2.691298 2.720921 2.72946 2.777383 2.77632 2.793792 2.787185 2.80491 2.838724 2.85645 2.90896 2.921991 2.920068 2.946191 2.958118 3.053684 3.066726 3.09675 3.011621 6.067041 6.077982 3.177286 3.198384 3.219914 3.269876 3.134388 2.954543 6.06515 2.637364 2.586954 2.65247 2.710519 2.69139 2.705464 2.785593 2.880863 3.013579 2.881367 2.774082 2.785603 2.86384 2.866957 2.702407 
3.538868 3.526702 3.476297 3.457671 3.4458 3.396631 3.343179 3.27457 3.213307 3.175852 3.142587 3.097019 2.990076 2.976312 3.014606 3.036518 3.015797 2.998977 3.065393 3.145481 3.259526 3.383574 3.286742 3.239572 3.134978 3.088617 3.039936 2.993397 2.945545 2.890131 2.855035 2.808191 2.703384 2.595066 2.608306 2.775329 2.993834 3.12148 3.097737 3.062967 3.108311 3.141535 3.108006 3.116937 3.096139 3.039469 2.959762 2.917337 2.960026 2.910882 2.832925 2.755736 2.73178 2.832168 2.869679 2.92135 2.837157 2.703495 2.788858 2.952387 3.035577 3.121052 3.158151 3.125248 3.161762 2.972747 2.938206 2.855976 2.795099 2.812351 2.793848 2.834894 2.88978 2.932107 2.985595 2.999887 2.954289 3.022104 2.965499 2.935139 2.883066 2.855249 2.831654 2.782231 2.797652 2.868097 2.803562 2.786203 2.777953 2.783304 2.745294 2.818282 2.748341 2.783106 2.809452 2.891026 2.920506 2.85768 2.842904 2.795486 2.860783 2.868087 2.839456 2.877715 2.902343 2.892552 3.001754 2.907734 2.915455 2.909728 2.927398 2.931864 2.999958 2.972365 2.855 2.689407 2.623498 2.667917 2.746388 2.748229 2.783711 2.719517 2.668008 2.56638 2.504246 2.44462 2.42078 2.4656 2.501174 2.426228 2.477258 2.507084 2.507796 2.546747 2.527389 2.531661 2.498743 2.527297 2.529321 2.524454 2.533528 2.484745 2.469939 2.546004 2.55342 2.530562 2.514134 2.526097 2.578745 2.588698 2.623071 2.638742 2.655008 2.661951 2.674682 2.689325 2.712727 2.742934 2.734867 2.781529 2.794595 2.823277 2.812397 2.812682 2.822382 2.846582 2.863753 2.957575 2.935922 2.979511 2.955525 2.973454 3.073129 3.030603 3.050587 6.221547 6.119023 6.517034 3.139709 3.163197 3.147216 3.190775 3.015019 5.85737 5.72849 2.633747 2.585255 2.558532 2.600427 2.645314 2.710413 2.798919 2.87681 2.812845 2.595916 2.466206 2.534601 2.662383 2.62768 2.356622 
3.73941 3.660578 3.518325 3.468332 3.441085 3.428405 3.375324 3.32936 3.270415 3.199147 3.098093 3.087813 2.989028 2.990279 3.021911 3.032027 3.076324 3.099272 3.109898 3.125492 3.204792 3.252898 3.340158 3.23682 3.177586 3.134302 3.100717 3.052128 3.014174 2.910898 2.903803 2.880919 2.780237 2.618763 2.518523 2.632272 2.843551 3.066242 3.094537 3.084411 3.118239 3.129027 3.115819 3.132649 3.074395 3.032622 3.050801 2.985508 2.988529 2.884317 2.677031 2.595331 2.67343 2.867954 3.015451 2.974186 2.890965 2.808064 2.799147 2.94581 3.092325 3.150797 3.198134 3.091516 3.106943 3.007028 2.922133 2.86531 2.827402 2.790064 2.808562 2.852004 2.971231 3.004561 2.960865 2.978148 2.955972 3.028533 2.937972 2.918039 2.897643 2.823022 2.719217 2.76512 2.758371 2.812977 2.73415 2.716369 2.770558 2.727121 2.73415 2.734862 2.766234 2.787159 2.843596 2.884851 2.981048 2.829528 2.83143 2.80842 2.821369 2.877868 2.900837 2.928598 2.960179 2.952529 2.948058 2.916925 2.937382 2.953836 2.967676 2.938165 2.951669 2.946344 2.843749 2.696461 2.628768 2.688964 2.765339 2.80932 2.777165 2.749292 2.650115 2.595631 2.558232 2.505935 2.441293 2.447844 2.508605 2.498905 2.52185 2.565027 2.545043 2.5148 2.489292 2.558898 2.53808 2.443089 2.558796 2.547327 2.573561 2.564386 2.55429 2.547668 2.586674 2.501388 2.475778 2.532236 2.594456 2.621189 2.653996 2.697188 2.690968 2.703449 2.703424 2.733214 2.749022 2.771682 2.78954 2.786289 2.806533 2.818348 2.84525 2.840021 2.847436 2.899815 2.938598 2.96613 2.995737 2.971119 2.967483 3.018523 3.018676 3.105615 3.029708 3.056589 6.112476 6.26661 2.980519 3.002928 3.030277 3.138274 2.936507 2.797011 2.638569 2.582096 2.563989 2.398889 2.37419 2.443282 2.658324 2.746271 2.696146 2.462564 2.314442 2.261021 2.367863 2.442021 2.3456 2.005105 
3.773899 3.724619 3.647277 3.580967 3.46407 3.387293 3.436105 3.362548 3.29574 3.179895 3.140817 3.091908 2.992222 3.050399 3.030049 3.063532 3.095651 3.145481 3.123295 3.139912 3.125192 3.114399 3.226892 3.25831 3.197651 3.18314 3.124989 3.081135 3.015482 2.981948 2.964863 2.91077 2.826949 2.701761 2.605717 2.724283 2.866525 3.089853 3.098881 3.085733 3.162907 3.067723 3.189935 3.133854 3.065047 3.044407 3.027216 3.035796 2.924341 2.761468 2.61414 2.627237 2.700754 2.800546 2.948251 3.01422 2.955667 2.896783 2.832702 3.020954 3.16958 3.176706 3.15544 3.109404 3.04959 3.022902 2.962122 2.899693 2.873814 2.861693 2.837961 2.815012 2.833943 2.841363 2.877293 2.928156 2.978805 2.905954 3.020893 2.96793 2.874236 2.791966 2.740971 2.775171 2.726663 2.740859 2.683242 2.692855 2.709873 2.769739 2.817499 2.821151 2.830037 2.807301 2.863168 2.888793 2.881581 2.885558 2.827829 2.829721 2.914489 2.878346 2.937901 3.001291 3.040659 2.984262 2.957514 2.937219 2.955148 2.942641 2.960204 2.957956 2.97973 2.941838 2.846862 2.708958 2.634429 2.676045 2.718373 2.769907 2.767847 2.711588 2.655669 2.609964 2.565876 2.500187 2.439193 2.457605 2.492817 2.489552 2.578561 2.604354 2.61769 2.604735 2.495381 2.505487 2.551411 2.48121 2.598149 2.595448 2.561522 2.60354 2.591862 2.593902 2.553939 2.508508 2.483906 2.586339 2.501261 2.663675 2.693969 2.731348 2.713622 2.721165 2.746454 2.756387 2.780603 2.783594 2.808547 2.801253 2.829624 2.839858 2.836359 2.844527 2.846287 2.934696 2.958251 2.986246 3.021504 3.05959 3.00893 3.072682 3.071878 3.105274 3.036696 3.051085 3.018167 3.12123 3.213063 3.191609 3.006876 3.050953 3.066517 3.063898 2.97675 2.702096 2.484776 2.278823 2.329619 2.447656 2.574823 2.64248 2.435271 2.226739 2.21527 2.117507 2.324777 2.339446 2.2268 1.985895 
3.808343 3.703455 3.731037 3.590483 3.466567 3.462747 3.405277 3.356164 3.286539 3.178267 3.167678 3.127857 3.046879 3.078597 3.074335 3.138264 3.129439 3.120192 3.083856 3.04635 3.062173 3.11797 3.204813 3.264998 3.289778 3.278085 3.176467 3.117288 3.074172 3.018472 2.999027 2.970127 2.86504 2.79075 2.745213 2.845 2.98174 3.120798 3.135665 3.101216 3.099969 3.138335 3.196181 3.113947 3.078541 3.0593 3.088144 2.994908 2.833475 2.687397 2.642623 2.647684 2.697539 2.813099 2.962417 2.953378 3.052372 2.961577 2.95055 3.039178 3.162073 3.160399 3.127766 3.085494 3.037678 3.008671 2.97559 2.976719 2.941853 2.978047 2.921193 2.787795 2.786213 2.777068 2.784514 2.806792 2.778121 2.841608 2.972747 3.032322 2.910404 2.934289 2.85709 2.883849 2.792627 2.772475 2.718678 2.757644 2.811283 2.858947 2.915155 2.819935 2.845148 2.849496 2.822758 2.812692 2.802077 2.814691 2.926726 2.84672 2.855742 2.904535 3.015476 3.039921 2.94227 2.974522 2.947244 2.955296 2.981022 2.990005 2.978265 2.941853 2.954421 2.922042 2.895405 2.734145 2.621464 2.629617 2.695714 2.717945 2.727701 2.695006 2.65009 2.56818 2.527114 2.461786 2.421548 2.453551 2.506169 2.576913 2.608738 2.610483 2.546182 2.61856 2.648645 2.560943 2.663578 2.599171 2.595896 2.63597 2.558842 2.612344 2.685322 2.596424 2.648813 2.642877 2.629038 2.458424 2.509205 2.645502 2.651702 2.715275 2.733397 2.743484 2.74473 2.781722 2.790597 2.819879 2.808176 2.813527 2.824574 2.863423 2.829894 2.85148 2.895955 2.952117 2.937433 3.006845 3.040938 3.065342 3.025344 3.040842 3.05958 3.124628 3.099802 3.077799 3.010065 3.121225 3.071756 2.992364 2.877954 2.922917 2.976979 2.982492 3.028665 2.741073 2.360635 2.315546 2.543649 2.575845 2.597279 2.430688 2.190042 2.132974 2.152968 2.191812 2.250309 2.308166 2.052174 2.038604 
3.806192 3.791035 3.714232 3.642552 3.568033 3.460799 3.423074 3.399398 3.299102 3.237411 3.190953 3.161529 3.120376 3.108087 3.092701 3.142796 3.109822 3.08204 3.047093 3.011601 3.056197 3.098388 3.136667 3.18313 3.190001 3.319615 3.273024 3.198786 3.155267 3.0808 3.065215 3.008381 2.92873 2.844522 2.847009 2.887766 3.009622 3.306843 3.240686 3.151259 3.153686 3.189132 3.111877 3.112853 3.103932 3.101358 3.088576 3.008279 2.75623 2.65688 2.673395 2.711058 2.79076 2.796747 2.840255 2.905989 3.122822 3.019917 2.995701 2.97147 3.045892 3.133234 3.12241 3.107009 3.098601 3.117802 3.026819 3.040175 3.00475 3.02335 2.980163 2.875365 2.72941 2.690195 2.698775 2.70552 2.739308 2.808959 2.943959 3.006565 2.957559 2.952875 2.931045 2.86532 2.84998 2.847416 2.853128 2.863865 2.842844 2.876383 2.862889 2.944971 2.853016 2.809223 2.772684 2.798247 2.807082 2.827391 2.842055 2.879546 2.916009 2.999526 2.929081 3.050546 2.996805 2.976109 2.953099 2.973189 2.996301 2.994572 3.00096 2.961394 2.993972 2.955642 2.828333 2.6976 2.609929 2.614689 2.688847 2.638218 2.730508 2.685759 2.640121 2.559401 2.506092 2.441654 2.458434 2.498839 2.5269 2.610045 2.642679 2.590585 2.598042 2.631636 2.660887 2.670847 2.672749 2.589375 2.652709 2.669555 2.695271 2.706095 2.717589 2.699528 2.733072 2.727634 2.735798 2.690541 2.519845 2.486413 2.657989 2.647806 2.756916 2.763701 2.776036 2.780888 2.839329 2.842314 2.841842 2.844054 2.864313 2.868717 2.874882 2.928954 2.927169 2.961054 2.997349 3.036529 3.027246 3.028014 3.0472 3.114969 3.065373 3.07792 3.027602 3.135629 3.15127 3.081578 2.958454 2.907821 2.785679 2.761077 2.936085 3.019917 3.085052 2.779225 2.463083 2.486922 2.645822 2.615009 2.520527 2.251667 2.114379 2.094451 2.168792 2.167398 2.267836 2.286294 2.274296 2.124211 
3.824304 3.770715 3.744832 3.645456 3.553079 3.464151 3.387094 3.365457 3.377385 3.334395 3.214573 3.1699 3.138615 3.134923 3.113479 3.128997 3.098245 3.071039 3.048161 3.007099 3.086506 3.174448 3.177413 3.128076 3.131825 3.329039 3.299366 3.249557 3.192112 3.123041 3.126301 3.088968 3.03398 2.962712 2.898263 2.937753 2.999084 -9999 3.478311 3.256713 3.25741 3.180999 3.130391 3.136616 3.127659 3.113387 3.02097 2.851297 2.713953 2.69609 2.726409 2.755879 2.744684 2.725926 2.806253 2.905354 3.038172 3.008371 2.977238 2.962747 3.001449 3.108977 3.19877 3.197463 3.185241 3.109562 3.08701 3.121718 3.138254 3.094034 3.076603 2.979786 2.8382 2.784311 2.760126 2.821166 2.810632 2.91518 2.928334 3.015782 3.052352 2.92107 2.818719 2.788253 2.799717 2.872288 2.877863 2.9045 2.867955 2.885334 2.921493 2.950896 2.829645 2.784148 2.756631 2.771559 2.806843 2.846943 2.839263 2.907053 2.98029 2.934422 2.979715 2.999104 2.986729 3.03394 2.997044 3.00625 3.004185 2.996144 3.040699 3.067539 2.977772 2.969812 2.807168 2.711623 2.646382 2.664097 2.70671 2.769383 2.764668 2.695489 2.593769 2.538253 2.506174 2.482619 2.483382 2.516402 2.571771 2.60385 2.594456 2.546396 2.55339 2.621184 2.703099 2.693516 2.652913 2.666422 2.625808 2.687601 2.691222 2.695022 2.698282 2.688832 2.684412 2.654789 2.722701 2.712991 2.632522 2.672667 2.699553 2.658721 2.733372 2.675796 2.797261 2.810063 2.874928 2.941822 2.864623 2.838103 2.8571 2.889424 2.892226 2.952621 2.977162 2.969548 3.023167 3.018406 3.024474 3.09201 3.10531 3.051508 3.064961 3.080789 3.039585 3.068597 3.056039 2.979232 2.812311 2.706069 2.652617 2.597477 2.792439 3.14332 3.142704 2.999877 2.684244 2.410613 2.492705 2.392857 2.292698 2.160191 2.057672 2.048868 2.096094 2.128081 2.178517 2.350026 2.318694 2.112298 
3.882801 3.834375 3.761825 3.701003 3.616164 3.551803 3.390212 3.327285 3.294895 3.329268 3.269759 3.235905 3.217284 3.18667 3.16015 3.107838 3.062199 3.050475 3.096134 3.129694 3.118285 3.121571 3.086399 3.060978 3.075149 3.318857 3.288624 3.252044 3.232934 3.113662 3.000065 2.990325 2.988433 2.933857 2.868061 2.900283 3.004251 -9999 -9999 3.291004 3.210916 3.157587 3.186767 3.170867 3.123397 3.104685 2.980483 2.836054 2.742741 2.742344 2.762501 2.737741 2.691843 2.680597 2.763269 2.880818 3.016886 3.095845 2.989816 2.993036 3.042362 3.137267 3.239084 3.209324 3.186233 3.155913 3.138051 3.168746 3.130625 3.221043 3.188593 3.076013 3.00329 2.89395 2.925434 2.926142 2.972615 2.941456 2.941314 2.995945 2.928364 2.85093 2.76038 2.761819 2.817453 2.874887 2.869358 2.855371 2.875767 2.898274 2.91015 2.859882 2.755049 2.747954 2.791381 2.896402 2.919682 2.877023 2.902241 2.951329 2.941924 2.981282 3.045994 3.014017 3.018971 3.025573 3.080011 3.011698 3.001581 3.019475 2.999114 3.10296 3.00686 2.940215 2.858036 2.771931 2.705347 2.732512 2.758981 2.82908 2.788248 2.711506 2.60147 2.528533 2.542266 2.51419 2.549722 2.585464 2.586236 2.574096 2.545485 2.522506 2.67339 2.567316 2.775146 2.658075 2.678629 2.668751 2.682199 2.668949 2.66307 2.658101 2.648136 2.648126 2.655023 2.642079 2.69023 2.731836 2.715529 2.766362 2.681924 2.716506 2.706059 2.720097 2.773248 2.807377 2.813827 2.886693 2.937097 2.846109 2.871256 2.920638 2.913751 2.934722 2.962208 2.970016 3.007898 3.027073 3.047464 3.054859 3.090199 3.092915 3.145517 3.336023 3.135695 3.047611 2.96762 2.82967 2.713134 2.522389 2.469069 2.547133 2.605707 2.897989 3.085397 3.190617 2.726846 2.42574 2.134622 2.028258 1.960682 1.981566 1.979979 1.908121 1.961196 1.98975 2.078984 2.308857 2.220102 1.996922 
3.896061 3.841745 3.773136 3.699752 3.5947 3.473632 3.394668 3.3102 3.251037 3.230371 3.280156 3.253992 3.234491 3.192667 3.179509 3.15545 3.105875 3.096369 3.115956 3.05224 3.041234 3.031935 3.008697 3.05312 3.10206 3.273721 3.297296 3.201176 3.159759 3.001977 2.893579 2.86503 2.861531 2.830545 2.835209 2.909316 3.064203 -9999 -9999 3.225488 3.150807 3.152724 3.269388 3.163645 3.093347 3.014052 2.853052 2.796711 2.818358 2.785715 2.757786 2.669809 2.632689 2.657876 2.767028 2.894937 2.973322 3.156493 3.089298 3.034148 3.043258 3.111083 3.184905 3.194376 3.223174 3.196532 3.18461 3.166081 3.163451 3.224725 3.268925 3.139998 3.097035 3.009292 3.04339 3.054656 3.038558 3.023706 2.995645 2.927693 2.843678 2.744302 2.683099 2.742354 2.833739 2.884668 2.897419 2.882873 2.909281 2.909815 2.898706 2.833108 2.757049 2.753478 2.828663 2.953556 2.957554 2.940658 3.016097 3.015217 3.033528 3.003676 3.03777 2.992207 2.979893 3.007725 3.051462 3.011168 2.993534 2.984186 3.080525 3.104573 2.970031 2.957544 2.864247 2.836384 2.791981 2.779336 2.794529 2.758218 2.729745 2.690159 2.635395 2.578048 2.56549 2.569742 2.598357 2.597462 2.58204 2.595661 2.571995 2.541315 2.660842 2.710697 2.66841 2.687118 2.662851 2.677128 2.685602 2.702763 2.677688 2.671981 2.672021 2.657261 2.644881 2.634526 2.660211 2.696797 2.752857 2.75889 2.778172 2.787693 2.861744 2.808171 2.798222 2.781117 2.812001 2.838948 2.849359 2.85794 2.889037 2.913298 2.938552 2.957966 2.988835 3.004195 3.02278 3.087905 3.102197 3.122588 3.097671 3.260192 3.112497 3.316817 3.087833 3.062275 2.875426 2.787175 2.70851 2.63568 2.453729 2.393971 2.545501 2.685576 3.079019 3.259994 2.882994 2.14068 1.901259 1.66337 1.629658 1.715265 1.742339 1.723667 1.821858 1.899667 2.085804 2.144927 2.028538 1.836699 
3.869414 3.825612 3.771844 3.66633 3.554152 3.520054 3.424956 3.307987 3.206756 3.173939 3.224303 3.307092 3.312474 3.271773 3.254938 3.250579 3.205265 3.21997 3.09263 3.043283 3.015161 2.987695 3.009683 3.069579 3.093871 3.277231 3.316278 3.191126 3.159652 2.979028 2.867441 2.823195 2.764561 2.769032 2.84646 2.913466 3.07671 3.225239 3.185602 3.136463 3.13362 3.161244 3.193653 3.128641 3.060465 2.937229 2.825184 2.822468 2.838449 2.841944 2.772633 2.681309 2.63123 2.64747 2.730132 2.881911 2.941558 3.286966 3.215291 3.102746 3.079283 3.068806 3.138005 3.178395 3.213988 3.248982 3.276056 3.307703 3.178506 3.182454 3.222574 3.153411 3.119486 3.06902 3.076105 3.017521 3.013956 3.005914 2.93636 2.918863 2.779753 2.712884 2.713607 2.890309 2.941303 2.945952 2.972085 2.967132 3.000381 3.042418 2.929519 2.839634 2.778757 2.811782 2.905944 2.989643 2.973998 3.096648 3.068496 3.092539 3.064132 3.029601 2.972523 2.980066 2.983087 3.005614 3.034448 3.017404 3.010868 3.106388 3.092935 3.1186 2.959614 2.909413 2.883651 2.858586 2.817987 2.806925 2.761545 2.690368 2.788233 2.695851 2.726307 2.657999 2.635919 2.62919 2.618488 2.632542 2.670933 2.650395 2.611047 2.547098 2.703063 2.724156 2.658009 2.699396 2.667688 2.673858 2.682911 2.692417 2.691746 2.705158 2.712366 2.717254 2.692717 2.66929 2.661747 2.67696 2.699162 2.721857 2.73916 2.765756 2.813053 2.814605 2.825093 2.818521 2.862014 2.808557 2.840153 2.903609 2.88888 2.958475 2.978072 3.012827 3.009317 3.016367 3.038019 3.107202 3.203577 3.134439 3.231968 3.159311 3.130548 3.273009 3.209294 2.929473 2.789326 2.81726 2.79869 2.697148 2.799778 2.44495 2.464909 2.604374 2.971704 3.279021 3.001031 2.260782 1.606032 1.567361 1.477345 1.459355 1.484033 1.516875 1.725631 1.828226 1.96172 1.978891 1.827646 1.664494 
3.840199 3.811756 3.747603 3.720499 3.577239 3.46408 3.38599 3.33376 3.216618 3.181833 3.219619 3.312962 3.355376 3.355773 3.329518 3.27012 3.221267 3.245625 3.091022 3.052713 3.017043 3.026178 3.049112 3.054921 3.099186 3.201044 3.300694 3.175562 3.121403 3.04487 2.943292 2.852004 2.785033 2.780308 2.835057 3.034392 3.126164 3.199838 3.090245 3.099375 3.22591 3.214721 3.076756 3.126805 3.03517 2.889663 2.831176 2.839751 2.86413 2.875736 2.809198 2.740849 2.704996 2.689111 2.723098 2.829813 3.047144 3.215031 3.181533 3.07935 3.040852 2.985488 3.081568 3.155039 3.216791 3.261687 3.277912 3.225321 3.159789 3.210047 3.166879 3.165364 3.132822 3.073414 3.005802 2.9871 3.022785 2.970417 2.892394 2.792968 2.732853 2.729771 2.843027 2.984725 2.983209 2.981063 3.082137 2.975412 2.983459 2.941563 2.857024 2.8311 2.802031 2.887923 2.986831 3.032928 3.06048 3.096251 3.114689 3.049585 3.073984 3.036707 3.015151 3.010604 3.018813 3.024535 3.042352 3.032053 3.037521 3.120406 3.139108 3.094675 2.941827 2.931731 2.883244 2.850829 2.792983 2.763203 2.713322 2.701802 2.731164 2.738896 2.828963 2.788889 2.704787 2.69699 2.686222 2.705306 2.771544 2.74592 2.656254 2.567789 2.648874 2.71203 2.714761 2.731724 2.697016 2.669936 2.681492 2.689966 2.702854 2.724105 2.733611 2.739959 2.741663 2.747136 2.741892 2.684183 2.689264 2.678512 2.694152 2.760156 2.782663 2.837961 2.851979 2.82227 2.836959 2.793207 2.897206 2.929585 2.920542 2.939152 2.927418 2.994979 3.031915 2.986515 2.981882 3.133101 3.137455 3.144556 3.192951 3.096094 3.237451 3.271748 3.351129 3.00651 2.844802 2.805154 2.808557 2.699131 2.665898 2.480122 2.396493 2.546086 2.796849 3.099873 3.181538 2.454263 1.93079 1.573969 -0.1690835 -0.1697652 1.323165 1.393955 1.61178 1.779987 1.89422 1.805582 1.689101 1.536671 
3.828277 3.798013 3.702493 3.720189 3.585011 3.444055 3.410425 3.400898 3.260237 3.265863 3.257664 3.271804 3.280008 3.226846 3.296162 3.328877 3.229806 3.16162 3.072962 3.079741 3.072473 3.068104 3.057408 3.10915 3.121296 3.178369 3.218942 3.158792 3.163736 3.104308 3.047316 2.912052 2.798624 2.774856 2.859013 2.990122 3.012059 3.187987 3.102233 3.105732 3.160354 3.218378 3.150934 3.084761 2.95938 2.893548 2.862858 2.846572 2.856521 2.878625 2.845234 2.813196 2.782124 2.747202 2.747181 2.848611 2.988524 3.146728 3.150883 3.074904 2.929157 2.928679 3.019123 3.131779 3.225987 3.227248 3.182972 3.156452 3.164682 3.200952 3.197753 3.168029 3.1436 3.082519 3.013813 2.973855 2.959807 2.978499 2.865671 2.757471 2.728128 2.773772 2.942402 3.068043 3.021783 2.980193 2.946517 2.897724 2.902536 2.893213 2.842493 2.834243 2.894266 2.971969 3.045796 3.059381 3.138447 3.129383 3.187921 3.078261 3.099044 3.065968 3.084868 3.0838 3.045084 3.040954 3.058288 3.093937 3.182118 3.14041 3.135716 3.031264 2.983926 3.007399 2.93106 2.839507 2.778319 2.73709 2.714365 2.673593 2.704965 2.765695 2.848713 2.814538 2.765425 2.748911 2.759994 2.774622 2.817346 2.748961 2.625777 2.703149 2.729598 2.652872 2.715916 2.746123 2.730651 2.701242 2.704472 2.701644 2.713663 2.73942 2.75621 2.764932 2.773131 2.764952 2.754002 2.727096 2.718246 2.708881 2.729364 2.759968 2.787348 2.761743 2.836628 2.853148 2.856592 2.903869 2.928262 2.956522 2.979842 3.011077 2.939142 3.032276 3.052667 3.036625 3.097376 3.110991 3.167718 3.169056 3.128 3.164865 3.170002 3.256301 3.213876 3.239318 2.867736 2.84851 2.82494 2.646682 2.584985 2.456806 2.408878 2.389307 2.540811 3.106083 3.388529 2.558745 1.863356 1.378005 -0.299531 -0.2676401 1.210657 1.308374 1.507633 1.721968 1.710473 1.750101 1.563084 1.475636 
3.862466 3.837274 3.787805 3.713668 3.503132 3.461318 3.454436 3.364786 3.329487 3.284489 3.253285 3.274413 3.234608 3.226892 3.231277 3.23946 3.260838 3.172169 3.090646 3.114826 3.058557 3.049631 3.091175 3.090626 3.089466 3.230676 3.209294 3.179132 3.187977 3.162068 3.076867 2.924061 2.803395 2.804097 2.890436 2.983438 3.001693 3.062148 3.089258 3.18194 3.1728 3.158853 3.086018 3.034011 3.020741 2.954909 2.953785 2.881062 2.870167 2.879052 2.87564 2.883269 2.858982 2.825545 2.839202 2.87034 2.985401 3.121444 3.100717 3.05668 2.947865 2.947661 3.042708 3.192662 3.143055 3.083683 3.019866 3.011301 3.093256 3.163334 3.211938 3.280359 3.192301 3.122313 3.051075 2.956532 2.93018 2.899052 2.828948 2.783711 2.765385 2.871195 2.930709 2.971292 2.91603 2.863845 2.858677 2.873402 2.906666 2.932311 2.90098 2.886326 3.032104 2.990895 3.025985 3.174555 3.30904 3.209604 3.113397 3.114542 3.148345 3.129073 3.140314 3.145278 3.120009 3.061054 3.063125 3.093917 3.152811 3.141138 3.173675 3.050887 3.031707 2.939925 2.930378 2.852197 2.773925 2.752268 2.826425 2.756382 2.812428 2.757822 2.891972 2.878224 2.834212 2.794081 2.841211 2.833612 2.776407 2.676533 2.50362 2.592656 2.653141 2.687779 2.726653 2.72944 2.741963 2.75156 2.740035 2.738295 2.750009 2.719975 2.769164 2.76893 2.795847 2.793624 2.793395 2.782724 2.762852 2.747308 2.764047 2.778284 2.788171 2.80458 2.844741 2.883081 2.900985 2.932896 2.978932 3.00361 3.027445 3.051152 3.038695 3.052072 3.059549 3.058511 3.055714 3.136067 3.191471 3.288716 3.217157 3.16281 3.137379 3.299504 3.282612 3.202621 2.766082 2.814803 2.759134 2.7176 2.619877 2.429005 2.290943 2.131062 2.145558 3.087579 3.371856 2.526539 1.627603 1.092467 -0.455771 -0.4284475 1.153024 1.321298 1.501342 1.571064 1.786971 1.75683 1.596491 1.48061 
3.891179 3.897974 3.755945 3.65952 3.554559 3.55756 3.507211 3.44578 3.408843 3.361922 3.273497 3.218947 3.207071 3.09943 3.114816 3.164163 3.256169 3.206695 3.131382 3.102223 3.080484 3.050373 3.049209 3.070861 3.13421 3.278965 3.287139 3.270314 3.229084 3.086089 3.051431 2.894296 2.821252 2.84351 2.906758 3.067504 3.130223 3.116749 3.151646 3.249984 3.165084 3.121973 3.063532 3.022135 3.073114 3.012496 2.990157 2.954207 2.939239 2.919504 2.896316 2.882578 2.878605 2.933598 2.956812 2.932993 3.023823 2.994577 3.084014 3.089273 3.148823 3.011087 3.022724 3.061558 2.983484 2.92781 2.894586 2.922906 3.065428 3.162281 3.27367 3.193379 3.169896 3.092248 3.025639 2.977436 2.922052 2.880675 2.845188 2.818063 2.905288 2.917373 3.038253 2.986643 2.877847 2.842772 2.863336 2.912978 2.963048 2.986566 2.983001 3.011362 3.129862 3.165293 3.226897 -9999 -9999 3.27008 3.136591 3.222818 3.223062 3.235671 3.103413 3.136143 3.090265 3.068196 3.07906 3.090458 3.111658 3.074726 3.174819 3.085235 3.05841 2.988941 2.957046 2.852914 2.924463 2.86564 2.902149 2.886423 2.849354 2.829095 2.817524 2.862334 2.785481 2.890716 2.842035 2.700784 2.643732 2.650293 2.609023 2.708729 2.621907 2.622741 2.73948 2.599725 2.662759 2.787978 2.78571 2.79189 2.846714 2.822188 2.871851 2.862787 2.811202 2.82523 2.718149 2.750248 2.737039 2.709385 2.806187 2.815683 2.831288 2.822656 2.854217 2.904301 2.942326 2.988453 3.008305 2.993723 2.982655 3.067748 3.059452 3.081237 3.093159 3.074625 3.151056 3.168151 3.192667 3.217554 3.286874 3.28809 3.151819 3.213505 3.226663 3.055836 2.730931 2.654667 2.618616 2.616922 2.503992 2.334451 2.126153 2.015904 1.889393 2.910618 3.280186 2.58646 1.549214 0.9962402 -0.4385437 -0.3449411 1.409677 1.448414 1.289967 1.591231 1.656976 1.645949 1.619597 1.510055 
3.877837 3.861917 3.749887 3.686105 3.601928 3.517048 3.545419 3.566385 3.41989 3.377181 3.358596 3.247262 3.192458 3.170877 3.119358 3.162378 3.207518 3.229212 3.189538 3.108825 3.05077 2.99683 3.005421 3.056874 3.122705 3.217844 3.241856 3.237288 3.2297 3.177545 3.029652 2.887023 2.833292 2.895191 3.090753 2.944889 3.024164 3.11472 3.171884 3.168385 3.165959 3.158553 3.105015 3.065663 3.0829 3.077234 3.042174 3.032638 2.998743 2.945134 2.892531 2.89336 2.901656 2.94465 3.030394 2.999368 3.008732 3.007573 3.072107 3.127049 3.13919 3.05195 2.949014 2.843398 2.811731 2.918512 2.916879 2.933837 3.011652 3.150751 3.19465 3.257211 3.185953 3.152267 3.094339 2.961923 2.92546 2.897343 2.88863 2.899983 2.957346 3.033929 3.020812 2.949594 2.947026 2.964009 2.923924 2.97381 3.051889 3.132496 3.155161 3.13098 3.08972 3.093271 3.200922 3.334207 -9999 3.161701 3.132471 3.158843 3.14894 3.252074 3.142877 3.135568 3.038889 3.205352 3.131631 3.079721 3.1121 3.120518 3.11766 3.089772 3.037378 3.054636 2.963124 2.939269 2.939757 2.922535 2.918451 2.980122 2.861688 2.828628 2.808394 2.820576 2.897022 2.844705 2.74919 2.576842 2.515884 2.429381 2.497201 2.607746 2.620029 2.577036 2.759388 2.723245 2.788792 2.814065 2.754119 2.843886 2.864074 2.896646 2.906081 2.874211 2.840356 2.832991 2.803181 2.849425 2.84937 2.775512 2.859216 2.856292 2.871551 2.891702 2.852106 2.938114 2.969379 3.014469 3.036157 3.039173 3.016275 3.02514 3.053298 3.103179 3.116073 3.167561 3.166559 3.199416 3.226709 3.27012 3.231622 3.37326 3.296808 3.093922 3.177189 3.13594 2.734288 2.575331 2.464395 2.416055 2.35444 2.181222 1.887562 1.756871 1.959293 2.422042 2.995452 2.725972 1.473215 1.03957 0.955072 1.072605 1.392872 1.270496 1.344217 1.490203 1.493372 1.551574 1.591094 1.51332 
3.967086 3.942504 3.804005 3.646366 3.632771 3.650761 3.63685 3.580408 3.525776 3.388732 3.353057 3.33819 3.243631 3.210138 3.126947 3.175455 3.229283 3.254622 3.245828 3.161356 3.061197 2.993336 2.997201 3.057733 3.123895 3.134358 3.226572 3.255904 3.216216 3.181533 3.004343 2.863499 2.883605 2.967427 3.055434 2.949457 3.139541 3.164057 3.162093 3.158446 3.147592 3.176065 3.20762 3.135874 3.134047 3.067021 3.091649 3.086577 3.071751 3.003936 2.92988 2.87507 2.872685 2.912912 2.946405 2.945769 2.962234 3.046701 3.064396 3.106597 3.05609 3.01981 2.951125 2.810917 2.792418 2.890029 2.968464 2.952387 2.969308 3.090514 3.185012 3.203236 3.198592 3.209141 3.139703 3.038268 3.024972 3.016367 3.012598 3.03369 3.016672 3.083047 3.047255 3.026269 3.033222 3.039082 3.045358 3.156396 3.160084 3.097767 3.063338 3.09856 3.145929 3.170043 3.157633 3.216511 3.190648 3.174885 3.192346 3.152048 3.187163 3.266728 3.221658 3.139785 3.078424 -9999 3.233433 3.081303 3.145151 3.080708 3.096226 3.054875 2.978372 2.976567 2.989882 2.990635 2.987853 3.013101 3.047434 2.913085 2.895298 2.802143 2.753066 2.787174 2.846017 2.850488 2.712503 2.580041 2.55255 2.475585 2.543161 2.666696 2.634307 2.624958 2.74653 2.799656 2.84912 2.850732 2.86854 2.866342 2.89807 2.917754 2.901122 2.842864 2.797749 2.785629 2.852345 2.845865 2.692799 2.820856 2.902261 2.905425 2.919921 2.937911 2.915053 2.974039 2.994857 3.042388 3.056899 3.0705 3.079904 3.094217 3.095743 3.112436 3.166935 3.185576 3.174743 3.23593 3.22473 3.285674 3.33436 3.385797 3.184742 3.311934 3.110223 2.848077 2.749134 2.568663 2.38213 2.282637 2.171665 1.935424 1.715275 1.612456 1.814595 2.503285 2.813354 1.925185 1.531249 1.160557 1.08292 1.095763 1.262913 1.218586 1.391921 1.364262 1.386189 1.412347 1.4579 1.552673 
3.910038 3.91366 3.8388 3.730412 3.730178 3.628254 3.529799 3.523543 3.5375 3.44024 3.374943 3.380477 3.23857 3.140141 3.12357 3.148335 3.181772 3.229089 3.235712 3.1826 3.11211 3.030216 2.995365 3.007415 3.05104 3.127043 3.226602 3.247705 3.251988 3.153274 3.014373 2.962361 2.937758 3.009699 3.047479 3.103398 3.149596 3.21558 3.19963 3.20821 3.191639 3.177118 3.148304 3.132379 3.177952 3.108362 3.144729 3.102701 3.110259 3.086796 2.986693 2.88892 2.828958 2.830158 2.868936 2.94728 2.989333 2.978718 3.016753 3.028477 3.007089 3.022628 2.969883 2.869709 2.858723 2.92518 2.923039 2.843149 2.841862 2.90987 3.020207 3.127507 3.11354 3.167535 3.170801 3.123875 3.093276 3.080525 3.06493 3.082117 3.143564 3.001311 3.130126 3.073409 3.154815 3.109318 3.160877 3.139673 3.093281 3.074681 3.065902 3.127822 3.158762 3.181711 3.171167 3.212223 3.166111 3.143447 3.258157 3.1413 3.245508 3.205672 3.205133 3.152495 3.168441 -9999 3.20286 3.267684 3.229628 3.080871 3.016112 2.962345 2.917149 2.881988 2.836226 2.90221 3.034087 3.010787 2.976857 2.964451 2.87537 2.872639 2.795104 2.803415 2.892195 2.863402 2.786513 2.665236 2.648101 2.506153 2.609094 2.707086 2.823399 2.783482 2.818318 2.816507 2.880762 2.888457 2.873794 2.887628 2.897648 2.912083 2.879928 2.812601 2.772648 2.786574 2.843362 2.895517 2.888076 2.85591 2.828699 2.925719 2.936167 2.9405 2.938364 2.998554 2.975534 3.057891 3.070612 3.032444 3.093505 2.989435 3.055744 3.12415 3.169412 3.198928 3.219349 3.251484 3.286651 3.299015 3.40954 3.418537 3.288243 3.338393 3.056609 2.875055 2.782012 2.542622 2.288975 2.185755 1.839415 1.615808 1.51892 1.502354 1.738418 2.209294 2.579212 2.173853 1.921335 1.35268 1.252405 1.202127 1.257964 1.34501 1.319437 1.298914 1.279021 1.361042 1.361398 1.4741 
3.95201 3.932276 3.8771 3.67698 3.721038 3.710189 3.579894 3.508605 3.509403 3.487858 3.381743 3.306843 3.187728 3.134149 3.100722 3.08883 3.132399 3.192693 3.215677 3.200098 3.147526 3.068862 2.986317 2.982034 3.025496 3.069086 3.161742 3.264698 3.256804 3.188349 3.047337 2.946222 2.939625 3.025033 3.076481 3.175506 3.203958 3.249557 3.246983 3.17191 3.21082 3.187021 3.179244 3.176248 3.192158 3.184452 3.219675 3.151951 3.131382 3.159107 3.121988 2.981515 2.88595 2.835118 2.928054 2.966537 3.040048 3.000167 2.973469 2.950743 2.975137 2.971633 3.03544 3.025964 2.916869 2.867482 2.789275 2.724552 2.696451 2.769469 2.973332 2.972589 3.075199 3.116139 3.194488 3.165796 3.147287 3.158828 3.087513 3.095219 3.076293 3.036956 3.015771 3.04396 3.054336 3.076049 3.100702 3.177596 3.120716 3.140863 3.141326 3.158935 3.185002 3.247832 3.146204 3.124623 3.249541 3.178623 3.210158 3.233585 3.215163 3.154316 3.181955 3.182509 3.183282 3.196069 3.149917 3.248916 3.195494 3.140054 3.055501 3.035811 2.901142 2.870304 3.027256 3.075723 2.989618 3.0304 3.082737 2.981658 2.906992 2.815027 2.820967 2.823979 2.938959 2.876698 2.811278 2.754831 2.719471 2.512827 2.579919 2.764012 2.84319 2.717091 2.848891 2.857223 2.880329 2.874907 2.891891 2.901036 2.903314 2.894495 2.840321 2.795246 2.784382 2.821588 2.854664 2.890599 2.917846 2.919565 2.946863 2.965453 2.97206 2.999363 3.009103 3.017755 3.039153 3.050643 3.089176 3.105961 3.104283 3.129419 3.06992 3.142104 3.176335 3.214436 3.362293 3.287215 3.382135 3.380553 3.421452 3.505924 3.539311 3.380752 3.010044 2.728031 2.413578 2.332142 2.203658 1.869195 1.56138 1.369852 1.318257 1.43399 1.729766 2.198953 2.364811 2.214232 1.614623 1.274657 1.220397 1.289479 1.320978 1.313908 1.22528 1.238713 1.281254 1.285079 1.38363 1.34526 
3.991286 3.864974 3.944299 3.899103 3.780237 3.644078 3.580616 3.597355 3.453856 3.485671 3.349741 3.308791 3.170852 3.130151 3.079527 3.038543 3.038944 3.091033 3.157373 3.185815 3.169667 3.091002 3.016168 3.017425 3.053394 3.1162 3.184819 3.257099 3.342091 3.25244 3.133859 3.010431 2.950515 2.939101 3.021997 3.12478 3.20523 3.251723 3.173573 3.22411 3.218133 3.207991 3.198668 3.193002 3.217538 3.207483 3.154392 3.186477 3.178461 3.254205 3.216658 3.070256 2.944152 2.884678 2.939549 2.994674 3.054671 3.04872 2.967716 2.938064 2.97734 2.899057 3.009612 2.98649 2.983982 2.868194 2.778355 2.728362 2.6896 2.802632 2.84235 2.954808 3.035755 3.076949 3.157805 3.110951 3.159809 3.21115 3.158289 3.108204 3.088647 3.052708 3.025593 3.011352 3.007059 3.031931 3.115737 3.188165 3.161335 3.192362 3.225392 3.285089 3.211928 3.159509 3.140741 3.162124 3.170211 3.256616 3.299463 3.273777 3.208867 3.15451 3.169946 3.21732 3.28865 3.244714 3.184371 3.215911 3.184284 3.049168 2.981968 2.986693 2.930836 3.011998 3.096938 3.123636 2.98916 3.043669 3.045313 2.977151 2.944889 2.863611 2.843087 2.878285 2.906366 2.853835 2.790582 2.797403 2.745177 2.485742 2.541543 2.822895 2.8851 2.887089 2.888615 2.87473 2.885935 2.910262 2.943272 2.957163 2.918573 2.857492 2.758996 2.802642 2.830301 2.86918 2.900267 2.918049 2.936914 2.902831 2.983413 3.012679 3.014993 3.019892 2.987578 3.007796 3.053273 3.047515 3.108977 3.114409 3.153045 3.144993 3.118026 3.117263 3.217081 3.250915 3.268884 3.327483 3.342808 3.31168 3.426447 3.473917 3.543451 3.496586 3.025725 2.62568 2.16637 2.083983 1.872588 1.608926 1.371632 1.222553 1.125996 1.327748 1.729669 2.024698 2.183827 1.898604 1.469181 1.140354 1.166193 1.244536 1.289234 1.229725 1.192219 1.424575 1.407602 1.447997 1.416594 1.438501 
3.93638 3.999907 3.919885 3.837854 3.831669 3.7259 3.6675 3.638168 3.557784 3.419941 3.400644 3.315205 3.231134 3.133539 3.070749 3.021178 3.010039 3.017043 3.096786 3.171645 3.177204 3.13185 3.071171 3.104791 3.161228 3.206852 3.260879 3.252542 3.338464 3.400583 3.315668 3.228708 3.101424 3.016336 2.955703 2.94465 3.099339 3.22209 3.290109 3.276997 3.283192 3.272262 3.25363 3.245065 3.282363 3.27158 3.217386 3.307133 3.330301 3.299575 3.261026 3.188155 3.098774 3.068613 3.072636 3.120091 3.182479 3.113494 3.085138 3.032103 3.041803 3.064401 3.130904 3.074335 3.069416 2.961893 2.905822 2.911289 2.939849 2.94023 2.98765 3.013299 3.0903 3.148533 3.145339 3.165007 3.093795 3.116169 3.14925 3.13482 3.189478 3.180831 3.112029 3.08617 3.074742 3.100132 3.135243 3.125218 3.155115 3.197443 3.335723 3.261209 3.28098 3.232044 3.218525 3.22969 3.198038 3.310785 3.25007 3.212824 3.151157 3.143854 3.227793 -9999 -9999 3.363555 3.263503 3.175943 3.110116 3.124155 3.173883 3.052179 3.13274 3.146667 3.169341 3.219171 3.111459 3.099649 3.075988 3.096989 2.998275 2.91987 2.940637 2.967676 2.911137 2.870884 2.829075 2.750589 2.752857 2.649377 2.671442 2.729074 2.938216 2.943246 2.926675 2.909448 2.981724 3.041188 3.065302 3.035196 2.953271 2.88008 2.857385 2.886005 2.931548 2.960799 2.973769 3.00065 3.019637 2.975249 2.967122 3.070637 3.079192 3.010029 3.122405 3.133799 3.090565 3.153731 3.19225 3.221369 3.21526 3.226841 3.189778 3.252746 3.278431 3.326944 3.374887 3.409448 3.455118 3.47236 3.451573 3.54989 3.673136 3.432713 3.122049 2.514149 2.09645 1.874236 -0.05136205 0.01971349 -0.1585349 1.021987 0.9765666 1.105814 1.566502 1.756067 1.970885 1.837518 1.434289 1.106551 1.094491 1.164936 1.194645 1.245381 1.339558 1.335489 1.404148 1.498203 1.477049 1.582086 
3.936156 3.99356 3.9455 3.902429 3.853555 3.813857 3.808216 3.669488 3.520954 3.392918 3.353077 3.344934 3.179386 3.143711 3.099629 3.026549 2.97972 3.015665 3.038421 3.141301 3.18725 3.159886 3.127272 3.137374 3.184376 3.260355 3.287414 3.300053 3.309651 3.335133 3.421045 3.287657 3.206257 3.125324 2.948796 2.843078 2.902429 3.080784 3.292546 3.325617 3.37685 3.318735 3.303944 3.308308 3.332117 3.366362 3.299132 3.315902 3.332096 3.389825 3.33911 3.270146 3.237609 3.216155 3.215875 3.213246 3.256484 3.253636 3.251937 3.161086 3.143548 3.119557 3.051126 3.109028 3.153365 3.096643 3.06402 3.100392 3.120167 3.093398 3.097025 3.1295 3.178369 3.20934 3.213887 3.14776 3.137288 3.056711 3.09443 3.150293 3.194253 3.22503 3.216898 3.291737 3.212651 3.155323 3.131072 3.115055 3.160766 3.213429 3.226577 3.224446 3.222498 3.218841 3.307774 3.196181 3.205158 3.250736 3.253463 3.191578 3.165821 3.221058 -9999 3.318211 -9999 -9999 3.299168 3.262969 3.222106 3.231805 3.262125 3.169422 3.129149 3.222457 3.151488 3.218683 3.159184 3.176095 3.094217 3.006779 2.976958 2.943664 2.953663 2.996108 2.999831 2.908517 2.808857 2.7262 2.690779 2.685439 2.776295 2.93432 2.92343 2.908136 2.935978 2.99064 3.040119 3.049656 3.016331 2.917057 2.953841 2.933135 2.951115 2.991871 2.965794 3.039932 2.990457 3.070652 3.096719 3.10237 3.05252 3.06789 3.159937 3.057021 3.183283 3.202855 3.192153 3.236129 3.240686 3.268045 3.252735 3.296386 3.314712 3.32673 3.362838 3.39807 3.49798 3.486429 3.523981 3.472152 3.458602 3.632873 3.658914 3.341475 3.002501 2.412657 2.140232 -0.07188528 -0.08654384 -0.01958823 0.1070342 -0.04008611 0.9131408 1.072514 1.348678 1.700545 1.523757 1.758142 1.443226 1.184844 1.049732 1.087564 1.13361 1.185749 1.332244 1.420124 1.502725 1.598667 1.621154 1.696959 
3.992563 3.947977 3.877969 3.845285 3.866424 3.80222 3.812341 3.724969 3.554671 3.548054 3.421599 3.264459 3.252522 3.211918 3.192148 3.151651 3.086781 3.039356 3.011794 3.089598 3.173105 3.187794 3.161808 3.147663 3.157124 3.207203 3.258091 3.326064 3.320871 3.34177 3.346806 3.426009 3.343952 3.214049 3.087437 2.963953 2.946298 2.972136 3.176706 3.211679 3.316802 3.272292 3.391784 3.36117 3.434361 3.400746 3.386133 3.316812 3.410308 3.402378 3.421991 3.420852 3.383885 3.376886 3.352996 3.342803 3.301904 3.312631 3.325576 3.250223 3.086236 3.101806 3.118509 3.079614 3.276519 3.159784 3.115457 3.14685 3.229995 3.268432 3.26895 3.254078 3.265888 3.257552 3.200652 3.199767 3.088892 3.074497 3.084344 3.116363 3.238158 3.307901 3.269612 3.236424 3.19082 3.156249 3.126123 3.103754 3.105407 3.12478 3.256779 3.23859 3.28132 3.255579 3.275639 3.295429 3.255848 3.324594 3.195545 3.273635 3.217015 3.219858 3.211572 3.23176 3.3031 3.348113 3.270456 3.25537 3.229893 3.155476 3.231622 3.234954 3.357126 3.298802 3.238982 3.234079 3.233077 3.203902 3.11241 3.046493 3.012008 2.94141 2.970967 3.039128 3.066695 2.873733 2.686202 2.675267 2.632516 2.746713 2.951308 2.973194 2.930861 2.933847 3.007226 3.091638 3.087803 2.949192 2.824732 2.846384 2.952386 3.033156 3.080169 3.102101 3.113387 3.111866 3.122736 3.136209 3.115961 3.179804 3.115859 3.121922 3.173614 3.184295 3.241836 3.303115 3.280359 3.31196 3.301065 3.343057 3.359715 3.378081 3.381159 3.392832 3.437865 3.509098 3.489104 3.555755 3.560704 3.648803 3.612528 3.673812 3.667006 3.349537 2.884007 2.342467 2.053201 -0.06081747 -0.07283114 -0.01323548 0.1480499 0.1255229 1.272679 1.200026 1.162022 1.474644 1.615101 1.444162 1.704879 1.296604 1.066598 1.101027 1.117375 1.209156 1.323699 1.543659 1.524962 1.588271 1.634831 1.722482 
4.02217 3.974436 3.892185 3.848352 3.78277 3.687402 3.668802 3.603723 3.68989 3.64836 3.43433 3.277577 3.255212 3.230407 3.226658 3.236164 3.190271 3.005517 3.061024 3.070276 3.151692 3.192346 3.144983 3.113545 3.10207 3.175023 3.274469 3.278752 3.232223 3.196817 3.229379 3.252079 3.414229 3.357609 3.271982 3.156595 3.102619 3.075962 3.054574 3.062239 3.07816 3.207249 3.387999 3.503076 3.425592 3.326832 3.3123 3.354654 3.394958 3.448567 3.430521 3.408985 3.427057 3.43372 3.418746 3.361897 3.346602 3.392811 3.333271 3.197092 3.058872 3.048161 3.093683 3.113153 3.215865 3.227274 3.151717 3.075682 3.167937 3.242954 3.27395 3.24443 3.261067 3.256433 3.284489 3.281498 3.238845 3.121429 3.071614 3.111119 3.198724 3.206084 3.260548 3.198674 3.133295 3.111825 3.127293 3.141458 3.151768 3.19496 3.191024 3.191456 3.282343 3.268666 3.32848 3.366159 3.313557 3.279296 3.263061 3.256103 3.275349 3.281076 3.26068 3.239328 3.266356 3.295094 3.301213 3.329782 3.333546 3.30019 3.202905 3.251983 3.343113 3.314325 3.219614 3.184961 3.187397 3.11357 3.113026 3.059854 3.081573 3.068221 3.071568 3.099776 3.029814 2.736119 2.525364 2.567122 2.645532 2.638549 2.683837 2.968357 3.041315 3.068562 3.14098 3.167103 3.048334 2.820164 2.792536 2.804066 2.983733 3.148223 3.190454 3.188908 3.17637 3.166798 3.176797 3.184147 3.162124 3.209868 3.192641 3.142241 3.17988 3.192107 3.209034 3.290587 3.333637 3.352004 3.36949 3.397867 3.414962 3.430795 3.430734 3.450159 3.490172 3.626357 3.550144 3.600976 3.580276 3.692753 3.784769 3.855234 3.808288 3.383071 3.070861 2.528492 2.012114 -0.012391 0.1052642 0.07588598 0.1675761 0.2061706 1.539585 1.389347 1.22116 1.516377 1.771275 1.784336 1.349151 1.257461 1.096338 1.156641 1.194569 1.376586 1.365691 1.480885 1.519032 1.685358 1.654906 1.762608 
3.914158 3.872293 3.868346 3.75421 3.640237 3.618829 3.644215 3.593444 3.599679 3.672866 3.617685 3.488138 3.397674 3.319213 3.304453 3.251266 3.246495 3.176584 3.149652 3.125741 3.14954 3.174951 3.150659 3.1115 3.117736 3.199777 3.240427 3.200912 3.105956 3.104339 3.117858 3.237533 3.308435 3.409367 3.353855 3.302225 3.221414 3.18928 3.050083 2.975839 3.037876 3.182448 3.355081 3.415521 3.310327 3.291487 3.36059 3.398233 3.438064 3.441777 3.424351 3.483662 3.449991 3.470896 3.466318 3.462203 3.415659 3.343866 3.234583 3.11534 3.043222 3.029448 2.999114 3.078643 3.127018 3.203139 3.160343 3.11681 3.108921 3.216786 3.26481 3.243016 3.253183 3.291442 3.364486 3.417174 3.345178 3.294972 3.182871 3.144942 3.169961 3.130355 3.134719 3.131316 3.122649 3.14629 3.186843 3.233967 3.253966 3.25831 3.257751 3.265283 3.366622 3.38007 3.390197 3.340723 3.292083 3.358708 3.441044 3.337722 3.361342 3.454696 3.315027 3.237019 3.20524 3.239125 3.353347 3.350265 3.25622 3.263844 3.20199 3.339131 3.444284 3.279525 3.252415 3.234796 3.158945 3.080367 3.073033 3.056441 3.067987 3.0649 3.124735 3.081374 2.899067 2.564208 2.438328 2.528533 2.686039 2.675735 2.82231 2.955789 3.04103 3.166126 3.180943 3.094766 2.963485 2.817748 2.814554 2.876901 3.108672 3.206043 3.22854 3.216664 3.209029 3.162714 3.209996 3.211898 3.183664 3.221882 3.203678 3.161595 3.255426 3.232914 3.264927 3.312977 3.349756 3.397429 3.426101 3.416101 3.449482 3.461084 3.444035 3.462584 3.461984 3.505675 3.588388 3.639571 3.680704 3.694508 3.622634 3.654418 3.731882 3.356327 3.221343 2.943598 2.36446 0.4887024 0.1614675 0.181894 0.09613948 0.09227897 1.364658 1.46288 1.512816 1.513711 1.510705 1.554081 1.509454 0.9164622 1.101129 1.203882 1.246144 1.276687 1.468591 1.451196 1.518396 1.552794 1.649612 1.701033 
