# Supplementary material for: Exploring the Distribution of the Spreading Lethal Salamander Chytrid Fungus in Its Invasive Range in Europe – A Macroecological Approach
Source: PLoS One. 2016 Oct 31;11(10):e0165682. doi: 10.1371/journal.pone.0165682 (PMC5087956; doi:10.1371/journal.pone.0165682)
Supplement: S2 ZIP Archive — (ZIP) [file pone.0165682.s011.zip › BIOCLIM_full/bio_9.asc]

ncols         200
nrows         200
xllcorner     3.31330001355
yllcorner     -1.12269991115
cellsize      0.0117999315
NODATA_value  -9999
17.99745 21.80908 17.25901 17.23951 18.09537 17.8132 18.1427 19.00955 18.62538 18.50141 18.58667 18.30546 17.70484 18.65824 17.97596 18.26842 18.471 18.86169 17.9841 17.41118 17.83097 19.31464 18.72826 18.54494 19.16068 19.17581 18.95825 19.03808 19.30686 19.65609 19.30266 18.62344 19.33814 19.41011 19.31754 18.65034 19.41949 19.61778 19.62455 18.96574 19.57833 19.56432 18.94513 19.08118 19.47799 19.09345 19.71406 18.98054 19.02401 18.10791 18.03194 19.06919 18.99748 18.94908 18.93747 18.95271 18.53168 18.56851 19.04486 19.03547 19.02749 19.02301 19.03821 19.03385 19.00628 19.87526 20.75241 20.85053 19.48651 18.49002 18.36617 19.06205 19.0682 19.1642 19.2495 19.27983 18.88274 19.3097 19.3402 19.41336 19.50222 20.43411 19.49049 19.77206 19.09527 18.92545 18.92763 18.93181 19.24154 20.17842 19.12976 19.28872 18.89088 18.62155 19.09403 18.292 18.97604 18.80723 18.37481 19.17373 18.17759 17.60324 19.14764 19.11617 17.2317 16.85732 18.82084 17.9877 17.00119 17.70398 17.85032 17.75954 16.8025 16.61572 16.95389 17.47257 16.62279 17.65744 17.89453 16.10006 16.58283 16.81718 16.86988 16.6893 18.17554 18.06378 17.12867 16.4422 16.49758 16.51978 15.7783 15.39536 15.26152 15.22933 15.70252 16.38124 16.10103 14.27373 13.56748 13.66909 17.00072 15.51458 15.37572 16.14026 17.14593 17.30456 17.35636 16.46895 16.06745 16.08175 16.07674 15.54287 15.87278 15.77835 15.04722 14.77434 14.4622 14.29319 14.71322 14.52393 15.0533 15.83563 16.57375 17.49063 15.16168 15.30752 15.40558 16.16991 17.07605 16.6541 16.49099 7.756251 7.050449 7.422694 6.856134 6.345215 6.293951 6.568142 6.919623 3.481059 4.260106 3.83015 4.547496 4.555135 4.533329 3.488469 3.843623 3.268453 3.073583 2.987808 3.09023 3.581208 3.33957 3.429438 3.906225 3.971588 3.705348 4.301086 3.537141 3.369873 
17.25244 17.75238 18.79248 18.1208 17.5413 18.28415 18.92398 18.88258 18.54017 18.54845 18.91644 18.04886 18.14925 18.34745 18.0464 18.2993 18.37579 17.75686 18.45633 17.40132 18.48345 18.50743 18.74713 18.56831 18.29003 18.89186 19.68714 19.26558 19.27158 19.2656 19.28385 19.31601 19.27068 19.31448 18.44569 20.30624 19.52692 19.50323 19.66225 19.49829 19.48194 19.47881 7.844783 19.09557 19.21317 19.08714 19.06632 19.74009 18.90484 18.4902 19.0423 19.15174 19.04357 18.99454 18.53897 7.333487 7.356206 18.96052 18.9618 18.9622 18.54508 18.9621 18.94285 18.93222 18.92717 19.31082 20.76318 20.86032 19.18704 7.593476 7.138108 7.032846 7.354985 7.386598 7.426717 19.22941 19.22092 19.22662 19.29891 7.330684 19.45441 19.4678 19.03935 19.73164 19.76532 19.07952 19.23238 15.62524 15.8126 15.91707 19.13828 19.25846 19.34337 18.2391 17.97637 17.95659 18.34387 18.3355 18.81988 18.64934 18.97893 17.68761 17.91873 18.14908 17.27498 17.7507 17.04562 18.74154 18.75525 17.4147 16.93922 16.69652 16.78503 17.13348 18.24952 19.04636 17.29669 16.82761 17.09041 17.14012 17.90491 17.02107 17.00738 16.23825 16.80246 16.29447 17.10445 16.72664 18.11682 17.83077 16.2991 16.47894 16.16044 13.16086 13.82759 13.09377 13.04755 12.85755 13.36151 13.11552 3.352742 2.491537 2.580983 3.030146 2.916586 2.939961 2.941158 3.011322 2.837316 2.762476 2.996164 2.905116 2.91656 2.571721 1.99084 14.8378 14.53515 14.59964 14.59939 14.59435 14.97624 14.82656 14.9186 14.98505 6.348124 6.204605 5.804092 6.769379 5.827596 6.603358 2.705337 2.219024 2.382257 2.778483 2.822708 2.428547 2.148223 2.183506 2.521973 3.081746 3.817866 4.077566 4.356211 3.278926 3.639546 4.555995 4.329213 3.688523 3.559331 4.081288 3.647135 4.133505 3.128352 3.104167 3.704681 3.677496 3.593241 3.507162 3.312485 3.436355 
17.44751 17.79167 17.41548 18.73799 18.3546 17.98569 18.88689 18.85749 18.65566 18.65567 18.83496 19.1624 18.29315 18.33683 18.99289 18.58971 18.12271 17.52892 17.58797 18.16193 18.14018 17.83409 19.25311 20.24241 19.03045 18.8594 19.58052 19.37619 19.45126 19.26018 18.95444 18.97346 19.30299 19.44289 18.44134 19.52694 18.94238 7.579666 7.736811 7.735216 7.731505 7.756886 7.787537 7.592641 7.71107 7.567922 7.57872 7.865407 7.948127 7.908554 7.489832 7.504146 7.674301 7.415004 7.498239 7.402278 7.393117 7.403896 7.378896 7.335429 18.86043 18.83476 18.82875 7.176306 7.15683 7.315827 7.511023 7.687648 7.772995 7.477692 7.308727 7.38912 7.361328 7.386028 7.390397 7.408973 7.414445 7.402989 7.297842 7.286524 7.631846 7.694128 7.704981 7.772313 7.472672 7.590852 7.392374 7.313507 15.89154 15.89477 15.9834 15.88429 16.39723 16.54902 15.53485 18.00363 18.33427 18.96238 15.65269 15.57355 15.18903 16.0851 18.15599 18.8758 16.9615 17.01247 18.5642 17.24807 18.49126 17.45788 16.70882 18.1689 16.6999 16.6159 16.71876 16.69629 16.89028 18.1847 17.79461 17.33337 4.659755 4.888062 4.659608 4.485265 4.459981 4.483262 4.41861 4.812978 4.104024 13.589 16.33831 14.14161 14.06536 13.12681 13.0263 3.613613 3.072179 3.284713 3.519247 3.773911 2.769434 2.513372 3.007822 2.65155 2.554224 3.244745 3.02452 3.851136 2.899394 2.793797 2.913849 3.90743 4.094478 2.767313 2.162582 1.52799 1.449203 1.422694 1.374609 1.661942 5.547766 5.690109 1.713358 1.849381 2.116786 1.540832 1.889089 1.871216 1.939744 2.646148 2.565735 2.117187 2.086568 1.990091 2.362056 2.936366 2.75289 2.484924 2.730245 3.160716 3.867212 3.359883 2.649897 2.817067 3.366892 4.34431 4.52739 3.632878 3.389084 3.958303 4.445577 3.938981 4.161108 3.08898 3.047882 4.064967 3.506785 3.615458 4.126775 4.041296 
17.85062 17.50462 17.29297 17.44133 18.34786 17.65877 17.83071 18.47742 19.08561 18.7871 18.80959 18.59528 18.82956 18.47677 17.85025 18.73968 17.78818 17.34477 17.30591 17.37123 18.25274 17.80642 18.46541 19.11002 18.85623 18.96483 19.14365 19.17512 18.97692 18.93099 19.23987 18.71452 18.42616 19.57276 19.48957 19.38571 7.686102 7.662333 7.66448 7.66804 7.669907 7.689866 7.708126 7.736831 7.764833 7.780569 7.482884 7.553294 7.819683 7.654398 7.544363 7.814259 7.462382 7.412044 7.475158 7.14744 7.33961 7.307683 7.291311 7.249859 7.241307 7.195429 7.164348 7.15093 7.13123 7.185903 7.42393 7.498321 7.31695 7.59043 7.350032 7.568547 7.369629 7.363801 7.353048 7.373102 7.397776 7.382792 7.409003 7.475378 7.548381 7.314703 7.403666 7.702932 7.513168 7.462098 7.337026 7.304973 7.254364 7.360301 7.395701 7.354197 7.298061 7.816463 7.271714 7.166494 6.946386 15.44278 15.35816 15.70783 15.03048 14.74 14.69446 14.66715 14.55684 17.76664 18.21819 16.85729 5.765803 6.109339 5.418859 5.515132 17.05296 16.70873 16.48667 4.569122 4.394638 4.3582 4.537663 4.804021 4.756998 4.669418 4.737162 4.712606 4.780721 4.815877 4.648116 4.807775 -9999 3.865987 3.746363 3.659642 3.855315 3.69576 3.11532 3.131592 3.125295 3.529459 2.878026 3.257853 3.324412 2.8163 3.13231 2.651778 2.574199 2.800395 2.997095 3.391592 2.967346 3.168116 2.988312 3.003978 3.10939 2.864136 2.34846 1.942948 1.831639 2.724334 1.750244 1.690639 1.449437 1.361419 1.517823 1.823874 2.274328 1.761536 1.837066 1.836563 2.302766 3.291581 2.359076 2.251984 2.057394 2.034174 2.071538 2.877492 2.793777 2.696656 2.789963 2.833939 3.401159 2.884893 3.002065 3.160853 3.966797 4.382064 4.435806 4.540588 3.473713 4.251276 4.302764 4.412374 3.944239 3.233572 3.176661 3.410496 3.327545 3.332545 3.626283 4.152308 
18.4979 17.725 17.32775 17.69422 18.21185 18.1407 17.99855 18.46571 19.47018 18.22551 17.99475 19.25991 19.55111 17.25725 17.47586 17.27255 17.84624 18.15862 17.89056 18.63164 18.08436 17.85194 18.33568 19.22331 18.78334 18.41686 19.44294 19.12117 19.05228 18.93711 19.17006 19.04419 19.53139 19.43606 7.752676 7.697154 7.448299 7.616444 7.603308 7.619526 7.617334 7.62085 7.56064 7.61701 7.63556 7.661861 7.697322 7.681285 7.757558 7.716834 7.476024 7.820974 7.828516 7.66333 7.479076 7.33221 7.241206 7.216008 7.225174 7.2321 7.21881 7.193785 7.184621 7.184749 7.014673 7.18749 7.284097 7.210979 7.198807 7.235199 7.589375 7.542012 7.30129 7.265854 7.088725 7.317702 7.330331 7.322439 7.330327 7.359965 7.427179 7.468237 7.53333 7.691895 7.436214 7.359604 7.312642 7.200383 7.276983 7.296518 7.191636 7.100129 7.326549 7.303004 7.196723 7.21936 7.102859 6.92981 15.14197 15.99723 15.63185 15.34173 14.988 14.64786 14.52957 15.91222 5.863662 6.047984 5.735032 5.750774 5.766667 6.26853 5.617493 5.069087 4.56075 4.458643 4.520492 4.601115 4.49357 4.610519 4.96814 4.723577 4.754577 4.887452 4.926152 4.673187 4.604914 4.656478 4.329656 4.034872 3.957026 3.590892 3.251236 4.021597 3.292033 3.373379 3.086935 3.078191 2.954462 3.072184 3.184036 3.160822 3.203577 3.401632 2.861512 2.780182 3.050333 3.134247 3.190622 3.253515 3.002956 3.015809 3.358048 2.80925 2.652186 2.274104 2.300537 2.06045 2.057257 1.804504 1.429439 1.248926 1.395152 1.736735 1.914256 2.419571 2.045191 1.813613 2.196584 2.528436 2.74293 2.486125 2.288717 2.301427 2.175751 2.464463 3.227102 2.9443 3.418111 3.241568 2.947215 2.936284 3.273103 3.784169 3.882883 4.536936 3.532634 4.134475 3.724797 3.13882 3.842057 3.436315 4.371562 3.460552 3.61056 3.67426 3.416962 4.367402 3.51593 4.296153 
18.60274 17.47358 18.51216 18.33094 17.26761 18.22009 17.90343 17.81589 19.51929 19.47417 17.92058 17.67165 17.7192 17.45517 17.7736 17.92874 18.37725 18.06232 18.16899 18.69112 17.77843 19.21777 18.0199 18.77001 18.54215 18.69198 18.84963 19.07711 18.85583 19.1069 19.10615 19.11696 19.41237 7.699906 7.690989 7.479995 7.604065 7.57198 7.522863 7.730495 7.514904 7.515153 7.370631 7.568288 7.499979 7.504325 7.530879 7.530249 7.628002 7.565561 7.559505 7.411693 7.74741 7.657435 7.433655 7.27008 7.162669 7.142675 7.181809 7.227066 7.217148 7.007182 7.195726 7.183283 7.201501 7.214001 7.257969 7.308391 7.211889 7.083415 7.485936 7.474483 7.440873 7.078969 7.000275 7.125295 7.193218 7.16476 7.127931 7.1961 7.10584 7.374944 7.422644 7.384771 7.322068 7.208578 7.190582 7.115066 7.096689 7.131902 7.150712 7.112722 7.23765 7.112121 7.143093 7.716344 7.06604 6.871887 7.01293 7.082163 15.39283 14.92726 14.72918 14.60091 15.15196 15.64488 6.357438 5.862707 5.758901 5.760859 6.172002 6.009012 5.551209 4.921047 4.701625 4.628026 4.622563 4.489273 5.053218 4.67773 4.682562 4.778473 5.420075 5.259796 5.299794 5.251947 4.842927 4.986135 5.111048 4.375321 4.503514 3.598811 3.151423 3.193969 3.257671 3.577703 3.418543 3.465072 3.09521 3.335464 3.550603 3.420929 3.270132 3.436661 2.861617 2.985571 2.617309 3.165827 3.339961 3.115946 2.999023 2.963307 2.689504 3.227285 2.879344 2.676906 2.573634 2.22879 2.142971 2.021708 1.626048 1.467081 1.498616 1.690669 2.037348 2.822189 2.424917 2.154434 2.241313 2.180079 2.37559 2.982 2.593552 2.656972 2.856583 2.722001 4.203857 4.262187 3.40599 3.082337 3.636825 3.604736 4.341074 4.368927 4.145828 3.392554 3.530537 3.823644 3.11168 2.944559 4.617695 3.74794 4.279892 4.418804 4.339152 4.665207 4.121449 3.842901 4.011647 3.629608 
18.34443 18.42911 18.50425 18.67943 18.2053 18.37679 18.32287 17.33728 17.65718 17.64095 18.09028 17.97495 17.7668 18.78592 18.23266 17.66394 18.3705 18.13564 18.0666 17.89717 17.60014 17.88864 17.81119 18.92376 18.74 18.7272 19.00755 19.06783 19.33459 18.99579 18.75842 7.341425 7.307266 7.379243 7.701605 7.667667 7.605835 7.534841 7.495229 7.46787 7.485886 7.267852 7.493307 7.463979 7.456415 7.428467 7.441141 7.472131 7.554194 7.523223 7.479082 7.455616 7.490668 7.579676 7.423381 7.30364 7.178833 7.138535 7.200054 7.252608 7.272167 7.251415 6.967088 7.240132 7.27116 7.293753 7.295304 7.323018 7.351141 7.099676 7.24202 7.362671 7.344289 7.100183 7.133754 6.970952 6.955241 7.09847 7.090821 6.917134 7.217626 7.196666 7.419999 7.502842 7.522868 7.283885 7.189219 7.152685 7.201304 7.12262 7.15569 7.31692 7.170094 7.195858 7.277597 7.423436 7.3685 7.07485 6.835439 6.868698 6.734767 15.00517 14.92002 15.01737 15.27526 6.148849 6.001907 5.808359 5.957093 6.032705 5.975958 5.610682 5.356263 5.422922 4.952164 5.319942 5.01179 5.287181 4.861963 5.177348 5.331381 4.714447 4.97842 5.363928 5.074849 4.717546 5.21874 4.879399 4.712606 4.693376 4.451941 3.756419 3.508469 3.331035 3.256337 3.693277 3.732331 3.605107 3.337912 3.461823 3.313691 4.356435 3.512101 3.409286 3.185497 2.943893 2.766016 3.198934 3.334413 3.289175 3.683187 2.895366 2.759155 2.713308 2.837524 2.483825 2.38124 2.398331 2.271006 2.096888 1.951451 1.801905 1.703736 1.926046 1.96851 2.04864 2.404516 3.217845 3.398901 2.144775 2.30252 2.670278 3.049586 3.478352 3.701142 3.566233 3.126374 3.6191 3.181626 3.231327 3.608419 4.206217 3.371028 3.531149 3.956945 3.196268 3.456315 3.809108 3.076086 3.066183 3.702413 3.251856 4.33167 4.392131 4.423875 4.041245 3.712006 4.635672 3.848109 3.626939 
18.63501 17.89841 17.26487 17.86242 18.12827 18.42654 18.39117 17.58145 17.4353 17.44714 18.22539 18.08792 17.15375 17.62657 17.5913 17.13434 17.68345 17.87822 17.85968 17.71827 17.41261 17.76866 18.59915 19.25281 18.70313 19.3676 19.38618 19.1178 19.11507 18.94328 7.287603 7.153728 7.188588 7.313431 7.318853 7.297776 7.473566 7.591399 7.494791 7.163086 7.430516 7.429977 7.414505 7.406397 7.222148 7.35179 7.19191 7.148056 7.519619 7.497991 7.430994 7.409144 7.43983 7.207428 7.168808 7.358911 7.264475 7.220459 7.222677 7.279537 7.305237 7.282268 7.280737 7.278403 7.306839 7.350367 7.347154 7.338521 7.298534 7.279678 7.170268 7.366506 7.363852 7.396032 7.297247 7.300954 6.806458 6.808858 6.80512 6.813146 7.194019 7.069162 7.392924 7.49384 7.2465 7.227937 7.101589 7.032476 7.152075 7.176916 7.125091 7.125688 7.175583 7.189336 7.29747 7.134578 7.686274 7.107986 6.951771 6.942642 6.804174 6.692673 6.621745 15.04999 6.544195 6.384913 5.940786 5.936203 6.11846 6.107651 5.876791 5.492732 5.45673 5.592672 5.404958 5.483551 5.496912 5.059448 5.101608 5.127218 5.149861 4.943726 4.919286 5.260458 4.760834 5.239431 5.191911 5.286 4.410823 4.592062 4.05046 3.686853 3.639725 3.515071 3.518977 3.76566 3.772278 3.618912 3.664287 3.462732 3.462739 3.555665 3.431122 3.399607 3.3785 3.023133 2.889088 3.054982 3.333309 3.329641 3.194681 2.891408 2.699306 2.696681 2.948095 2.715897 2.51267 2.421097 2.474075 2.095861 2.06308 2.03827 1.876537 2.036814 2.923015 2.444844 2.323294 2.702627 2.730347 2.406152 2.93956 3.112497 2.856623 2.753183 3.529652 3.414225 8.028512 8.342334 8.418437 8.835684 3.572698 3.86644 3.407612 4.255488 4.216303 3.539556 3.619898 3.605031 3.716873 3.308074 3.722514 4.341472 4.02325 4.698757 4.626581 4.713074 4.633123 4.561559 3.891073 3.946351 
17.91128 18.29306 18.28852 17.81057 18.17963 18.34055 18.0637 17.66152 19.29894 18.12577 18.35014 17.9579 18.58511 18.07098 18.45613 17.91036 17.87918 18.35681 17.25478 18.08006 17.47872 19.10295 19.42872 18.88771 18.75217 18.72297 19.50578 19.20757 19.23852 18.91073 7.519424 7.277929 7.310049 7.749008 7.746352 7.701014 7.629028 7.225291 7.615357 7.150747 7.216589 7.496836 7.435984 7.197937 7.060933 7.34256 7.397974 7.467682 7.48733 7.480387 7.422805 7.377467 7.386978 7.438513 7.652716 7.522166 7.309961 7.151916 7.277217 7.276566 7.300471 7.314753 7.307454 7.027843 7.361176 7.379481 7.378011 7.378855 7.197947 7.271144 7.299708 7.307352 7.035929 6.957555 7.028306 7.297679 6.897029 6.766484 6.703278 6.752106 7.141123 7.073691 7.36407 7.072591 7.083593 7.148071 7.211115 7.110071 7.186153 7.107914 7.188781 7.274323 7.266637 7.251037 7.32433 7.217275 7.491622 7.254756 7.004562 6.981894 6.856959 6.841334 6.842331 15.25683 6.538554 6.186447 6.012909 6.053435 6.474431 6.601298 6.43394 5.761754 5.633224 5.748458 5.434794 5.764328 5.250508 5.297536 5.499115 5.225601 5.361751 4.958548 4.797108 5.20286 5.222952 4.831507 4.941203 4.470602 4.134715 4.053442 3.945231 3.698933 4.567836 4.014481 4.035237 3.909571 3.664312 3.660445 3.536229 3.544647 3.540913 3.744735 3.748601 3.621958 3.134538 2.961822 3.016002 3.103169 3.396062 3.240163 3.093241 3.282094 3.026371 2.86234 2.538076 2.530792 2.730739 3.554953 2.134105 2.081004 1.989807 2.238637 1.907679 2.032679 2.606562 2.322922 2.578496 3.058136 2.432088 2.926127 2.56019 2.901784 2.823466 2.509125 3.092281 3.13439 9.042759 8.379046 8.469135 3.880351 3.794454 4.32988 3.950445 4.004705 3.970723 4.040359 4.082448 3.886199 3.938933 3.52592 3.881734 4.272146 4.535005 4.353546 4.370071 4.341497 3.996068 4.013494 3.532003 4.234293 
18.09529 18.13655 17.53337 17.5022 18.47242 18.36245 18.41809 19.71344 17.63376 17.38574 18.19422 18.01694 18.31585 18.29813 19.91899 17.15303 18.35666 17.91948 19.13462 17.83761 17.42151 18.07608 18.89156 18.90852 18.98816 18.68064 19.44814 19.05291 7.021891 7.110188 7.143342 7.529139 7.291508 7.634322 7.675939 7.557639 7.570908 7.58959 7.218658 6.93423 7.432662 7.023077 7.492351 7.437094 7.125508 7.079808 7.255594 7.430079 7.427354 7.411203 7.202124 7.384317 7.3803 7.175543 7.210627 7.275196 7.231552 7.407359 7.358108 7.300343 7.295522 7.286061 7.309346 6.874395 7.104675 7.39213 7.376068 7.36992 7.295868 7.286737 7.114034 7.292597 6.963022 7.004751 7.311122 6.944046 6.894374 7.123251 6.727849 6.74875 6.868596 7.214467 7.289144 7.35082 7.161698 7.128571 7.238785 7.13563 7.159424 7.257075 7.21874 7.445989 7.44429 7.480021 7.502056 7.851761 7.42358 7.126557 7.006403 7.009344 6.883942 6.842209 6.8573 6.688181 6.677592 6.45814 6.386281 6.276423 6.719298 6.217403 6.467072 6.43312 6.330811 5.734951 5.905161 5.912536 5.579889 5.854278 5.727565 5.356262 5.174275 5.437745 5.247065 4.933522 5.36381 4.989227 4.667308 4.344157 4.788956 3.912893 3.94425 4.195374 3.979325 3.835042 4.119069 3.902624 3.780686 3.626735 3.631099 3.629791 3.824132 3.899648 3.526302 3.213252 3.17957 3.082051 2.826371 3.235118 3.313654 3.234843 3.011781 3.015809 2.709122 2.943175 2.827149 3.101079 2.882507 2.166122 2.140788 2.114264 2.024654 1.853933 2.213419 2.312948 2.846878 2.095575 2.388607 2.701661 2.825908 2.305414 2.484899 2.654516 2.593266 2.539144 2.680465 4.031485 3.539577 3.203837 3.324514 3.814891 4.52474 4.425609 3.81567 4.08254 3.601649 4.607213 4.173538 4.032745 4.091527 3.621475 3.957052 3.992914 4.62499 4.415405 4.284764 4.426514 4.428177 4.614019 4.659522 4.654816 
17.80944 17.65717 18.00864 18.42633 18.28494 18.51403 18.30505 18.02254 18.6389 17.23143 18.22117 18.77835 18.31514 18.31813 18.31879 17.62761 17.17436 17.2996 19.54489 19.52662 17.36257 18.02878 18.88293 18.77043 18.54943 18.73578 7.076462 7.225098 7.040751 7.0776 7.064829 7.596227 7.614519 7.489208 7.407782 7.435212 7.479041 7.525513 6.982743 6.899765 7.319361 7.226532 7.352077 7.269948 7.397516 7.364339 7.362534 7.363468 7.335536 7.335441 7.373357 7.396565 7.197138 7.386639 7.410405 7.093675 7.231329 7.210241 7.418137 7.356792 7.319249 7.321584 6.766626 6.93103 7.583816 7.379212 7.369192 7.355178 7.052866 7.011073 7.045864 7.279214 7.282415 7.306784 7.321949 7.133381 7.283112 6.943822 6.906117 6.823828 7.167389 7.320228 7.068369 7.043692 7.290401 7.173401 7.242375 7.207418 7.270986 7.239811 7.270772 7.328736 7.641657 -9999 7.578487 7.328226 7.188492 7.183243 7.039586 7.037745 6.952739 15.43456 15.75927 6.828934 6.944596 6.658819 6.456808 6.627797 7.131643 6.886093 6.56109 6.13536 5.883514 6.014658 5.886475 6.031982 6.034175 6.052724 5.641423 5.723247 5.588781 5.483016 5.552505 5.473877 5.406194 4.871597 4.795604 4.544403 4.297379 4.218125 4.090165 3.910929 3.841985 4.299163 4.17748 4.097966 3.846899 3.622869 3.415975 3.727208 3.749609 3.805192 3.371832 3.102249 3.232116 3.218369 2.701131 3.18393 3.330867 3.174133 2.963038 2.642828 2.865555 2.833054 4.286606 2.527629 2.199418 2.132808 2.291205 2.311421 2.17602 2.135269 2.053823 2.062836 2.03183 2.738506 2.847005 2.513932 2.30366 2.553915 2.511698 2.369995 2.815745 7.979642 2.5015 2.881826 3.235489 3.40422 4.187582 3.937602 4.112156 3.661295 3.529205 3.855596 3.936473 4.769028 3.849168 3.91629 3.834686 3.412832 3.886087 4.221125 4.621119 4.498688 4.313883 4.403509 4.487569 4.757431 4.40273 4.702663 
18.27663 18.34291 17.67183 18.90997 18.59071 18.54497 17.94867 18.1174 18.44688 17.1859 18.39898 18.35713 18.17726 18.31736 18.11601 17.77437 17.17737 17.28266 17.30484 17.99993 17.92064 17.7608 18.59575 18.66728 19.11667 7.509786 7.275731 7.227697 7.190648 7.099361 7.246582 7.603591 7.220957 7.47849 7.035746 7.364294 7.410655 7.105774 7.009674 7.024602 7.280991 7.05545 7.468847 7.417675 7.357097 7.327489 7.315883 7.312384 7.273162 7.287984 7.331142 7.357718 7.392104 7.378677 7.373972 7.438788 7.214854 7.521545 7.083211 7.035157 7.40419 6.827047 6.802175 6.895345 7.541739 7.504475 6.878942 6.725021 6.984579 7.254038 7.292897 7.072089 7.311656 7.020137 7.31366 7.000454 7.293971 6.907374 6.912735 6.880712 6.984726 6.918493 6.996644 7.132736 7.385641 7.461426 7.456864 7.14917 7.281321 7.311717 7.290079 7.215072 7.372299 7.713329 -9999 7.323009 7.274923 7.400671 7.14737 7.117549 8.024318 15.35235 15.69138 15.69998 6.900156 7.095749 6.871318 7.149891 7.072816 6.543849 6.322866 6.125096 6.261658 6.450913 6.226456 6.15035 6.191421 5.676488 5.732672 5.451656 5.314525 5.447255 5.777145 5.433625 4.728781 4.785003 4.615901 4.961227 4.29189 4.13241 4.125148 4.278412 4.593058 4.391407 5.155766 4.126332 4.016612 3.816757 3.481668 3.532934 3.801829 3.82875 3.365001 3.159084 3.45191 3.202001 3.441543 3.51332 3.641648 3.134852 2.960663 2.742086 3.038397 3.079045 3.829422 2.671478 2.144374 2.342184 2.177372 2.134842 2.470662 3.186839 2.440974 2.245229 2.227829 2.993718 2.854797 2.540278 2.431265 2.418049 2.198567 7.928811 8.330245 8.364933 2.521516 2.844427 3.383631 4.040695 3.944509 4.293036 4.436462 3.614028 4.295792 3.895411 4.58583 3.842641 3.561748 4.948852 3.855484 3.56902 4.161916 4.461452 4.605306 4.577418 3.967656 4.328913 3.974747 4.573781 4.42218 4.797734 
18.94429 18.12964 17.69755 18.59175 18.61712 18.5631 18.96182 18.21749 17.16486 18.19138 18.4264 18.40807 18.37051 18.35213 17.1333 17.63164 17.55202 17.50918 17.72028 18.26076 19.30577 17.78766 19.1123 7.15686 7.694489 7.391505 7.659251 7.405014 7.072881 7.548338 7.566655 7.230087 7.611649 7.480621 7.395494 7.144729 7.101787 7.06425 7.015387 7.138474 7.212154 7.536229 7.373505 7.209223 7.098312 7.110072 7.285939 7.254034 7.263259 6.98386 7.294445 7.44813 7.143636 7.376078 7.379711 7.419256 7.238698 7.52286 7.02829 6.987133 7.468008 7.421205 6.862488 7.022889 7.477431 7.472264 6.945109 6.754823 6.662909 7.092844 7.264659 7.269592 7.300684 7.298491 7.288649 6.867574 7.036927 6.876684 7.4325 7.283759 7.166016 7.337823 6.9555 7.113216 7.198965 7.441447 7.215216 7.125274 7.271799 7.448832 7.31991 7.250238 7.345561 7.254008 7.608372 7.498718 7.198111 7.237259 7.208543 7.372589 7.291347 15.65329 15.58142 7.022543 6.8644 6.882329 6.863795 6.776871 6.699925 7.006633 6.922165 6.445511 6.262655 6.118927 6.090882 6.30104 5.761184 6.299911 6.328344 6.231425 6.104473 5.337459 5.481379 4.651687 4.522674 5.219995 5.315201 4.531707 5.128215 4.697124 4.518198 4.209681 4.362879 4.428925 4.287593 4.294515 4.256846 3.854721 3.721323 3.647506 3.818049 3.802664 3.702408 3.642689 3.386372 3.465165 3.370718 3.263286 3.046335 2.830404 2.91001 3.412786 3.558055 2.84314 2.630224 2.411947 2.319656 2.848653 2.209051 2.920451 2.516433 2.585292 2.383473 2.43124 3.298671 2.138545 2.551209 2.560984 2.825917 2.286326 7.798664 7.75688 7.967692 8.17334 2.811397 3.180867 3.56924 3.767462 4.356496 8.489552 3.961172 4.548517 4.735362 3.613658 3.588684 3.979401 3.93628 4.279444 3.77066 4.000651 4.486186 4.619803 4.665513 3.590155 3.98791 3.613541 3.460195 4.434351 4.709615 4.288961 
19.21823 19.11834 18.24421 18.5765 18.66042 18.58506 17.21061 17.34851 18.55206 18.50327 17.69837 18.37701 18.10732 17.72689 17.16476 17.599 17.14925 17.78333 17.28983 17.34411 17.79566 18.02134 18.63753 7.748399 7.453644 7.630737 7.174215 7.561036 7.21255 7.457174 7.45108 7.424245 7.467967 7.154917 7.461218 6.812643 6.99708 7.051713 7.766383 7.064723 6.960933 7.276158 7.239986 7.271901 7.42747 6.950664 6.893011 7.256454 7.24264 6.990209 6.972703 6.99112 7.32957 7.352122 7.378093 7.408396 7.418446 7.465342 7.220957 7.092936 6.77775 6.880493 7.420273 7.33578 7.435389 7.399405 7.434307 6.717296 6.635341 7.298955 7.300655 7.274266 7.011506 7.038431 7.07113 6.906209 6.830185 7.255655 7.43258 7.361459 7.081985 6.949636 6.973211 6.987077 7.072331 7.258276 7.228535 7.26625 7.32664 7.635508 7.37525 7.287954 7.329438 7.334667 7.290425 7.297618 7.801025 7.759267 7.236495 7.258179 7.505437 7.509394 7.162969 6.966893 7.108648 7.106359 7.259283 7.362477 7.107499 7.00912 6.335464 6.178437 6.599843 6.095581 6.426243 6.033071 6.491567 6.385823 5.842412 5.721299 5.39794 4.940048 4.720469 4.604741 4.575413 4.849787 5.145808 4.797495 5.24966 5.11057 4.414433 4.308737 4.791296 4.624919 4.397471 4.523128 5.003926 4.278482 4.120982 3.887335 4.095612 4.161245 3.888101 3.930587 3.708293 3.425908 3.192347 3.066223 2.839421 3.187861 4.126923 4.123372 3.01412 2.786219 2.421625 2.257675 2.347194 2.241602 2.400828 3.145096 2.653386 2.633566 2.533992 3.543461 3.662989 2.672115 2.628448 2.542135 2.459635 2.354192 7.861434 7.942224 8.001611 8.44843 3.077072 3.603642 3.574946 3.793488 3.886496 8.63736 3.638352 4.55867 4.618119 4.29593 4.274104 4.874527 4.855295 4.722504 4.594946 3.78001 4.59574 4.725408 4.726872 3.726379 3.798645 3.441538 3.228013 3.12707 4.279469 4.364695 
18.8902 18.76931 18.9763 18.99551 18.68624 18.63139 18.20872 18.55377 18.46064 17.75386 17.95169 18.47239 18.56431 18.41743 17.77712 17.81307 17.78403 18.05698 17.45487 17.32449 17.75486 18.57083 18.20025 19.08213 20.13816 18.88207 7.523936 18.74502 18.6855 7.280981 7.24971 7.280664 7.310792 7.152848 6.937694 6.814103 6.885158 6.878331 6.956777 7.383046 7.181422 6.77243 6.832534 7.210388 7.303452 7.133773 7.098989 7.016393 7.204062 6.82433 7.260412 6.918172 7.285389 7.344031 7.180155 7.189127 7.405029 7.43723 7.095297 7.003907 7.518102 7.141021 7.407324 7.326416 7.259452 7.322352 7.388269 6.796448 6.55927 6.660481 6.913433 7.327727 7.354086 7.33553 7.31952 6.926402 7.13532 7.073247 7.18841 7.34053 7.177339 7.307191 7.317632 7.03154 6.960072 7.079783 7.132763 7.316387 7.461141 7.657721 7.666417 7.693004 7.270508 7.379155 7.786942 7.404283 7.771856 7.328965 7.21083 7.239818 7.348856 7.117487 7.076218 6.822392 6.820241 6.969756 7.261048 7.322882 6.797276 6.500423 6.76559 6.123922 6.539292 5.93136 6.149389 6.040863 6.196305 6.380229 5.725688 5.420639 5.101888 4.90945 4.830312 4.8641 4.868729 4.889852 5.345133 5.125508 5.485805 4.463836 4.785349 4.381256 4.459443 5.203375 4.595613 4.455485 4.947759 4.508987 4.201869 4.144044 4.093374 3.881011 3.989013 3.822097 3.68304 3.375199 3.061687 3.503072 3.242518 3.100765 3.057591 2.963954 2.814265 2.738367 2.314341 2.178157 2.145442 2.387547 3.075057 2.227865 2.595662 2.386927 2.794601 2.90213 3.028722 2.90151 2.543966 2.59696 2.618515 2.655202 7.937362 8.078338 8.294946 8.837579 8.903365 3.555918 3.613363 4.17392 4.438919 4.578228 4.020106 4.513896 4.228572 4.738307 4.269393 4.897852 5.042232 3.531912 3.841599 3.509293 4.657002 4.903951 4.944488 4.397396 3.929708 3.531595 3.267004 3.161871 3.11377 3.678558 
18.42097 18.97261 19.06844 19.06982 18.67309 18.72374 18.45425 18.4602 18.5171 18.53588 18.11183 18.5435 18.57275 18.40509 18.24647 17.65985 18.04453 17.35512 18.41323 17.24961 17.30048 18.03339 18.41816 19.08528 19.35603 18.50137 18.57934 18.82194 18.36038 18.29245 18.28173 7.036693 7.194682 7.377172 7.304094 7.241131 6.841532 6.945913 7.088171 7.35913 6.759222 6.800918 6.865622 6.859715 7.272878 7.264578 6.95285 7.083597 7.063915 6.894775 7.184047 7.064092 7.26986 7.342803 7.071763 7.200358 7.430868 7.4154 7.421906 7.448807 7.512137 7.655212 7.366994 7.324 6.951695 6.786433 6.972204 6.597458 6.710489 6.906281 7.292791 7.317205 7.362737 7.375798 7.368633 7.395537 7.225429 7.303813 7.507166 7.269744 7.254999 7.332534 7.30009 7.325877 6.956563 7.046443 7.07515 7.148702 7.421447 7.745632 7.816555 7.374659 7.303354 7.320042 7.75991 7.776392 7.757573 7.723867 7.538682 7.182465 7.079596 7.040502 7.024242 6.751318 6.852194 6.955769 7.340631 7.096176 7.161779 -9999 6.463664 6.942017 6.371393 6.110524 6.171733 5.961823 5.804505 6.059408 5.538605 5.283254 5.115915 5.075338 5.30569 5.333832 5.086294 5.166652 5.478434 5.334106 4.928986 4.744721 5.197124 4.61886 4.609985 4.505147 4.669429 4.678879 4.920852 4.693192 4.521597 4.391795 4.126338 3.845224 3.93753 3.747355 3.379614 3.341085 3.50618 3.367834 4.066157 3.577804 2.875035 2.781138 2.645924 2.631124 2.484478 2.30721 2.161474 2.342661 2.766021 2.398274 3.185873 3.452098 2.666077 2.514583 2.709845 2.647689 2.464834 2.49938 2.576554 2.885721 3.599279 8.717278 8.306954 8.30572 8.075998 2.717382 2.860114 3.115544 3.38147 3.515141 4.595617 4.258876 3.720667 4.016764 4.97582 4.636678 4.994359 3.710352 3.482453 4.661932 4.548615 4.779703 4.696626 4.557322 4.118631 3.470556 3.457382 3.487238 3.505721 3.162604 
18.83368 18.81499 19.21797 18.94489 18.66961 18.77309 18.20579 17.79565 18.16568 18.57717 18.73452 18.2347 17.78847 18.34766 21.05731 17.66698 17.81857 17.7269 17.45008 17.70103 17.48699 17.83612 18.7945 18.28931 18.69649 18.68957 18.5954 18.50327 18.36088 18.28645 18.27419 18.28062 18.58198 18.66814 7.396448 7.47466 7.504848 7.182236 6.870493 6.907563 6.773524 7.166035 6.812755 6.745102 7.211614 6.876801 6.827988 6.811798 6.710521 6.674652 7.061712 7.176611 7.231257 7.307653 7.531861 7.593547 7.544449 7.344509 7.330525 7.354178 7.380178 7.414241 6.988566 7.291362 7.300221 7.24913 7.262538 6.73376 6.816727 7.225067 7.234991 6.982925 7.322993 7.181921 7.399511 7.453241 7.510324 7.554917 7.516565 7.479483 7.330674 7.208761 7.370061 6.944794 7.049581 7.13769 6.980371 7.087235 7.22165 7.563487 7.359945 7.263432 7.410004 7.760452 7.575927 7.561244 7.756999 7.713573 7.816249 7.263382 7.198507 7.10642 6.954575 6.866425 6.838552 6.837545 6.991384 7.151998 -9999 6.58998 6.527349 6.477554 6.460251 6.41567 6.964579 6.600473 5.865977 5.530613 5.376596 5.256943 5.408346 6.060024 5.574876 5.422282 5.700084 5.601679 6.022873 5.373377 5.240778 5.029882 4.962026 4.66073 4.866781 4.497401 4.591421 4.872985 4.70901 4.612366 4.481405 4.15829 4.203786 4.20223 3.908935 3.807369 3.764502 3.34341 3.335368 3.154368 3.247615 3.468893 3.155374 3.21253 2.674332 2.88706 2.915069 2.558375 2.862645 3.353851 3.076655 2.658244 3.932572 2.928029 2.786976 2.739247 2.983577 2.864915 2.736389 2.550756 2.627757 2.943796 8.338195 8.345254 8.752801 8.323343 8.277154 3.059555 3.181183 3.556839 3.713724 3.710291 4.488078 3.601548 4.388437 3.995687 4.982809 4.989665 4.872828 3.893132 3.915751 4.652323 4.380392 3.730865 3.810547 3.448766 3.533706 3.360997 3.568772 3.167643 3.080652 17.38224 
18.93294 19.11841 18.88161 18.93426 18.90551 18.56608 18.5033 18.65637 18.43118 18.49675 18.17993 18.90692 18.60992 18.59542 18.27423 17.72284 17.85909 17.46415 17.59256 18.49131 18.81546 18.87108 18.66227 18.73436 18.81737 18.76403 18.73023 18.41033 18.37831 18.31409 18.29975 18.30537 18.58562 7.189387 7.316915 7.261236 7.294017 7.18478 7.001663 6.935613 6.844625 6.946701 6.874701 6.692434 6.924016 6.818777 7.116131 7.27356 6.545251 6.567576 7.089325 6.876622 7.222383 7.37409 7.394475 7.409684 7.442689 7.358194 7.230357 7.315613 7.313116 7.128291 7.304092 7.345195 6.767259 7.239369 7.167563 7.182245 6.76947 6.975866 7.190466 7.225856 7.27293 7.388391 7.371928 7.342591 7.423204 7.559992 7.554012 7.277989 7.233332 7.447586 7.146369 6.958206 7.154953 6.972301 6.988552 7.214921 7.154536 7.241297 7.468679 7.417649 7.302445 7.444322 7.45195 7.656821 7.790823 7.777777 7.812444 7.408945 7.234191 7.154562 7.07225 7.069479 6.87762 6.902872 6.847015 7.01825 7.081955 6.691259 7.003281 6.483896 6.44543 6.530259 6.20113 5.825175 5.627447 5.614925 5.552332 5.674122 6.054733 5.942409 5.509938 5.679056 6.04599 5.547948 5.430175 5.476878 5.093842 5.159048 5.286678 5.688915 4.936401 4.77652 4.686218 5.166123 5.22083 4.210963 4.650136 4.012635 3.790258 3.576365 3.69019 3.592605 3.734756 3.870173 3.280238 3.121974 3.014485 2.960684 3.418812 3.255126 3.013026 3.038183 2.841472 2.673335 3.247756 4.55277 3.015594 2.897918 3.281382 3.028712 3.268051 2.867126 2.862574 2.947388 3.019124 2.631368 2.668773 2.928248 8.524163 8.335215 8.397378 8.348825 8.46025 3.287659 3.312241 4.01267 4.665278 4.804479 4.348948 4.25444 3.703964 4.664479 4.878799 5.056895 5.094086 4.970082 3.797963 4.608226 3.791611 3.796112 4.090972 3.380855 3.260376 3.480678 3.950505 4.016856 3.340383 17.32361 
18.92771 18.5686 18.83387 18.74971 18.79408 18.54836 18.64207 18.62357 18.63355 18.65531 18.38932 18.12256 7.440644 18.61807 18.66238 18.27528 17.52834 17.59475 18.57704 18.58226 18.91295 18.63738 18.59821 18.72274 18.99871 18.56166 18.40113 18.46855 18.41333 7.242091 6.995514 6.951854 7.096492 7.112656 7.226802 7.255457 7.33696 7.353354 7.273082 6.977229 6.698507 6.688308 7.0704 6.701446 6.714203 6.890645 7.170308 7.255103 6.687266 6.726156 6.635137 7.05543 7.248094 7.323908 7.373318 7.349919 7.206534 7.379954 7.066828 6.839528 6.941946 7.273082 6.843904 7.295106 6.944499 7.192601 6.858541 7.175844 7.191158 7.183457 7.169698 7.188273 7.231472 7.277608 7.260036 7.227418 7.344731 7.556885 7.557714 7.561224 7.545019 7.374893 7.556941 7.197032 7.086386 6.928883 6.914561 7.078959 7.409303 7.795426 7.675086 7.551728 7.458797 7.470856 7.588879 7.582052 8.057415 7.888198 7.807993 7.413758 7.30079 7.290071 7.123124 8.002143 7.021551 7.009887 7.665675 7.64563 7.075715 7.169678 6.910259 6.948801 6.589416 6.611197 6.281962 5.936772 5.7396 5.914515 6.254745 6.776026 7.078338 6.079218 5.654364 5.533579 5.604594 5.594117 5.227788 5.38854 5.783345 5.323339 4.878749 5.331406 5.022872 5.314127 4.287638 4.183441 4.294093 4.337936 4.566783 4.091207 3.823924 3.648533 3.644583 3.600773 3.518346 3.591202 3.373997 3.007949 2.985759 3.035248 3.234975 3.304697 3.030843 2.661194 2.497493 3.049459 3.234854 3.264186 2.961772 2.972697 3.167771 3.257589 3.116892 3.143957 3.185105 2.780223 2.950083 2.781143 2.853231 3.068847 2.924799 8.690012 8.421151 8.737894 8.662028 3.399622 3.693755 3.687876 3.815637 3.891861 4.140453 4.786693 3.883056 3.89324 4.256064 4.474539 5.230647 3.778433 4.007161 3.87088 3.82461 4.027206 4.582098 4.253067 3.363271 3.370244 3.497904 3.444346 3.90184 18.36947 
18.80822 18.96436 19.10323 18.35973 18.35815 19.26953 18.64937 18.15146 18.37485 18.15972 18.98118 18.95197 18.66289 18.86834 18.4025 17.84812 18.25778 18.63236 18.73307 18.52458 18.57201 18.65953 18.68541 19.57077 18.99951 18.63721 18.45114 18.05183 18.16105 7.072113 6.928528 6.980474 7.166347 7.185054 7.160121 7.143682 7.109202 7.09409 7.080658 6.818284 6.774435 6.624827 7.111269 6.680516 6.750524 6.853496 7.190349 7.17162 7.046346 6.665354 6.959839 6.955343 6.790049 7.069916 6.807485 7.105234 7.081701 6.750942 6.970459 7.342326 7.32756 7.269933 7.242366 6.914007 6.629186 7.163097 7.170452 7.180766 6.884588 7.176651 7.168362 7.194386 7.279236 7.332829 7.28742 6.949376 7.481202 7.522751 7.560282 7.58666 7.573019 7.58024 7.604665 7.218226 7.089513 6.935669 6.923238 7.052907 7.226985 7.339265 7.833531 16.53532 7.608679 7.841903 8.112189 7.797063 7.602869 7.994492 7.904963 7.870896 7.431635 7.376516 7.272913 7.229436 7.256322 7.118893 7.186436 7.137803 7.253133 6.988317 7.401418 7.036485 7.424052 6.657619 6.512868 6.180277 6.519994 6.187464 6.173757 6.496562 6.183258 6.772867 5.738185 5.384334 5.386744 5.009222 4.743236 4.894806 5.621083 5.134171 5.125463 4.961354 5.348562 4.579193 4.631566 4.410029 4.610276 4.294337 4.204443 3.973175 4.167705 3.64857 3.563649 3.540518 3.533442 3.968562 3.209274 2.924245 2.758092 2.835267 2.793289 2.670771 2.624374 2.662806 2.717306 2.923965 2.777527 3.097992 3.129288 3.242483 3.560729 2.894232 2.969334 3.228206 3.337886 8.468098 3.111022 3.047108 2.819072 3.107991 2.94014 4.198008 3.638342 3.658437 4.011377 4.335912 4.511118 3.788203 3.589488 8.93542 9.59082 8.771601 3.594162 3.881689 5.240001 5.259822 4.171707 4.135808 3.785359 3.770044 3.759186 3.931586 4.684083 4.349833 3.640615 3.704366 3.522533 3.447836 3.425003 18.41852 
18.71734 18.47618 18.66182 18.59228 18.57758 19.02427 18.46354 18.00175 18.02221 18.71371 18.80942 18.65934 18.58085 18.72631 18.66747 18.35795 18.37521 18.52923 18.86889 18.90242 18.60419 18.91188 18.98116 19.02267 19.02419 18.7142 18.24797 7.354955 7.340601 7.280848 7.160547 7.020619 7.272467 7.477274 7.103455 7.063995 6.991476 6.912959 6.898696 6.715581 6.815985 7.093765 7.092062 7.145543 6.698497 6.864756 6.853673 7.0259 6.978622 6.66537 6.853567 6.814744 6.848094 6.9154 7.032471 7.064475 6.620641 6.721263 7.270259 6.976578 7.283329 7.274576 6.779755 7.217717 6.59964 6.537384 6.763489 6.982721 6.976268 6.858216 7.200567 6.955058 7.304057 7.372706 7.209218 7.255611 7.470551 7.487442 7.541258 7.574454 7.330745 7.13858 7.609568 7.583039 7.233901 6.996857 6.906097 6.963745 7.364985 7.33284 7.782053 16.16178 7.817821 7.9519 8.187295 -9999 7.807368 7.769799 7.987595 7.669418 8.006292 7.967874 7.502401 7.799134 7.225266 7.222388 7.260701 7.261506 7.222229 7.070826 7.130357 7.244375 7.382163 6.987336 7.186447 6.794693 6.6896 6.20899 6.21584 6.088547 5.696568 5.713649 5.423879 5.030695 4.92771 5.334661 5.078817 5.167033 4.934128 4.719146 4.676014 5.713379 5.227128 4.703999 4.542339 4.569966 4.296025 3.993912 3.954494 3.89771 3.775894 3.664526 3.569819 3.538214 3.533514 3.347819 3.198379 3.167288 2.961313 2.771317 2.586883 2.187749 2.234981 2.613373 2.701782 2.503061 2.656987 2.931228 2.898198 3.018412 3.215337 2.882645 3.267161 2.944565 3.380906 4.184255 3.618663 3.301976 3.836035 3.478053 3.646587 2.938136 2.79635 4.152456 3.242351 3.237497 3.854365 3.393219 3.831039 9.596648 9.08991 8.843654 3.974396 4.040959 4.603018 4.992177 4.284703 4.796961 4.855061 3.990352 4.146775 3.839987 3.724335 3.922113 3.516506 3.694423 3.989761 3.683447 3.504634 17.15123 
18.78688 18.67205 18.9197 18.89669 18.13326 18.36631 18.8274 18.6009 18.25422 18.26173 18.45717 18.0215 18.27235 18.34536 18.60125 18.55082 18.83226 18.80502 18.82156 18.53879 18.9197 18.65132 18.95149 19.01185 19.01661 18.88291 7.343139 7.390208 7.155269 7.323817 6.99936 7.092498 7.10315 7.260076 6.897909 6.971467 6.989101 6.916799 6.755672 6.715948 6.892436 6.996806 7.018438 7.073831 6.661749 6.591735 6.622167 6.641699 6.684937 6.85407 6.802308 6.729929 6.427521 6.586227 6.41681 6.542521 6.930007 6.908712 7.262904 6.70754 7.215714 7.222828 7.254781 6.95277 6.716018 6.417587 6.51915 6.645829 7.194784 7.215423 7.211797 7.248982 7.304287 7.365742 7.421356 7.448375 7.457336 7.470367 7.531408 7.553692 7.564693 7.373557 7.548808 7.561899 7.21899 7.140345 6.826624 6.790354 6.861883 6.952652 7.340692 7.883814 7.870429 7.869868 7.80364 7.995987 7.709833 8.212935 7.654455 8.031587 8.208236 7.927969 7.486395 7.39038 7.406818 7.319438 7.15335 6.99352 6.998566 7.378606 7.181855 7.476345 7.347819 7.017991 7.109788 6.949295 6.202408 5.442408 5.385265 5.645426 5.375412 5.443878 4.944117 4.704133 4.751688 5.281439 5.49474 5.560165 4.680863 4.622014 4.540767 5.058925 4.609008 4.601974 4.81901 5.33814 4.824911 3.868775 3.720555 3.846613 4.230656 3.799433 3.516404 3.217147 3.789179 3.571717 3.392945 3.356089 2.881567 2.69753 2.215073 2.188894 2.127604 2.913218 3.044718 2.539307 2.727295 2.643269 2.86853 3.373093 3.507915 3.72143 2.81951 2.989766 3.497655 3.525605 3.924291 3.775085 9.57411 8.605199 3.110932 3.176041 3.68152 4.150873 3.630381 4.439916 4.510834 3.652796 4.334234 9.514185 4.051996 3.936844 4.023621 4.163859 4.249741 4.926767 4.514719 4.389334 4.711319 4.800776 4.553075 3.55512 3.536244 4.045623 3.652863 4.249409 3.986104 3.610422 3.674993 17.22919 
18.97511 18.8649 18.87855 18.49177 18.13715 18.26381 18.63214 18.23018 18.75377 18.35816 18.28988 18.28234 18.58181 18.35174 18.53807 18.71091 18.47222 18.48726 18.83252 18.89568 18.55963 18.66313 18.58074 18.60781 19.01567 18.96272 7.402522 7.241297 7.312571 7.176574 7.064134 6.94933 6.915157 6.821442 6.913402 7.128994 7.073828 6.995459 6.940969 6.907959 6.65004 6.868475 6.912995 6.612085 6.937023 6.523839 7.187255 6.45432 6.466126 6.805745 6.882325 6.370082 6.23438 6.426667 6.738063 6.631613 7.307013 6.66452 6.65479 6.389908 6.479676 6.692698 7.243194 6.743927 6.71665 6.588414 6.618073 6.788656 7.183935 6.992804 7.215414 7.233094 7.274237 7.319025 7.389284 7.41573 7.399668 7.448629 7.492385 7.512868 7.554673 7.557343 7.505474 7.531127 7.19484 7.154724 6.764221 6.741765 7.227017 7.040676 7.32906 7.496225 7.912507 7.590266 7.591004 8.149063 7.43751 8.231267 7.566889 7.773768 7.838445 7.978515 7.388147 7.506133 7.582301 8.013558 7.901587 7.042593 7.106121 6.869537 7.095724 6.924139 6.997609 6.547846 6.343277 6.183259 5.832972 5.815084 6.137309 5.632757 5.209172 4.797547 4.509246 4.51742 4.750184 5.193075 4.737997 5.209259 4.867742 4.738846 5.207987 4.74939 4.419917 4.686229 4.847682 4.592947 4.496465 4.207326 4.341243 4.173263 3.484252 3.439494 3.635565 3.608872 3.306076 3.66421 3.596318 2.566829 2.455577 2.029185 1.750854 1.825374 1.924281 2.580714 2.282161 2.43987 2.475596 2.639166 2.95641 3.087905 3.496419 4.159601 3.378844 3.46376 3.543249 3.151987 3.40008 3.395249 3.161474 3.290405 3.525335 3.369787 4.106812 3.616766 4.441564 4.389898 4.474788 3.704925 4.093408 4.087489 4.05165 4.057516 4.137283 4.153591 4.247187 4.829891 4.418823 5.388972 4.407232 4.291723 3.730647 3.642094 3.63209 3.531555 3.532587 3.461196 4.146683 3.699203 4.409525 17.83886 
18.68503 18.85914 19.087 18.83449 18.43511 18.22614 19.03409 17.8632 18.3101 18.13778 18.71627 18.85637 18.16641 18.36983 18.35902 18.90123 18.46963 18.83221 18.47494 18.89425 18.87936 18.7764 18.58595 19.50857 18.55127 18.52919 7.599905 7.316487 7.340627 7.19074 7.029536 6.869496 6.797867 6.869217 7.005019 7.336284 7.470016 7.462423 7.379623 6.932739 7.02242 6.953354 6.687928 6.356359 6.548243 7.036194 6.487289 6.450393 6.87022 6.836563 6.240514 6.39913 6.32547 6.419475 6.645132 6.98206 6.948857 6.939845 6.526587 6.335658 6.145834 6.095378 7.190069 7.293298 7.328207 6.878112 6.686802 6.486664 7.194645 7.189611 7.21667 7.234686 7.251983 7.279707 7.365759 7.388362 7.396514 7.403463 7.440378 7.300171 7.516107 7.523911 7.502034 7.167396 7.53333 7.510107 7.448019 6.786702 7.240504 7.276255 7.09762 7.53889 7.529027 7.641078 7.448313 7.627239 7.525283 7.436407 7.629752 7.829367 7.968328 7.692791 7.39979 7.336421 7.233786 7.366098 7.657644 7.448044 7.148295 7.072343 6.815795 6.74735 6.741297 6.327897 6.290802 5.965438 6.073939 5.788432 6.128709 5.240749 4.704599 4.288737 4.913402 5.204996 4.819575 5.041087 4.772237 5.040263 5.161555 5.235866 5.267914 4.679199 4.634186 4.970199 4.339996 4.315984 4.351303 4.342448 4.348841 4.492085 3.623988 4.295197 3.472575 3.054581 2.847523 2.648626 2.614695 2.890884 2.147151 2.068929 2.253026 1.785482 1.846538 2.347941 2.526982 2.641048 2.690191 2.709193 3.269892 3.217926 3.634675 3.116089 3.535818 3.39177 4.366241 3.720983 3.455713 3.305706 3.327702 3.259902 3.444295 3.551575 3.791117 3.600821 4.487747 4.25643 4.009812 3.894465 4.013941 3.772669 4.223475 4.043686 4.095977 4.577077 4.960332 5.006852 4.336425 5.063162 5.265844 4.162898 3.873296 4.065745 3.997141 4.243368 4.240352 3.578496 3.529038 3.788315 3.971065 19.18088 
18.70616 18.41756 18.83586 18.69791 18.74495 18.66947 18.40763 18.6127 18.40658 18.3238 18.14312 18.15744 18.82379 18.69882 18.13695 18.86992 18.82854 18.45811 18.87281 18.56009 18.84913 18.83248 18.5002 17.8645 18.5225 7.383443 7.381658 7.548507 7.334916 7.135263 6.952088 6.843475 6.802618 6.88916 6.817576 6.996283 7.47371 7.442989 7.440007 7.375977 7.015965 6.90803 6.774114 6.273525 6.325678 6.089981 5.998728 6.1754 7.01597 6.589407 6.484308 6.381607 6.534765 6.588974 6.538706 7.058188 6.872386 6.524388 6.263194 6.187739 6.142594 6.118464 6.381511 6.639292 7.310705 7.335099 6.628453 6.420859 7.215392 7.205897 7.023438 7.263387 7.291168 7.334326 7.358185 7.372366 7.36908 7.367377 7.387889 7.295243 7.461701 7.456828 7.149455 7.470445 7.514857 7.153086 7.206985 6.898573 6.786031 7.269302 7.294382 7.338498 7.297282 7.185451 7.392059 7.876924 7.497334 7.222779 7.331599 7.867676 -9999 8.222779 7.502045 7.245423 7.223511 7.15828 7.514827 7.543392 7.408366 6.840459 6.814266 6.585155 6.314855 6.697317 6.500371 6.010965 5.813202 5.869742 5.609985 4.945796 4.46377 4.549296 5.145655 5.154434 4.831843 5.059865 4.650299 5.362076 4.768672 5.112126 5.523743 5.344431 4.894776 4.954249 4.424717 4.409693 4.260692 4.328002 4.027984 4.003946 3.764287 3.519577 3.517853 3.361842 2.853664 2.476833 2.954713 2.513021 2.194707 2.448791 2.363851 2.047033 2.302891 1.828466 1.857625 1.876246 2.463044 2.852524 2.667562 3.137563 3.080201 3.506226 3.647593 3.964396 3.578471 4.236527 3.686879 3.547496 3.533 3.690368 3.729893 4.549087 4.350399 3.623764 3.676956 3.782989 3.739232 4.31894 3.942952 4.018834 4.337667 4.660899 4.506765 4.475765 5.286357 5.104741 4.63298 4.495183 4.637044 4.416585 4.2067 4.714615 4.537236 4.522007 4.150334 3.968755 3.781514 4.273901 4.404272 19.44108 
18.74942 18.841 18.62067 18.56461 18.92329 18.42845 18.39975 18.66181 18.13477 18.49809 18.1329 18.16369 18.39033 18.19074 18.87732 18.5192 18.80391 18.41266 18.82863 18.47771 18.83335 18.80072 18.4167 17.87457 18.46109 7.524596 7.33728 7.546907 7.298884 7.017116 6.871099 6.828217 6.862909 6.915421 7.076416 7.393056 7.418748 7.371776 7.417074 7.137248 7.185893 6.537582 6.921803 6.422069 6.138691 6.13415 6.1294 6.206003 6.420379 6.641561 6.630655 6.490373 6.49028 6.408636 6.473796 6.319041 6.382649 6.379665 6.266225 6.243974 6.038401 6.114711 6.213903 6.75593 7.323613 7.338669 6.806605 6.694926 6.646891 7.214824 7.244717 7.293818 7.336339 7.349535 7.363887 7.254745 7.034993 7.336677 7.341991 7.355882 7.381485 7.383815 7.43602 7.458913 7.487778 7.240525 7.490997 7.448989 7.050889 7.051584 7.265996 6.951879 6.84251 6.770787 7.33397 7.650789 7.55777 7.481324 7.485641 7.631377 7.968522 -9999 8.033606 7.358445 7.033798 7.008 7.203878 7.403381 7.47374 6.850128 6.639069 6.29475 6.755855 6.36384 6.573558 6.498885 6.223664 5.529908 5.749466 5.48769 4.638595 5.358226 5.313272 5.381958 5.123016 4.845464 4.646032 4.721772 4.536336 4.611201 5.61963 5.523997 5.218236 4.605346 4.470774 4.993474 4.439224 4.267267 5.26979 4.456034 3.825862 3.61235 3.858865 3.361883 2.692667 2.340475 2.53038 2.490316 2.298274 2.732889 2.312338 2.463383 2.050192 1.899516 1.829718 2.227825 2.188542 2.206315 2.231802 3.545253 3.356675 3.432267 3.095683 3.181362 3.54806 4.522791 3.636184 3.549154 3.863831 4.071324 4.27944 3.678106 4.140955 3.782292 3.66359 3.7556 3.757884 4.02944 3.671819 4.634532 4.684809 5.340053 4.770946 4.897675 5.528259 5.3075 4.700817 5.513479 5.281693 5.088206 4.365823 4.397004 4.313391 4.873179 4.754923 4.602015 4.233876 4.532063 4.205806 18.58072 
18.868 18.62808 18.80481 18.73779 18.54857 18.45988 18.37837 18.46542 18.68622 18.31396 18.35034 18.22202 18.44304 18.82327 18.64013 18.60392 18.74155 18.71676 18.41058 18.46631 18.53609 18.71848 18.48734 18.86671 18.25868 7.479345 7.570735 7.552049 7.339972 7.034774 6.96693 7.028031 6.922862 6.890315 7.013208 7.190444 7.349788 6.757284 6.6648 6.609807 6.919043 6.287435 6.448643 6.424027 6.313592 6.214417 6.360057 6.494685 6.494431 7.144795 6.590449 6.6371 6.426538 6.263697 6.228292 6.315298 6.103882 6.083598 6.268494 -9999 5.863791 5.730524 5.869013 6.534511 7.271164 7.337906 6.780844 6.869054 6.583033 6.714833 7.247517 7.320474 7.177622 7.344966 7.34025 7.344192 7.127497 7.306172 7.303095 7.308182 7.315903 7.348297 7.402308 7.43602 7.442918 7.473932 7.465169 7.420701 7.401687 7.343323 6.840128 6.599553 6.590881 6.684378 6.819804 7.253353 7.330811 7.395279 7.490072 7.464314 7.594666 7.814223 7.937403 7.783708 7.111547 6.731985 7.241227 7.194728 7.048431 7.091782 6.413717 6.199107 6.197744 6.2468 6.162166 5.871196 5.675501 5.330698 5.63448 5.558069 5.256658 5.425583 5.18779 5.034733 5.424128 4.864553 4.78836 5.068069 4.881423 4.741973 5.286957 4.959203 4.860956 5.14531 4.930847 4.45985 4.822184 5.061731 4.726405 4.312608 3.65008 3.37973 3.475556 3.298096 2.855422 2.578765 3.067485 2.959651 2.740554 2.781026 2.485804 2.360468 2.412592 2.174999 1.959543 2.03275 2.09841 2.376312 2.426096 3.162969 3.006383 3.022181 3.208604 3.477757 3.4416 3.778423 3.769415 5.039231 3.915304 4.162888 3.689275 3.661254 3.76736 3.741897 3.757045 3.856043 4.259375 4.013148 3.880036 3.889277 4.072531 5.400187 5.377742 5.395426 5.006588 4.641204 4.660924 5.633286 4.876918 4.572383 4.778448 4.554235 4.690802 4.208089 4.615305 4.990474 4.945557 4.429463 4.389454 19.24395 
18.81553 18.74815 18.6688 18.74312 18.41373 18.64302 18.55408 18.58092 18.41719 18.5357 18.52036 18.71798 18.53607 18.53561 18.30207 18.83084 18.41025 18.5301 18.70414 18.74424 18.81995 18.80825 18.50978 18.61692 18.51709 7.372996 7.571298 7.72017 7.430273 7.229044 7.262773 7.291915 7.28691 7.000122 6.644252 6.953089 7.293426 7.223451 6.50233 6.319062 6.359726 6.223252 6.679006 6.186514 6.231873 6.305562 6.431413 6.56136 6.45546 6.324749 6.911937 6.490916 6.35319 6.616669 5.915537 6.080912 5.767146 5.880575 5.833801 5.841101 5.521424 5.38413 5.486181 5.807205 6.513286 7.203776 6.856328 7.328359 6.929718 6.974355 7.219853 6.811631 6.835892 7.315927 7.307602 7.278946 7.307733 7.058 7.275798 7.276199 7.317113 7.351843 7.359614 7.392649 7.203872 7.419282 7.389633 7.362512 7.355224 7.021235 6.832423 6.7258 6.547847 6.66332 6.745667 7.167017 7.170451 7.319666 7.55274 7.229722 7.209289 7.535451 7.776017 -9999 7.74176 6.761476 6.598303 6.39999 6.311687 6.929337 7.057276 6.093464 6.446014 5.906774 5.849905 5.896089 5.954249 5.803349 5.492203 5.541137 5.516877 4.836487 5.081812 5.094971 5.051096 5.415238 5.445095 4.989217 5.15267 4.961711 5.078628 5.004899 5.050827 5.088222 5.210321 5.128128 4.947104 4.835353 4.499365 3.963069 3.458395 3.355316 3.522792 3.969707 3.637843 2.989186 2.694229 2.651005 2.490956 2.375269 2.853923 2.370397 2.791128 2.575852 2.324769 2.178879 2.171702 2.796433 2.660833 3.055233 3.366811 3.396159 3.388051 3.659729 3.68636 3.392289 3.664159 4.12528 3.942226 3.955999 4.65655 5.043248 3.745687 4.206884 4.039134 4.093247 5.235423 4.450608 4.359004 4.118403 4.291834 5.21877 5.473887 5.3712 4.599405 4.67629 4.664526 4.432129 4.444749 4.224808 4.035762 4.315196 4.375055 4.951518 4.865005 5.103185 5.074747 5.044465 4.836233 16.22738 
19.02408 18.56033 18.9988 19.08077 19.00201 18.66697 18.80367 18.83353 18.83892 18.46332 18.39879 18.57795 18.79332 18.18845 18.00385 18.68071 18.61707 18.57554 18.72071 18.76773 18.43702 18.61473 18.64212 18.75764 7.385957 7.50705 7.585608 7.545775 7.582704 7.276748 7.267324 7.379334 6.933996 6.675208 6.675151 6.581304 6.967436 6.673243 6.573904 6.348322 6.12912 5.898742 5.848272 5.815531 5.869471 6.045812 6.275987 6.410166 6.907068 6.322642 6.78626 6.501186 6.680365 6.682343 5.884863 5.927867 5.64361 5.698747 5.661758 5.592652 5.400487 5.677897 5.258388 5.347743 6.180288 6.407043 6.721389 7.106908 7.113643 6.770716 7.102534 7.173498 7.236933 7.254617 7.30933 6.989172 7.31152 7.325255 7.29208 7.344142 7.314408 7.320937 7.309799 7.299514 7.393045 7.378067 7.331863 7.310735 7.325867 7.3505 7.353689 7.340342 6.904027 6.509028 6.720322 7.324696 6.95606 7.070329 7.466166 7.002829 6.983582 7.111532 7.45635 7.840485 -9999 7.449417 6.610524 6.08815 5.735778 5.864069 6.104955 6.652033 6.54068 5.518463 5.319925 5.665665 5.625951 5.142502 5.229222 5.642441 5.537221 5.259145 4.9823 5.096837 5.364599 5.126403 4.961014 4.945572 5.096933 5.05576 5.059209 4.966694 4.70136 4.897348 5.159501 5.337301 4.384161 4.245691 3.934393 3.961249 3.455811 3.875407 3.717895 3.789236 3.670796 3.436828 2.702103 2.592779 2.943669 2.453685 3.036515 2.429367 2.479243 2.419297 2.056087 2.214794 2.722214 2.822744 2.82195 3.125779 3.21165 3.299871 4.391926 3.718485 3.713385 3.736648 3.557862 3.723272 4.190456 4.159913 4.283875 4.13468 4.577087 4.326894 4.481257 4.955934 4.605764 4.94579 4.976995 5.30956 5.312124 5.293197 4.571742 4.83283 4.601547 4.633989 4.606476 4.362412 4.162536 4.496736 4.07929 3.9737 4.696554 4.903188 4.909499 4.542297 5.247651 5.035964 5.445536 16.3439 
18.47127 18.80996 18.74723 19.10958 18.60414 18.15216 18.4425 18.83971 18.79025 18.70997 18.30437 18.84114 18.46671 18.87855 18.4929 18.45576 18.42305 18.54078 18.36006 18.66893 18.74498 18.76836 18.66725 18.60607 7.29185 7.490513 7.760437 7.559129 7.665131 7.611898 7.443607 7.230469 6.757238 6.638072 6.665659 6.493139 6.515224 6.481588 6.313437 6.435979 6.412699 5.912832 5.645529 5.5867 5.672348 5.855341 6.057591 6.015116 6.690766 6.722407 6.038921 6.656916 6.119695 6.025935 5.720098 5.784073 5.480972 5.573623 5.57933 5.452682 5.305786 5.487432 4.81131 5.221695 5.840439 5.839413 6.4213 6.84348 6.549789 6.62529 6.538879 7.010138 7.138015 7.172801 7.26685 7.091417 7.073366 7.347911 7.35491 7.338131 7.313395 7.262981 7.237529 7.205171 7.300497 7.313371 7.306966 7.376587 7.319708 7.348994 7.339777 7.298396 7.260192 6.743012 6.678797 6.934779 6.841471 6.741507 6.854324 6.688426 6.86119 6.897614 7.400196 7.53596 7.813689 -9999 6.675527 6.229598 5.704167 5.629405 5.878362 6.389638 6.041982 5.133921 5.261973 5.229116 5.636728 5.689942 5.714701 5.654215 5.547047 5.133118 5.068096 5.156896 5.527903 5.703924 4.863794 4.96553 4.84727 4.800207 4.927669 4.348083 4.225489 4.282597 5.201508 4.644278 4.180277 3.947351 3.565439 3.516214 3.322205 3.606003 3.333444 3.257426 3.727951 3.578578 3.514617 2.734659 3.228449 3.095226 2.794643 2.673386 2.658406 3.066168 2.219477 2.105383 2.209935 2.208431 2.317092 3.182384 3.081543 3.488419 3.451198 4.204869 4.166484 3.676722 3.628016 3.496857 3.71139 4.038503 4.132345 5.110066 3.857595 3.975104 4.328511 4.653238 4.844853 5.616404 5.289367 4.638052 4.954697 5.649409 4.914831 5.346979 4.661647 4.618764 4.513834 4.289738 4.329925 4.233861 4.503703 4.702611 4.379669 4.17573 4.267207 4.377619 4.506415 4.963512 5.58929 16.44417 
18.77923 18.40151 19.00072 18.61061 19.0397 18.54258 18.84459 18.78262 18.7556 18.76886 18.27824 18.65257 18.79419 18.51466 18.47251 18.74178 18.38849 17.82144 17.82773 18.72134 18.67418 18.56183 18.87265 7.094711 7.127228 7.419374 7.879093 7.750187 7.679692 7.408977 7.243749 6.776235 6.536372 6.330007 6.549316 6.577174 6.398632 7.105917 6.859371 6.33552 6.568629 6.034001 5.921006 5.63029 5.586207 5.842188 5.903107 6.453181 6.476374 6.584253 6.682862 6.269364 6.296977 5.638525 5.607477 5.50413 5.555496 5.526016 5.354793 5.17074 5.064117 5.388386 5.080398 5.269612 5.468863 5.816136 5.817119 6.49736 6.076931 6.760427 6.970734 7.06133 7.101182 7.114446 7.168279 7.044002 7.003149 7.323049 7.353704 7.362198 7.059698 7.238938 7.140711 7.156016 7.210964 7.195911 7.24028 7.278147 7.290074 7.303355 7.036549 7.273006 6.914754 6.821223 6.746958 6.726328 6.697285 6.555455 6.641043 6.558594 6.516165 6.649287 6.880808 7.176595 7.369858 7.408558 6.77116 6.070882 5.669546 5.805878 5.863755 6.083049 5.214859 5.019536 5.123144 5.310135 5.164021 5.541098 5.008616 5.249669 5.288502 5.12767 5.808929 5.723557 4.982946 5.003988 5.164164 4.980418 4.873708 4.81369 4.911941 4.374466 4.243551 4.210587 4.264344 4.050481 3.819987 3.545293 3.388753 3.325236 3.41189 3.433859 3.906672 3.27567 3.131688 3.678391 2.893809 2.862127 2.939189 3.367738 2.649826 2.391719 3.011079 2.897949 2.621129 2.389368 2.48113 2.303737 2.466105 3.196931 3.437891 3.679819 4.180511 3.541809 4.577341 4.253174 3.739445 3.769542 3.837057 3.947531 4.037919 4.093053 3.988389 4.228099 5.094529 4.657359 5.741008 4.856624 4.526759 4.691193 4.761871 4.661219 4.936029 5.393174 4.574513 4.267059 4.32788 4.298183 4.273947 4.699412 4.339921 4.460332 4.270946 4.235647 4.339874 4.697489 5.529612 5.140441 5.550827 16.52715 
18.97161 17.92537 18.92626 18.54799 18.90817 18.82472 18.7632 18.75316 18.10399 18.2096 18.76007 18.38867 18.68987 18.6636 18.62984 18.60953 18.63516 18.32227 18.25099 18.31939 18.3699 18.65046 18.46194 7.281768 7.336258 7.417815 7.392079 7.62238 7.440744 7.223958 6.870122 6.555548 6.275692 6.432958 6.299082 6.360835 6.240932 6.368816 6.33338 6.343918 6.148132 5.959355 6.075461 5.873794 5.906195 5.858149 5.953211 5.820024 6.441046 6.578511 6.149276 6.64211 5.908264 5.630291 5.592728 5.727295 5.614737 5.214727 4.788239 4.690954 14.56038 14.16108 4.938563 5.477987 5.930679 5.785446 5.805828 5.807175 6.040664 6.501354 6.59314 6.895044 6.815332 7.059555 7.087472 7.191208 7.279587 7.279902 7.317591 7.337652 7.302866 7.225188 7.146073 6.71874 7.124826 7.115922 7.148767 7.17982 7.205302 6.850036 7.255 7.254307 7.272665 7.209985 6.907888 6.744059 6.448369 6.491451 6.546652 6.535223 6.732738 6.867661 6.799973 7.067144 7.029058 7.191416 6.936863 6.373342 5.675262 6.053366 5.716181 5.167572 4.981887 5.38526 5.747483 4.984157 5.647267 5.216654 5.464952 5.357301 4.988465 5.067973 5.206176 5.18479 4.902822 5.157969 4.859634 4.896271 4.881281 4.845591 4.94782 4.507701 4.451712 4.347899 4.826522 3.910792 3.569152 3.605337 4.311778 3.577068 3.765142 3.373774 3.442109 3.46873 3.127676 3.418008 3.391871 2.75945 3.582128 3.529241 2.581843 3.031082 3.346018 3.636826 3.796518 3.578008 2.724248 2.652898 3.137507 3.566986 4.448329 3.761031 3.491378 3.652105 4.442185 3.876332 3.935674 4.010569 4.220994 4.379384 4.466013 4.472788 5.010005 5.126988 4.698787 4.508571 4.535736 4.426245 4.275283 4.648142 4.43982 5.118302 5.336308 4.848678 4.398387 4.280269 4.463175 4.625911 4.671428 4.458562 4.500214 4.328526 5.015934 5.089941 4.809423 4.861313 4.885091 5.593995 5.645711 15.27733 
18.7198 18.52347 18.96575 18.8102 18.78623 18.66287 18.35728 18.75162 18.68967 18.68765 18.6626 18.64483 18.59995 18.56223 18.5571 18.2379 18.58615 18.27325 18.26834 18.56783 18.32439 18.54528 18.81048 7.451293 7.229823 7.482437 7.32158 7.631159 7.286428 7.267991 6.78827 6.549326 6.395238 6.210506 6.178442 6.190512 6.317546 6.399537 6.201727 6.437821 6.603114 6.134741 6.335973 6.19218 6.234935 6.118011 6.500793 5.849819 6.500535 6.470419 6.573588 5.908223 5.775345 5.54686 5.60938 5.633773 5.170954 4.678081 4.870428 13.52662 14.06549 14.01599 9.641794 9.902215 5.550456 5.768361 5.771393 5.336777 6.125565 6.141408 6.704926 6.85886 7.10705 7.047292 7.086898 7.216005 3.788401 3.759578 3.751795 3.709748 3.709813 3.687745 3.469853 3.30631 3.212875 7.10997 7.062327 7.054195 7.134964 7.162293 7.158782 7.223363 7.228129 7.171464 7.168792 7.069934 6.537863 6.562684 6.517812 6.658834 6.869203 6.809494 7.221258 7.147709 6.860927 6.732961 7.166926 6.9156 6.266169 6.158829 5.598078 4.872828 5.257411 5.173238 5.36792 5.275716 4.932236 5.970733 4.887787 4.31841 4.924113 5.177165 4.941656 4.706995 4.835109 5.020904 5.408484 4.806631 4.723592 5.10699 4.860601 4.92478 4.463028 4.700831 4.467076 4.027614 3.712372 3.44252 3.705231 4.093308 3.667781 3.147135 3.426117 3.685873 3.13235 2.775594 3.340276 3.130707 2.951497 3.81782 2.885244 3.733775 3.679331 3.205464 3.826298 4.021739 2.897893 3.313288 3.12859 3.191249 3.337337 3.907022 3.70575 3.63271 3.903133 4.248561 4.127218 4.629043 4.961843 5.277756 4.764979 5.475693 4.625946 4.736898 4.436397 4.985859 4.262761 4.415395 4.264196 4.265519 4.67125 5.152695 4.920954 5.434896 5.446564 4.80802 4.875554 4.635269 4.889516 4.489125 4.971323 4.319413 4.671055 4.732666 5.486511 5.520636 4.811066 5.166636 5.895422 15.7664 
18.39655 18.82246 18.89932 18.83224 18.77259 18.01742 18.34998 18.7125 18.53779 18.61573 18.60129 18.59247 18.29905 18.53858 18.50351 18.35264 18.21137 18.54573 18.53925 18.50473 18.38041 7.005982 7.014481 7.209157 7.073679 7.46228 7.593683 7.399953 7.368251 7.002202 7.088063 6.826722 6.981445 6.324321 6.507258 6.133917 6.266419 6.250687 6.096436 6.117034 6.585723 6.949941 6.974788 6.415319 6.218134 6.088634 6.478933 6.43158 6.121363 5.807059 5.791759 5.674921 5.468125 5.386551 5.354802 13.59643 13.21208 13.39992 14.00501 14.31276 13.70277 13.58622 9.639811 9.816884 5.389192 5.653096 10.35473 4.81304 5.82192 6.07364 6.460154 6.910196 6.803956 6.9458 7.115911 7.237508 3.765009 3.804372 3.732147 3.590119 3.61175 3.714722 3.772511 3.63183 3.544571 6.682765 7.032572 6.990386 6.601471 7.13795 7.175338 7.203832 7.195349 7.128927 7.062037 6.9484 6.652155 6.666032 6.495448 6.613312 7.020024 6.966533 6.904588 6.904323 6.636301 6.495173 -9999 7.120255 6.676467 6.164505 5.571965 4.968088 4.714513 4.823364 5.041144 5.540161 5.031692 5.529323 5.49673 5.233694 5.02888 4.941091 5.066848 5.27443 5.306304 4.940058 4.854406 5.084599 4.67838 4.74346 4.62995 4.688379 4.446421 4.48734 4.355484 4.285304 4.152608 4.244918 3.798309 3.605779 3.478943 3.380528 3.18101 2.927882 3.284954 2.765666 2.681996 2.870438 2.723623 3.271744 3.368271 3.815561 3.363062 3.248933 3.633016 3.440379 3.327982 3.806482 3.471898 3.268021 3.388179 3.688299 3.950678 3.923772 4.112911 4.568466 4.577738 5.670547 5.810435 4.990188 4.620157 4.903991 4.695786 4.361792 4.431321 4.845718 3.995844 4.11171 4.257706 4.72757 5.262797 5.258164 5.372071 5.412557 4.863246 5.271419 4.873779 4.859579 4.849869 4.575917 4.693237 4.358211 5.417675 4.554037 5.403107 5.6061 5.123753 5.050772 5.384811 16.03688 
18.80773 18.87473 18.40468 18.1576 18.35207 18.74018 18.68191 18.65087 18.30681 18.60607 18.24158 18.23876 18.58686 18.27342 18.50985 18.49452 18.5055 18.22986 18.22094 18.4823 6.715429 6.941936 6.983042 6.916484 7.215312 7.432545 7.397238 7.147257 7.129375 7.260997 7.266784 7.004853 6.906713 6.611755 6.649409 6.41889 6.145187 5.839601 5.843846 6.249121 6.594781 6.738923 6.751253 6.377533 6.231471 6.035029 6.371267 5.722905 5.863022 5.705709 5.568699 5.411973 5.28753 5.175284 13.46449 13.12009 12.8091 12.80555 12.93874 13.15789 13.306 4.345942 4.942133 -9999 9.989495 9.956993 10.01303 5.486063 4.975438 5.48315 10.47458 3.331187 3.302887 6.655177 7.050009 15.79617 3.919937 3.870306 3.735112 3.400218 3.459941 3.536234 3.624394 3.651229 3.585505 3.434261 6.959423 6.929112 6.984269 7.050929 7.062006 6.761484 6.582062 6.861369 7.029607 6.838348 6.427637 6.399083 6.455179 6.574255 6.758031 6.59645 6.570694 6.733572 6.342178 6.513576 6.758102 6.890605 6.650981 6.206354 5.659501 5.228566 5.430811 5.132309 5.279486 4.949463 5.169062 5.636286 5.854706 5.160726 4.997112 5.025482 4.947134 4.980229 4.93715 4.93542 5.079189 4.531509 4.766546 4.772649 4.686197 4.836573 5.125016 4.520183 4.685816 5.014022 4.528971 4.595846 4.488561 3.619554 3.655411 4.113795 3.394618 3.463887 3.636205 2.937435 2.879344 2.932957 3.270919 3.168539 3.471034 3.569728 4.241053 4.214071 3.601552 3.234365 3.304307 4.026494 4.223643 4.144435 4.787964 3.473532 4.233913 4.562211 5.320298 5.355123 5.584122 4.796692 4.445552 3.913321 4.211594 4.216202 4.158797 3.92189 4.660396 4.389211 3.96401 4.132197 4.442963 5.218765 4.987376 5.306198 4.922516 4.843008 5.304362 5.183223 4.963373 4.79359 4.756703 4.905203 4.85197 4.697743 4.662181 5.349503 5.252918 5.572199 5.122997 5.080856 15.3594 16.16026 
18.82413 18.25949 18.77304 18.37193 18.66244 18.30966 18.65308 18.61539 18.58717 18.2041 18.53923 18.5118 18.51005 18.50276 18.48351 18.19728 18.21667 18.16464 18.34192 6.810577 6.785013 6.90447 6.856095 7.059245 7.172812 7.207942 7.334181 6.993988 7.087697 7.035425 6.896073 6.796228 6.530218 6.528173 6.588705 6.299922 5.964793 5.872381 5.755493 5.691707 5.915487 6.515854 6.519852 6.400386 6.278168 6.224742 5.794098 5.812475 5.661387 5.438079 5.238653 5.602453 5.689718 13.40765 13.09159 12.77211 12.7619 12.72903 13.04163 13.01464 4.239654 4.533779 -9999 -9999 -9999 9.843088 5.261937 5.341736 6.072794 6.201005 6.228759 3.089284 6.505005 6.480077 15.71901 15.97833 15.99787 3.753963 3.663152 3.591695 3.563802 3.491847 3.541544 3.361536 3.336344 3.274618 3.381622 3.163381 3.55128 6.428996 6.509573 6.624542 6.840749 7.187195 7.132498 6.853698 6.768764 6.874547 6.472718 6.656117 6.630418 5.975173 6.414734 6.41247 6.078298 6.441371 6.447906 6.537582 6.654428 6.190013 5.897319 5.547297 5.395716 5.284322 5.225449 4.865301 5.174769 5.115224 5.224421 5.09378 4.978633 4.833953 4.826518 4.782405 4.539017 4.499782 4.535242 5.129426 4.662095 4.648762 4.830068 4.952165 4.970057 4.575338 4.661164 5.077484 4.248759 4.702464 4.18514 4.097422 4.139404 3.714295 3.823457 3.430481 3.945628 4.140518 4.03217 3.755076 3.61315 3.336095 3.594263 4.648061 3.901042 3.617259 3.64944 3.384653 3.478272 3.820485 4.262391 3.50471 3.652104 3.293853 3.694602 4.212784 4.816487 4.951909 4.550766 4.756231 4.012869 4.05447 4.026804 4.567611 3.929764 5.049123 5.067473 3.957372 4.083675 5.100321 5.128417 4.789347 4.177729 4.747697 5.238409 5.311233 5.200023 4.637339 4.355821 4.856252 4.830967 5.048258 5.293644 5.395203 4.806738 5.379471 5.426767 5.540081 5.765101 5.650382 16.06565 15.72365 
18.39759 18.37797 18.36377 18.57988 18.71958 18.28891 18.64823 18.2487 18.55896 18.50751 18.55453 7.134807 18.40668 18.18972 18.24928 18.42382 18.37498 18.42625 6.7915 6.740845 6.895385 7.022975 6.932063 6.882696 7.321711 7.081818 6.970876 6.971537 6.733592 6.611887 6.43862 6.377127 6.547684 6.355087 6.384873 6.201869 5.894923 6.047653 5.602798 5.655751 5.542318 5.872024 6.336965 6.273906 5.89381 5.695491 5.671427 5.598643 5.350016 5.046681 4.876867 4.832016 14.37814 13.33008 12.79081 12.81715 13.2779 12.94008 13.90627 13.93276 13.29888 -9999 -9999 14.16937 9.663563 9.58019 9.77336 5.302993 14.44302 5.575314 6.153091 6.223999 6.294561 6.568447 15.69519 15.78033 15.82285 3.483638 3.521281 3.406377 3.509892 3.458303 3.373234 3.11236 3.022517 2.976161 3.054973 3.421693 3.434346 3.511251 6.320633 6.413528 6.432236 6.476892 6.688329 6.918228 6.796641 6.903849 6.768118 6.669908 6.497995 6.398428 6.346473 6.353217 5.94364 6.003845 6.06989 6.456844 6.52067 6.388937 6.226684 5.671778 5.566565 5.449733 4.774954 4.799992 5.076568 5.032832 5.026067 5.141191 4.966685 4.763581 4.646138 4.653905 4.266725 4.157242 5.014252 5.286454 4.663249 4.886683 5.408321 5.329484 5.27828 5.234167 4.606634 5.138916 4.438893 4.784276 4.424322 4.237285 4.568247 4.212845 3.927637 3.321904 3.422221 3.515533 3.588176 4.304677 3.166688 3.006871 3.032421 3.727951 4.360861 3.908259 4.329229 4.023153 4.440566 3.719116 4.06698 4.688476 3.584594 3.452688 3.538722 4.956964 4.83132 4.547847 4.514212 4.060226 3.956132 3.827297 3.800898 4.094863 4.37208 4.836969 4.6409 4.702373 4.366592 5.019236 5.184188 4.569438 4.195185 4.81985 5.454753 4.571014 5.163254 5.091053 4.266612 4.572429 4.812606 5.242132 5.362548 5.392711 5.402501 4.790634 5.39091 5.589895 5.752676 5.628254 15.85024 16.90801 
18.80509 18.78099 18.75198 18.69273 18.29147 18.28436 18.57916 18.54586 18.47725 18.46084 18.43623 7.35758 7.023147 6.996912 6.870759 6.851415 6.856873 6.75176 6.599996 6.671651 6.994145 7.164821 6.941247 6.824823 7.008361 6.872823 6.9605 6.767263 6.559368 6.404459 6.033447 5.781942 6.110332 6.19638 6.151585 5.796291 6.135534 5.458435 6.077556 6.172033 6.22997 5.771871 5.460623 5.581905 6.251294 5.6642 5.633483 5.43396 5.134592 4.866409 4.724024 4.774734 13.27527 12.85802 12.59295 12.82521 13.09423 13.6859 13.35583 13.71671 13.68086 13.69277 -9999 -9999 5.195363 4.645086 13.63894 13.79599 13.74527 4.83897 5.155232 6.129522 5.658035 6.430298 14.79551 14.52799 14.8421 3.073456 3.301514 3.487396 3.358221 3.403839 3.366761 3.172709 2.886231 2.898467 3.084304 3.199041 3.076945 10.41114 2.998545 6.240636 5.922907 6.043193 6.516627 6.70722 6.814886 6.782293 6.723028 6.550512 6.403738 6.355999 6.353678 6.138708 5.964818 6.124171 3.026143 3.044693 3.113977 15.55207 3.19633 3.002202 5.97287 5.517084 14.21077 14.21567 5.883134 5.018768 4.50942 4.69543 4.997141 4.762353 4.452342 4.711192 4.932557 4.244894 4.264297 5.011611 4.526673 4.668758 4.953609 5.017151 5.298121 5.215958 4.810089 4.90982 4.546168 4.213673 4.244191 4.34935 4.908219 4.14684 4.005615 3.833273 4.094986 3.87773 4.316376 4.432414 3.67745 3.343867 3.019134 3.688305 4.74905 4.782135 4.693405 4.593765 4.840398 4.044429 4.077138 4.902756 3.977905 3.65183 3.884644 5.18279 4.864696 5.43693 4.643615 4.435873 4.03241 3.894424 4.135621 3.662262 3.778203 4.198008 4.452271 4.761749 4.942845 5.013677 4.504801 4.68071 4.190125 4.315521 5.408717 4.853922 4.608989 5.064936 4.477794 4.65389 5.070313 5.420391 5.395772 5.492937 5.343415 4.80514 5.030313 5.54151 5.788045 6.05803 16.22605 16.00172 
18.72148 18.71455 18.68554 18.65966 18.19176 18.60339 18.51546 18.46852 18.43399 18.09994 18.07366 7.133626 7.055349 7.393595 6.77187 6.735337 6.7208 6.603052 6.332977 6.58338 6.804662 7.045507 6.986648 6.894353 6.926921 6.765803 6.706426 6.355027 6.272284 6.119619 5.7865 5.837173 5.721085 6.350535 6.252522 6.135931 6.136312 6.19873 6.211445 5.760192 6.124599 6.137691 5.424394 5.35996 5.64447 5.672883 5.51238 5.120615 4.94193 4.636602 4.474157 4.321763 7.677755 7.117691 7.285115 6.653655 7.865219 8.137661 7.901896 8.263072 13.03897 15.97607 16.70496 4.73109 -9999 4.537161 4.180914 4.03957 4.085541 4.210621 5.071991 5.861339 6.274632 15.46163 15.36548 14.3289 14.79223 3.079946 3.043533 2.951635 3.000575 3.079777 3.251027 3.174616 3.419291 2.934748 2.92838 2.78184 2.690938 2.542201 2.64475 2.529831 2.428569 5.376042 5.60965 5.938157 6.134079 6.518936 6.398421 6.329838 6.356714 6.153265 6.410096 6.252019 2.875961 3.00824 3.17394 3.042694 3.224229 3.587962 3.809631 3.426316 3.093231 2.735586 14.34889 5.000915 5.491261 5.205806 5.149978 4.9437 4.975011 4.649505 4.342625 4.506811 4.430918 4.282806 4.203308 4.132018 4.213801 4.404293 4.895655 4.922933 4.791315 4.902141 5.439606 5.425735 4.835877 4.535233 4.704357 4.425716 4.073114 4.291305 4.164272 4.040547 4.330637 4.512624 4.148976 4.495387 4.450103 3.867961 4.097346 4.2473 5.376394 5.168784 4.917114 4.181052 4.083216 3.942943 4.083801 4.631175 4.667913 3.959834 3.983012 4.597167 4.779343 4.845444 4.580459 4.269263 4.229406 4.835495 3.905055 3.923508 3.514059 3.672486 4.799572 4.610229 4.514446 4.485123 4.258306 4.161687 4.576366 3.845804 5.349585 5.436397 5.243168 4.760804 4.560562 5.257258 5.400609 5.094299 5.619532 4.922532 5.286877 5.339753 4.994766 5.681514 5.956407 16.75759 16.82909 17.24981 
18.63009 18.63661 18.63287 18.60799 18.17118 18.50245 18.50942 18.39015 18.37537 18.37011 18.36488 7.132217 7.154428 6.892186 6.829183 6.745468 6.539653 6.193476 6.067764 6.462422 6.914072 7.139333 7.039928 6.888885 6.774298 6.539903 6.345373 6.140849 6.012884 6.321864 6.144959 5.99707 5.794165 5.629639 5.749462 6.146282 6.215719 6.35915 5.431289 5.759715 6.23618 5.622929 5.681335 5.517457 5.738393 5.479487 5.268172 4.931956 4.681675 4.461401 4.202138 7.578883 7.133301 6.640853 6.445155 7.763595 7.824788 7.346166 7.93132 7.479105 8.688308 4.100693 4.119253 4.216334 4.369294 -9999 4.025295 13.19474 3.793483 3.778056 13.44927 14.82298 15.09926 15.37521 15.35687 14.63539 14.67702 2.589528 2.529994 2.781174 2.633123 2.723897 2.797297 2.8647 2.894379 2.974996 2.835022 2.504039 2.299652 2.20517 2.117076 2.07458 1.980698 1.969681 2.170568 5.244852 5.54094 5.711725 5.631745 5.552871 5.585205 6.158311 16.54039 3.361735 3.053507 3.200506 3.191503 3.193766 3.206716 3.609044 4.08614 3.585831 3.356379 14.82737 14.53407 14.36217 5.267731 5.297683 5.825856 5.234181 5.223206 4.555287 4.917206 4.205297 4.251225 4.519246 4.473887 4.278884 4.31839 4.437994 4.594986 4.591079 4.581243 4.517995 4.984126 4.772338 5.382782 5.300192 4.21136 4.346675 4.090286 3.902975 4.05779 4.006612 4.606028 4.778377 3.909684 4.472021 4.053823 4.528819 4.587052 5.240749 5.403141 5.029999 4.281718 4.206166 3.967275 4.187989 4.616354 4.008061 4.897914 4.086725 4.264262 4.756562 4.714992 5.409708 5.181632 4.212407 4.165522 4.09816 4.088373 5.009974 4.137415 3.319153 3.458701 4.755223 4.202765 4.291763 4.425481 4.122223 3.914831 4.595265 4.935201 4.641794 4.571289 5.216242 4.65383 5.291414 5.45127 5.611059 5.493683 5.356918 4.874095 4.674134 5.493957 5.771048 6.054912 16.82398 17.17889 17.02844 
18.54189 18.57693 18.17866 18.54085 18.39262 18.40746 18.36194 18.36646 18.38486 18.38646 18.1277 6.996653 6.919608 6.845347 6.51332 6.393459 6.537471 6.1884 6.105144 6.438721 6.994771 7.09467 6.954351 6.717971 6.539199 6.206244 6.082682 6.114552 6.127819 6.096904 5.868494 5.960247 5.602396 5.390198 6.193198 5.495504 5.378561 5.76883 5.932393 6.281485 5.48759 5.347534 5.370778 5.503784 5.49763 5.233261 4.980872 4.671579 4.363657 4.176682 7.978848 7.229009 6.763096 6.432827 6.409876 7.139384 7.711934 7.786343 7.801672 7.12651 7.14594 5.10407 4.325079 4.237371 5.018621 4.259696 13.42065 13.20617 3.366796 3.489914 13.35429 13.61394 14.70883 15.19997 14.81265 14.48099 2.406041 2.742955 2.55923 2.478796 2.330139 2.136719 2.361903 2.393723 2.457911 2.369186 2.263458 14.0999 14.00365 1.869659 1.721319 1.812759 1.575236 1.712479 1.806061 4.986842 5.503148 5.662017 5.607763 5.327327 5.668493 6.097031 5.922393 2.524064 2.815292 3.18192 3.230428 3.35992 3.373769 3.49179 3.612752 3.609944 3.506154 15.03239 14.72627 14.48199 5.223444 5.366831 5.830322 5.574545 5.323274 4.683096 4.987194 4.861704 4.30606 4.567093 4.821361 4.479915 4.745549 5.035654 5.636673 4.914321 4.922242 5.606989 4.881988 4.516631 4.513458 4.345728 4.064499 4.074768 4.701736 4.117513 4.726369 4.820698 4.715104 4.111333 4.256328 4.194571 4.008098 3.749395 4.863052 4.416498 4.824631 4.462412 4.216823 4.135259 3.857316 4.127604 4.420746 4.753306 5.121456 4.125986 4.346334 4.776088 4.437993 4.90303 5.21131 5.083226 4.463968 4.267807 4.006174 5.111837 3.998621 3.758494 4.601446 4.69071 4.728145 3.963689 4.572469 4.385371 5.048558 4.573278 4.292394 4.419627 4.545741 15.36763 15.54932 15.7564 16.42171 5.22378 5.534636 4.993266 4.695317 4.914174 5.180868 5.847174 6.136434 16.43125 17.1277 16.9715 
18.18773 18.09502 18.51429 18.44302 18.41321 18.07598 18.36513 18.41418 18.13242 18.12937 18.01949 6.768789 6.741563 6.507895 6.33965 6.460561 6.515437 6.360875 6.449504 6.736003 6.925719 7.123567 7.005213 6.533447 6.278086 6.07841 6.111135 5.958924 6.074346 5.879018 6.168569 5.897762 5.603093 5.269979 5.02598 5.386007 5.913132 6.181274 6.374507 6.318985 5.18605 5.135305 5.187007 5.279419 5.104889 4.885035 4.623586 4.239716 3.979778 3.777263 7.041539 6.710882 6.540364 6.29127 6.756906 7.072525 7.733074 7.945042 8.135406 6.92897 7.378942 4.018214 3.677043 3.814636 4.337484 4.891749 4.191304 13.85193 14.05832 13.23629 13.26624 13.58816 14.65159 14.77328 9.981623 9.857396 9.702331 9.892375 10.17807 2.180053 2.062973 2.038686 2.047145 1.824834 1.768504 1.499319 1.549978 13.82983 13.8993 1.724904 1.481094 1.4779 1.560689 1.767019 4.705159 4.665776 4.99059 4.751012 5.126515 6.123052 4.970896 5.60462 10.07974 5.5257 5.663687 6.091054 6.823206 6.905229 6.955455 3.430873 3.552892 3.382782 3.405599 15.30774 14.91124 14.60466 5.268754 5.213232 5.611156 5.653392 5.424739 5.062123 4.836364 4.663626 4.636098 4.899241 5.205877 4.714751 4.619537 5.320135 4.821626 4.855058 4.827291 4.795822 4.533828 4.360397 4.292053 4.47321 4.115759 4.298757 4.280508 4.425517 4.392772 4.271051 4.58547 4.680185 4.739848 4.781153 4.639954 4.225342 4.143392 4.16893 5.306223 4.883387 4.547108 5.059794 4.628591 5.002208 4.591818 5.217204 5.358862 4.602484 4.639847 4.490022 4.702387 4.844228 4.601386 4.212433 4.436548 4.685115 4.476029 3.920406 4.054327 4.000875 3.840738 3.822754 4.301183 4.520436 5.014511 4.177282 4.262934 4.37705 4.534606 4.490738 4.410024 14.91808 15.62359 16.39284 5.733496 5.755889 5.117147 4.966644 4.948104 5.470088 5.665634 5.909057 16.72491 16.8705 17.10051 16.14402 
18.48151 18.48772 18.06274 18.31211 18.14219 18.38884 18.37323 18.40696 18.08837 18.45814 17.8732 17.82193 15.26549 18.37756 6.490077 6.461294 6.439219 6.505015 6.787894 6.882477 6.851756 6.922144 6.749553 6.484619 6.259817 6.430959 5.94397 6.009476 6.026601 5.807755 5.831034 5.58816 5.315332 5.13179 5.35991 5.841146 5.964625 6.004608 5.692209 5.417714 5.122767 5.094711 5.180649 4.988896 4.857672 4.528901 4.237594 3.937408 3.739848 7.091177 6.723114 6.699561 6.415249 7.063359 6.435156 7.056865 7.911279 6.607876 6.898494 6.966197 3.395733 3.829488 4.02541 3.884913 3.849096 4.46698 4.407863 4.585149 4.068578 13.17855 13.31713 14.03651 14.32982 14.35679 14.10128 9.441523 9.496011 9.790027 9.888763 9.945504 1.989385 10.00092 14.33178 13.8344 13.53768 0.9464313 0.9510295 13.51689 14.64582 14.16027 1.383987 1.40745 1.501139 4.609375 4.63504 4.450881 4.620871 4.992615 5.026785 4.63206 4.526723 4.549622 14.52413 14.54029 5.263032 5.560307 5.897308 6.352372 6.375355 3.091049 3.197937 3.348063 16.0173 16.04255 15.23148 14.72897 14.46586 14.35743 14.39791 5.422429 5.362208 5.419236 5.833149 5.13938 5.059086 4.875452 4.85083 4.46313 4.28829 4.412832 4.462987 4.484563 4.590155 4.716862 4.468263 4.321814 3.980769 4.718791 4.677378 5.508722 4.57284 4.907543 5.384725 4.880116 5.0029 4.76739 4.986979 4.175197 4.18483 5.076391 4.92219 5.045318 5.314178 5.021917 5.500854 5.336579 4.79271 4.471879 5.151529 5.255535 4.895238 4.783391 5.224656 4.898413 5.33108 5.734304 5.016531 4.68043 4.224488 4.869009 4.707413 4.057246 4.196818 4.317343 4.147924 3.882171 3.794616 4.569778 3.822133 3.97021 4.22753 4.047541 4.249395 4.178284 14.33173 15.01153 5.448254 5.618342 5.693451 5.677983 5.473059 5.475469 5.080877 5.598968 5.370305 16.53305 16.74769 16.89187 17.1364 17.43439 
18.07582 18.32928 18.39544 18.36656 18.57748 18.02609 18.21235 18.05961 17.93419 18.1293 18.20442 18.12178 15.46065 15.5832 18.83654 6.607331 6.967632 7.030787 6.962163 6.644145 6.749659 6.732071 6.72813 6.402486 6.36649 5.847605 5.770102 6.067968 5.874039 5.920314 5.604773 6.032217 5.54919 5.477621 5.765024 5.918707 5.83315 5.618357 5.487031 5.238343 5.081483 5.04684 5.080129 4.994024 4.693141 4.339024 4.019846 3.700367 7.099797 6.739467 6.510178 6.107774 7.08871 6.473774 6.429535 6.546576 6.441959 2.95694 2.822001 3.121159 3.449616 3.767045 4.084946 3.963302 3.812393 13.68942 13.80296 13.91241 13.2476 13.22899 13.30383 13.77013 13.8576 13.86497 13.66087 13.3907 14.21432 9.597621 9.875854 9.721007 9.635425 14.04165 14.09448 14.46953 13.38404 13.2903 13.26385 13.44583 13.94517 13.79758 1.430318 1.382151 1.57342 4.649942 4.592561 4.464127 4.580434 4.794357 1.258789 1.543859 1.47497 14.15118 14.27546 14.35293 14.62436 14.84575 14.65666 14.79314 6.733028 15.89405 15.15706 15.38461 15.44894 16.05922 3.27685 14.95892 14.61985 14.29868 14.18404 14.32984 14.56151 14.92659 15.03687 5.546926 5.573426 5.128088 4.713363 4.468576 4.425329 4.646597 4.785768 4.870809 4.778153 4.602687 4.672719 4.70105 4.88617 4.20487 4.815816 4.951487 5.583929 5.372229 4.390304 4.794891 5.121337 4.800181 5.275096 5.140534 5.044886 4.785828 4.442174 4.616318 4.494883 5.333135 5.535965 5.564859 5.459123 4.793884 5.364105 5.52034 4.480978 4.632761 4.711477 4.890335 5.375137 5.027546 4.433548 4.254944 4.336034 4.926317 3.949915 3.982733 3.962183 4.817153 4.164236 4.100399 3.935781 3.564091 3.785075 3.911988 3.881236 3.818146 3.956288 14.37062 14.51759 4.717316 5.296565 5.453273 5.547353 5.630683 5.680441 5.362233 5.698152 5.775502 5.54836 6.058766 16.76711 16.94284 16.33039 19.11446 
18.1445 18.30913 18.33071 18.34592 18.36208 18.33977 18.18043 18.06986 18.36471 18.04951 15.40872 18.69675 18.66667 14.88056 18.12774 6.905529 6.991618 6.858685 6.572251 6.4643 6.56224 6.730728 6.908894 6.669372 6.268178 6.276917 6.036036 5.508825 6.060236 5.458267 5.602046 5.689464 5.514999 5.963593 5.828145 5.810613 5.645167 5.269995 5.526799 5.52919 5.454407 4.85495 4.920548 4.891165 4.52892 4.154973 3.661525 6.985571 6.690149 6.382498 6.051992 5.853835 6.608476 6.177332 5.915837 7.355106 3.543254 3.165563 2.771484 2.994583 3.053741 3.234828 3.737192 3.546407 3.492514 13.77035 13.2971 13.22964 13.14928 13.14604 13.52334 13.58244 13.56171 14.17139 14.33349 13.78225 14.20984 14.2066 9.534256 9.623271 9.243693 13.96495 13.99692 14.40443 13.89587 13.59692 13.95478 14.27738 13.67756 13.97626 13.73485 1.401744 1.477463 1.610606 1.62681 1.484467 1.477559 1.403203 13.99145 13.86006 13.83769 13.92767 14.16545 14.8763 14.88756 15.14466 15.13195 14.79134 15.61515 16.05862 15.10595 15.23036 15.08799 15.21139 15.62943 14.96144 14.8883 14.51145 14.26682 14.29685 14.69819 14.88884 15.39193 6.176839 6.035838 5.551035 5.121572 4.79808 5.001968 5.047252 4.920045 5.330863 4.621144 4.682129 4.465347 4.573029 3.874684 3.923869 4.66715 4.949871 5.380402 5.441742 4.800883 4.646194 5.186808 5.281499 4.340596 4.49701 5.153788 4.608562 5.408035 5.383775 4.808827 5.561518 5.753067 5.630207 5.607117 5.814626 5.689275 4.872268 5.04272 4.775666 5.238037 5.024973 4.995198 5.472713 4.587759 4.517282 4.313212 4.125107 3.590928 3.836452 3.5831 4.024038 4.07515 3.987112 4.217437 3.890416 3.854594 4.01918 3.858195 3.724589 3.729132 4.710784 4.560903 4.639745 5.218272 5.337439 5.460474 5.644013 5.748755 5.773015 5.812165 5.897151 5.626948 6.147496 16.80011 16.98448 17.49019 20.52689 
18.33498 18.2594 17.93243 18.20508 17.96952 18.20081 18.19281 18.2712 17.99399 17.92653 17.64824 17.87065 17.89938 17.63534 17.40427 6.751908 6.447957 6.276173 6.214458 6.363185 6.471416 6.593393 6.605677 6.514603 6.268865 6.127548 5.552399 5.941279 5.599447 5.726466 5.424663 5.441082 5.51294 5.602087 5.596151 5.603211 5.281886 5.426407 5.212921 5.608323 4.823598 4.74917 4.558177 4.30128 7.735127 14.88714 6.978744 6.757222 6.927821 6.043238 5.883473 5.803777 6.203846 6.486141 6.212905 6.175541 3.225652 3.17839 2.617183 2.689997 2.664989 2.752929 3.108088 3.232748 3.440516 3.132813 3.497661 3.196721 3.107362 4.427207 14.38766 13.68187 13.54199 13.71455 9.05247 13.39095 13.56683 14.34086 13.2101 8.927496 9.348249 9.551442 14.27579 14.4382 14.87871 13.28923 13.52299 13.67172 13.93785 13.77496 13.66801 14.73411 14.05807 1.414912 1.420309 1.533122 1.378906 1.241709 13.80855 13.86014 13.89289 14.09342 14.24787 14.34034 14.49797 15.20882 15.7551 14.66193 15.19477 16.08299 15.01146 14.93481 14.8106 14.79358 15.0211 15.37338 15.08512 14.99922 14.81985 14.75295 15.15794 15.60462 15.73826 7.030878 6.382813 6.101151 5.554764 5.252554 5.286911 5.165598 4.913316 4.804586 4.815317 4.677069 4.617904 4.183583 4.09287 4.04536 3.780156 4.668818 4.399883 4.151591 5.32019 3.934454 4.145987 5.060059 5.04539 4.072306 5.247594 4.507426 4.279175 5.07338 5.717739 5.334824 5.838355 5.170584 5.87477 5.729365 5.409093 5.237814 5.301249 5.716202 5.687648 5.749268 5.007757 4.767278 4.571015 5.067633 4.861928 4.93989 4.130305 4.261744 3.59527 3.815217 3.844757 3.973338 4.184051 3.853835 3.735637 3.630097 3.553176 3.474426 3.456893 3.72168 4.226477 15.78258 4.682134 5.094141 5.525605 4.968928 5.178879 5.542222 5.897583 5.999461 6.078104 16.69666 16.30389 16.43886 16.36245 20.55322 
18.30592 18.10557 18.14683 18.13849 17.94348 17.46156 17.55541 18.94839 18.94161 17.69813 17.46762 17.6951 18.68184 17.23181 17.15002 6.288946 6.056886 6.012788 5.962296 6.156906 6.191804 6.535905 6.338222 6.262558 6.11824 5.78863 5.917027 6.186477 6.121785 5.98109 5.808868 5.54184 6.174127 5.673238 6.403239 5.69045 5.344823 4.980342 5.04634 4.990478 5.060877 4.761006 4.295684 3.856521 7.170172 6.937236 7.089067 7.456446 6.204718 14.86317 14.28774 14.35476 6.009151 6.955088 3.020066 2.605214 2.648885 3.315872 2.697545 2.571914 2.593023 2.613348 3.006037 3.109355 3.354756 3.675924 3.002351 2.913096 13.3995 13.145 13.43777 13.92352 13.55714 13.15464 13.37888 14.06033 13.9029 13.17853 13.30379 13.45955 9.167989 13.59848 13.52481 13.6267 13.41511 13.31585 13.90425 14.55818 13.75878 13.80746 13.53648 13.6179 1.202728 1.220118 1.28065 1.10879 1.156372 13.85982 14.04599 13.69517 13.72856 13.9819 13.57899 13.67294 14.05741 14.9275 14.87253 14.98207 15.27377 14.85825 16.09218 15.82506 14.55064 14.68159 14.85335 15.3617 15.97443 15.27919 15.7495 15.60483 16.45747 15.85437 6.951355 6.542994 7.129833 6.416401 6.587434 5.916362 5.658335 5.34875 4.984228 5.050899 4.823869 4.708222 4.718745 4.077051 3.82457 3.781835 3.785161 4.068457 4.435573 4.427831 4.195185 3.98524 4.363662 5.213496 4.954616 4.417968 4.174042 4.099284 4.166839 5.009964 4.791926 5.231919 5.276382 5.899648 5.169561 5.444916 5.528574 5.413391 5.601091 5.625381 5.510976 5.168666 4.914148 4.486003 4.400996 5.073197 4.453262 4.50261 3.958608 4.001195 4.687552 4.913885 4.551218 4.51767 3.915863 3.584341 3.477808 3.563349 3.20465 3.477569 3.905513 3.626312 3.646739 16.00423 4.498947 15.74431 15.6868 5.234385 5.170924 5.459784 5.901901 5.671905 5.85575 16.70053 17.23688 16.97862 17.2995 21.03312 
18.2584 17.46468 18.14646 17.67493 17.75754 17.99744 18.23076 18.70218 17.04502 17.51326 18.33366 17.70246 18.03008 17.85845 17.32413 6.076697 5.953516 5.263819 5.784495 6.03985 6.565334 6.580129 6.363327 6.170039 6.101705 6.106791 5.972001 6.138382 5.947835 5.797337 5.804601 5.918849 5.873775 6.670395 5.728927 5.375321 5.472499 5.556091 4.956869 5.140615 5.354609 4.65119 3.956522 3.30629 7.566584 7.360137 6.709824 6.524978 15.85363 14.91653 14.39059 14.32678 14.28594 15.58069 3.179214 2.534587 2.315903 2.337606 2.395609 12.14231 2.472839 2.708858 2.819712 2.517359 2.674027 2.957128 2.771836 3.188746 3.012284 14.04939 13.82916 14.02683 14.23216 13.60983 13.69967 13.93889 13.57051 13.76699 13.17676 13.93614 13.95995 13.76082 13.29137 13.33036 13.52104 14.17794 13.6445 14.72715 13.94289 13.80132 14.11261 0.9656675 1.082703 1.274272 1.158824 1.086365 0.7710981 13.67983 13.64596 13.7132 13.6951 14.1937 13.35023 13.66985 13.64965 14.39114 15.62284 15.93814 15.41991 15.9332 15.43601 15.52802 14.68162 14.70008 15.7016 14.79032 9.88535 9.927536 15.9163 16.07409 16.03618 16.02684 5.71346 6.112692 6.310572 6.568437 6.275081 6.166894 6.045615 5.421351 5.18305 4.715616 5.330119 5.131053 4.638743 3.948929 3.677923 3.597595 3.695124 3.512136 4.181921 4.749008 3.929351 4.371795 5.576904 4.450644 4.43248 4.93305 4.234848 4.162261 4.302184 5.344264 4.978292 4.996465 5.197504 6.042637 5.406478 5.951818 6.115397 5.842321 5.637996 5.6777 5.372284 4.780767 4.507858 4.370112 4.205628 4.224717 4.17153 3.874964 3.669755 4.717453 3.813365 3.704727 3.953297 4.43607 4.3146 3.376002 3.26709 3.43106 3.269551 3.243927 3.693176 3.214579 3.470382 3.811055 14.72751 14.56298 16.22926 15.29999 15.65789 16.05637 16.06974 16.66367 16.65059 16.6907 16.81879 16.96412 17.4543 21.6802 
18.30579 18.20402 17.97983 18.46307 19.26553 18.62141 18.31012 17.08017 17.24891 17.52195 18.01678 18.28156 17.37139 18.12285 18.15028 6.044224 5.648139 5.564138 5.590088 6.297419 6.649906 7.072495 6.314946 6.427953 6.091854 6.30776 6.140258 6.179164 5.762828 5.566015 5.47702 6.255554 5.996867 5.289571 5.260156 5.184301 5.489223 5.534378 5.476058 6.184855 4.799261 4.285614 3.649643 6.604808 6.092388 5.923966 5.731501 6.746709 14.81353 14.2237 14.25763 14.55616 14.35662 2.16423 2.708089 2.4056 2.246291 2.267863 2.289343 12.14693 2.418248 2.388875 2.466899 2.540212 2.625783 2.772883 3.323395 4.115286 3.03478 3.048878 12.86335 13.6016 13.04226 13.53811 14.03798 13.63657 13.70829 13.14634 13.06331 13.17837 13.92517 13.23706 13.12296 13.21074 13.53106 14.3074 13.51982 14.55187 13.83775 13.40561 15.2487 8.980477 9.044315 1.440648 1.145376 1.087936 0.9596711 13.61986 13.77331 13.83776 13.32813 13.24163 13.45012 13.63797 13.82742 14.20284 14.90139 14.92552 15.82011 15.81572 15.27098 15.59145 15.64593 15.07305 14.69866 9.841467 10.2382 10.01069 15.93899 16.02084 16.3921 5.851955 6.486289 7.26911 7.324402 6.633861 6.057821 6.209405 6.282142 6.658829 5.474238 4.987809 4.990046 5.487468 4.438217 3.975097 3.6887 3.826746 3.687245 3.532965 4.970531 4.74675 4.006028 3.998967 4.172495 4.321533 5.071722 4.372335 4.170726 4.296057 5.260341 5.621225 5.679432 4.97699 4.929708 5.957112 5.945246 5.450998 6.050986 5.997208 5.953181 5.836853 5.394455 5.22436 4.845581 4.60141 4.157497 4.921722 4.109528 3.942163 3.827485 3.779307 3.589076 3.982336 4.509496 4.376948 3.788834 3.175592 3.171601 3.37587 4.180817 4.326498 3.131699 3.806997 3.972523 3.817332 14.20871 14.4273 14.77448 15.38737 16.27328 16.05243 16.01145 16.75094 16.69651 16.69538 16.821 17.00101 17.47628 21.23121 
18.73102 18.17914 18.34313 18.4078 17.90822 18.03729 17.34619 17.20782 18.21191 17.98429 17.85028 18.28315 17.30683 17.30936 17.27622 6.120779 5.973593 5.603125 6.592264 6.533707 7.225581 6.634202 6.628668 6.476787 6.129024 6.213176 5.970866 6.122106 5.51384 5.489898 5.619613 5.80806 5.628026 5.161021 4.951242 4.961817 5.122661 6.210169 6.049409 4.961557 4.126287 3.658594 6.925313 6.481064 6.053696 5.802526 5.927364 5.707645 14.16087 14.43305 14.68193 14.67487 14.78203 16.31493 3.175929 2.568568 2.308486 2.24737 2.248973 12.14245 12.18361 2.278737 2.420008 2.552316 2.664423 2.820887 3.65089 3.304301 3.334315 2.6716 2.89087 13.81188 12.65996 12.97386 12.77865 12.90805 12.81246 12.77418 12.8079 13.17643 13.9174 13.00336 13.5293 13.46891 13.55862 13.51692 13.31782 13.46362 13.50657 13.58369 13.63801 13.74879 13.87302 13.89114 1.26828 1.105733 13.56949 13.36067 13.46171 13.33481 13.20073 13.10869 13.5268 14.22895 14.27974 13.8985 14.12244 14.64642 15.76579 15.17769 -9999 15.11693 14.60741 14.58317 15.30578 9.640183 10.0691 10.07386 2.511648 3.0277 2.490968 5.968861 6.178177 7.490601 6.465886 7.167801 6.828862 6.637396 6.390772 6.168259 5.435236 5.065846 5.144822 5.020609 4.707428 4.163966 3.867655 3.638793 3.656439 3.669999 4.339777 4.055588 4.862295 4.800557 3.865952 4.321594 4.49615 4.325271 4.272706 5.222299 5.560024 5.326014 5.216253 4.861257 5.175359 5.62975 5.871134 5.892141 5.987992 5.890728 5.788834 5.761734 5.69723 5.404969 4.455108 4.486069 4.325459 4.274674 4.178858 3.95726 3.705048 3.76299 4.597875 3.922383 4.456803 3.446904 3.509984 3.402557 3.244339 3.679413 3.586924 3.382004 3.207627 3.921168 5.125006 4.175374 14.11014 14.19822 14.54872 15.79997 16.06009 16.06778 16.02627 16.18302 16.61692 16.72693 16.87132 16.33311 16.01311 19.11361 
18.84282 18.85797 18.69744 17.85464 17.20429 17.1604 17.09929 17.51737 18.16349 17.78024 17.69412 17.85111 18.39636 18.6491 17.86559 17.08329 6.372722 6.249522 6.204387 6.416596 6.423376 6.380341 6.503999 6.73119 6.108323 6.182942 6.223842 6.425558 5.533203 5.514532 6.190776 5.895 5.431386 4.96018 4.872578 5.344787 5.503979 5.259492 4.590992 3.955739 3.519547 3.275207 6.675913 6.392237 6.363897 7.402879 5.739645 5.489766 6.116155 15.13065 15.06868 16.18283 15.36576 3.091975 3.165074 3.167628 2.876734 2.635138 2.154475 2.269979 14.57198 14.5765 14.65368 14.74613 12.70476 2.824244 3.445485 3.387394 3.875128 2.549687 2.749552 2.492046 12.55502 12.63097 12.6956 12.75532 12.95809 13.02125 12.79345 13.61309 13.22611 13.4113 13.43623 13.13309 14.21929 14.3453 14.24428 13.86866 13.66915 13.48247 13.81331 14.0508 13.65804 14.09604 13.6305 13.53842 13.47043 13.34136 13.20099 12.99364 12.78403 12.77879 13.25941 14.08136 14.3609 14.42726 14.78427 13.80019 14.87983 15.4983 -9999 -9999 14.29373 14.47276 14.97682 10.10938 10.32382 10.49947 2.701456 2.846756 2.901586 3.006546 7.127152 6.398498 6.643665 6.992578 7.519893 6.945679 6.928502 -9999 5.955602 6.141781 6.257498 5.092204 4.513443 4.563192 5.072118 3.88594 3.881439 3.905274 4.445527 3.988815 3.756887 3.641236 4.642704 3.9254 4.406255 4.288285 4.752096 5.874237 5.210194 5.067353 5.084136 5.767481 5.970122 5.907553 5.776164 5.656315 5.51208 5.332143 5.445186 5.376038 5.166509 4.39918 4.602672 5.031154 4.141282 4.086593 3.808187 3.846766 4.01084 3.781204 3.450765 3.510743 14.68104 13.98289 4.615463 3.176931 3.259872 4.276031 3.910218 3.61816 3.439184 4.077235 4.221476 14.2606 14.10568 14.24331 14.59531 16.52506 16.69435 16.6498 16.595 16.57825 16.67322 16.28944 16.94961 15.60603 15.54325 15.92856 
18.66993 18.65181 18.55956 17.0617 17.15763 17.57566 17.50168 17.53814 18.12618 17.68296 17.70754 17.86211 17.51034 18.44464 17.63047 17.93718 6.367345 6.076869 5.986648 6.098643 6.035559 6.626185 6.537104 6.333888 5.951396 5.811249 5.869792 5.554063 5.418478 5.676803 5.959941 5.911712 5.591685 5.236877 5.508596 5.59019 5.276388 4.573976 3.561707 3.04808 3.047251 3.176972 2.841996 6.279379 6.137923 5.962447 6.285818 6.237751 6.562358 15.56303 7.366754 6.044831 2.465922 2.635442 2.87562 2.956477 2.996201 3.110366 2.105138 14.54518 14.58125 14.61388 14.78108 14.87994 16.64942 15.14405 3.47198 3.351094 3.358266 3.539754 3.404145 12.63973 12.53477 12.66123 12.65541 13.0001 13.53595 13.40868 13.0962 12.87403 13.97737 14.01446 13.03414 13.25899 13.28456 13.28701 13.57412 13.50476 13.38617 13.47714 14.14485 13.82425 14.07287 13.67784 13.52588 13.34313 13.32125 13.29368 13.18308 12.96577 13.29053 13.02656 13.96702 13.55003 14.42875 14.34458 14.15735 13.62125 14.04163 14.69058 14.38093 14.38294 14.24726 14.22048 15.22498 9.732187 10.44927 2.245661 2.182388 2.649542 2.915329 2.848806 2.992056 7.006516 6.954484 7.616364 7.119023 7.026108 6.590571 6.55929 5.820446 6.613866 6.601461 5.054977 4.616776 4.489421 3.898534 4.217951 4.132451 4.387217 4.059458 3.990855 4.467844 3.967311 4.009786 4.303198 4.248291 4.771434 4.965484 5.417827 4.946575 5.764888 5.412169 5.883392 5.559525 5.332886 5.245428 5.457316 5.694383 5.847184 5.723291 5.86965 5.114466 4.898036 4.812393 5.224982 4.283788 3.935975 3.799007 3.78537 3.513204 3.370795 14.16099 14.0366 14.92593 14.51127 14.93742 14.07107 4.535441 4.365392 3.374984 3.793071 3.900421 3.756855 14.17001 14.48267 14.17707 14.46542 15.34944 16.3999 16.73154 16.64368 16.62222 16.6299 16.22945 16.12685 16.99051 16.13721 15.56061 15.51181 
18.14118 17.52719 17.32977 18.37249 18.43404 17.84935 18.06396 17.66817 17.79957 17.98666 17.08157 17.22105 16.85938 17.52133 17.55918 6.15867 6.371033 6.450354 5.884268 6.131603 5.898723 6.540808 6.233063 5.981008 5.435049 4.986139 5.490891 6.163676 5.985657 5.631541 5.541585 5.632019 5.76742 5.819937 5.53423 5.127127 4.290777 3.347941 3.212459 2.777496 3.322902 3.330938 2.952443 2.791554 2.696152 2.907064 6.478389 6.105835 6.541543 6.758829 7.322119 2.474731 2.465621 2.732589 2.352192 2.789225 2.760468 2.955276 14.76087 15.19276 14.5148 14.53996 14.53092 16.46596 14.98788 15.66756 16.4212 3.371653 2.904128 3.198385 2.364233 2.345322 12.55484 12.69088 12.92538 13.23546 13.78718 13.62601 13.05954 13.10739 13.93932 13.4564 13.09834 14.07632 2.892812 3.087077 13.6449 13.2635 13.40215 13.73135 13.59821 13.37886 3.987747 13.66621 13.46231 13.23536 13.22607 13.70625 13.12016 13.34749 13.75016 13.04828 13.45626 14.05449 14.13854 14.36576 13.76296 13.44621 14.02272 14.26792 14.70377 15.0953 14.51563 15.8032 15.45348 15.646 10.41305 2.158157 2.556788 2.64943 2.665935 2.857397 3.264796 3.540618 3.737564 7.24675 7.231659 7.298238 6.827417 -9999 6.296494 6.709936 5.649418 4.995646 9.462971 9.421167 3.820252 3.754994 4.296722 4.09783 3.931056 3.911774 3.885427 3.884964 4.116837 4.608048 4.564193 5.015219 5.381903 5.149557 4.589605 4.567825 4.735789 5.686147 5.72909 5.013488 5.625682 5.450475 5.693488 5.806452 5.48052 5.44521 5.768962 5.395472 4.460673 4.178355 4.299326 4.192755 3.751698 3.530462 3.395523 14.0451 13.98261 14.19714 14.11078 13.84157 14.13203 13.74894 14.71125 15.34033 15.39504 15.45321 14.82613 15.51686 14.29137 14.29464 14.40889 14.68912 15.924 16.418 16.71772 16.68447 16.20383 16.74312 16.75384 16.82561 16.78462 16.51163 16.99423 15.8882 
18.16373 17.17109 17.20939 17.19582 17.54025 18.12804 17.77845 18.20715 17.23894 17.8285 17.35802 17.54643 17.7282 17.3957 17.79306 5.93213 5.95398 5.878336 6.412455 5.76152 5.873026 6.316024 7.06987 6.049185 5.69489 6.095942 6.07366 6.264364 6.110367 5.840938 5.553539 5.355356 5.359792 5.152542 4.787929 4.024348 3.244884 3.34111 2.913951 2.940053 4.001943 3.095627 2.974798 2.926738 3.009236 2.910742 2.730331 2.728084 2.750707 3.315317 3.179866 3.180904 2.814367 2.657883 2.798147 2.681884 2.747213 2.720149 16.15598 15.52955 14.79238 14.47268 14.48617 14.87522 14.89983 16.26591 16.27648 2.270512 2.300191 2.289439 2.247176 2.22139 2.640823 3.261876 3.39359 2.502406 2.581147 2.71107 2.583526 2.475199 2.641973 2.659176 2.999762 3.648299 2.872671 3.051625 3.551325 3.354599 3.164739 0.3344676 14.08269 13.34655 13.625 13.43184 13.17014 13.106 13.08222 12.94734 12.92359 12.9203 13.15119 13.14046 13.30883 13.46418 14.01411 14.10055 14.2662 13.77711 13.97092 14.40809 15.07267 15.44133 16.31254 15.96447 16.10809 16.257 10.49928 2.452336 2.547384 2.607553 2.743805 2.875504 3.056793 3.243768 3.335109 6.931004 6.847916 6.636064 6.408793 6.5085 6.552556 6.123861 5.146973 9.507893 9.316533 9.135243 9.07498 9.268721 4.409627 4.274388 4.03067 3.977514 3.998053 4.020284 4.300114 4.698752 5.695302 4.961112 5.000732 5.203507 4.427969 4.215704 4.151444 5.659729 5.955201 5.693985 5.55988 5.11108 5.639964 5.602127 5.844049 5.875508 4.781144 4.915034 5.038416 4.894567 4.833821 5.161276 4.441554 3.60286 3.386923 3.413208 14.43183 14.05046 13.74264 13.69364 13.99659 13.819 14.51161 14.78892 15.36949 15.48391 15.54045 14.05101 14.48972 14.3205 14.64578 15.30588 15.80302 16.10935 16.70669 16.71491 16.79713 16.1196 16.37777 16.72293 15.70374 16.85954 16.94777 20.59435 
17.89891 18.27123 17.85614 17.35951 17.87654 18.24471 18.2263 18.16369 17.86569 17.85013 18.26374 16.88415 17.74719 17.17271 17.27752 6.310129 5.937017 5.585154 5.720977 5.668671 6.430557 6.241348 6.349472 6.379964 6.361012 6.264887 6.242911 6.056641 5.774903 5.627859 5.280116 4.730031 4.410039 3.966415 3.501989 3.11791 2.944051 3.054804 3.146546 3.660406 3.250163 3.205469 3.152243 3.281636 2.88802 2.916783 3.552669 3.141305 3.068838 3.242585 3.149342 2.832846 3.103465 2.560109 2.61675 2.857448 2.50859 2.710832 2.504826 16.12013 14.65096 14.48224 14.46978 15.7023 15.93386 16.08567 2.530299 2.081105 2.105994 2.121694 2.142832 2.210647 2.46962 2.675817 2.566707 2.499323 2.857916 2.654435 2.509909 2.651845 3.408213 3.654022 3.63383 3.630189 2.710886 2.752339 3.935948 3.559641 3.001063 3.867879 3.195953 13.27384 13.33718 13.17714 13.16552 13.05785 13.01956 12.82865 12.97498 13.10541 12.98699 14.04051 13.5597 13.49613 13.3235 13.8037 14.125 13.65726 14.26678 13.9483 14.60207 15.24029 15.41971 15.8377 15.9894 10.47477 2.425426 2.268917 2.537822 2.688085 2.662852 2.609252 2.471919 2.683834 2.83163 3.078736 6.633198 6.369394 6.389821 6.393056 5.992101 5.825064 9.630833 9.494749 9.365583 9.670597 9.773305 9.619312 9.503169 4.511663 4.440022 4.245813 4.230419 4.231044 4.683497 4.737406 4.437327 4.511745 4.942693 4.878347 5.294531 4.306106 4.283962 5.618689 6.095937 6.077734 5.693954 5.075598 5.507979 4.978944 5.305018 4.938879 4.828105 4.721106 5.397831 4.588786 4.596685 4.077087 3.6344 3.908815 3.618698 3.360968 13.89791 13.93728 13.53764 13.57255 13.66253 13.52707 14.11911 15.20133 15.08272 14.33392 13.95637 14.09322 14.22517 14.58945 15.43804 15.65655 16.61315 16.04918 16.70694 16.76965 16.85272 16.83305 16.8019 16.50546 16.78703 16.65215 16.26594 20.67723 
18.0992 17.99694 18.60674 17.55882 17.58347 18.44723 18.5306 18.13896 18.14094 18.17949 17.74983 17.71296 17.81943 17.91641 17.87906 16.98383 5.855978 5.747107 5.987392 5.962534 6.48995 6.367086 6.432917 6.640365 6.358104 6.056112 5.818691 5.426798 5.201005 5.366602 5.111654 4.420074 3.60643 3.031596 2.865025 3.657673 3.398066 3.802327 3.409571 3.305182 3.223918 3.217214 4.420146 3.156495 3.311056 3.430368 3.549612 3.194412 3.084792 3.148259 3.152085 3.130021 3.045237 2.616283 2.98325 2.408315 2.491953 2.773438 2.667018 16.15232 16.12451 14.4784 14.43182 15.05823 16.09176 14.90628 1.928354 1.984655 2.015636 2.072994 2.104442 2.90125 3.041143 2.340027 12.61245 2.643173 3.316487 2.782928 2.916779 3.201786 3.671635 3.064447 3.371171 4.163152 2.441961 3.167877 2.874125 3.662095 3.069494 3.464951 2.941366 1.167714 13.71611 14.39885 13.39 13.07143 12.96821 13.05661 13.0653 12.93371 13.00431 13.18165 13.40365 13.30136 13.70577 14.84432 13.94832 13.71982 14.40581 14.45533 14.62593 15.45239 15.93709 16.18666 10.45728 2.378276 2.292079 2.477692 2.493648 2.330388 2.30038 2.227905 2.305608 2.369218 2.406082 2.794027 2.835312 10.52838 10.64488 10.57698 10.18835 9.801208 9.643991 9.56964 9.737716 9.82674 9.652877 9.932195 9.762886 5.034912 4.523845 4.462793 4.581965 4.639039 4.758541 4.546449 4.367021 4.668157 4.387319 4.143361 4.540716 4.595118 4.27704 4.512146 5.812323 5.210709 5.731868 5.480092 4.45818 4.567857 4.532049 5.626439 4.749568 4.398686 4.895265 4.948634 4.408234 4.218791 3.501429 3.695608 3.843922 3.480774 13.69686 13.34989 13.24704 13.24589 13.77795 13.41439 13.76544 13.9448 13.54605 13.71184 13.92935 14.08685 14.3683 14.92844 15.82069 15.61259 16.48881 16.65577 16.73051 16.82309 16.21264 16.85428 16.80247 16.0743 16.74452 16.87087 17.15422 21.27087 
18.36481 17.74198 18.04821 17.46594 17.52594 17.66996 17.8227 18.33419 18.49729 18.20753 17.73042 17.33846 17.96126 17.97397 17.55424 14.81482 5.695298 5.668583 6.776744 6.284694 6.538466 6.29069 5.835154 5.819651 5.918462 5.793361 5.375285 4.915843 4.869852 4.983006 5.075902 4.433426 3.662628 3.290497 3.125472 3.708995 4.013148 3.845393 3.525874 3.438843 3.493479 4.483464 4.710734 3.840219 3.675339 3.531519 3.295618 3.024617 2.924215 2.836904 2.832611 2.690521 2.861455 2.522522 2.353912 2.967291 2.864853 15.75695 16.32455 15.65963 16.16608 14.46226 14.45777 14.48885 14.56432 1.768809 1.829611 2.22878 2.400757 2.028804 2.325861 3.110937 3.169516 2.24882 2.363041 2.759344 3.251978 3.431972 3.787344 3.553696 2.638636 3.923334 3.720999 2.660818 3.573313 4.251963 3.234451 3.914821 4.088552 4.151795 13.40481 13.59826 13.67773 13.74956 13.32077 14.59925 13.25055 13.28582 13.27277 13.26305 14.03114 13.17943 13.31265 13.43228 13.34344 13.57846 13.57844 13.85888 14.57511 14.79673 15.01665 15.32236 16.096 15.85576 10.37043 2.325302 2.154984 2.505569 2.387981 2.119868 2.02037 2.009074 2.065231 2.193232 2.274755 2.702458 10.26216 10.18785 10.36275 10.56191 10.18361 10.01042 9.812877 10.05112 9.990564 9.528384 9.659763 9.644683 9.522221 9.375838 4.988068 4.765091 4.554962 4.714987 4.858647 5.613755 4.503627 5.055573 4.181284 4.520793 4.691824 4.37144 4.169515 4.220922 4.742065 5.548955 4.984258 4.539301 4.156794 4.141084 4.272604 5.329031 5.182347 5.094416 5.189926 5.343241 5.361583 5.058125 3.811966 4.08849 4.04513 4.176362 14.04565 13.35196 13.3336 13.3274 13.37992 13.2111 13.12473 13.1244 13.32718 13.6418 13.75057 14.24768 15.53238 16.14302 15.9197 16.68381 16.71268 16.73991 16.1325 16.79528 16.82255 16.45781 16.13975 16.83429 16.85499 17.07324 16.50714 21.32866 
18.31191 18.01762 17.88371 17.19784 17.48347 17.99783 17.73556 17.73364 18.51749 17.19514 17.71516 17.40628 17.85353 17.68284 17.90703 14.41033 14.66134 6.033605 6.549525 6.409262 6.227127 5.923955 5.714514 5.685486 5.843323 5.914521 5.058055 4.543233 4.537206 4.770147 5.09428 4.756628 4.527359 4.418055 4.683712 4.719921 4.097519 4.189484 3.634531 3.609105 3.884685 4.814813 3.981675 4.244446 4.539261 3.773524 3.479396 3.125519 7.344132 16.62285 3.459061 3.355087 3.306565 3.327927 2.388901 2.37025 15.27875 16.20889 16.33055 16.35097 14.88851 14.49101 14.48326 14.50016 14.55101 1.783991 2.104539 3.026428 2.979981 2.993815 3.156607 2.912602 2.651519 2.249731 2.353857 3.090901 2.712052 3.406622 2.924098 2.677018 3.517558 3.114166 2.786722 3.251043 3.875708 3.27116 3.244598 4.185766 3.418467 14.58551 13.84041 13.23839 14.18938 13.47136 13.41058 13.34489 13.26012 14.17376 14.35581 14.30602 14.39447 13.74645 13.20002 13.48553 13.51814 13.56727 14.12042 13.84837 13.9623 14.63734 15.16716 16.02039 15.90365 2.171549 2.189397 2.314271 1.946772 2.356898 2.121897 1.920583 1.90449 2.004883 1.93983 2.038355 1.942546 10.15556 9.814854 9.927504 10.11746 -9999 10.38904 10.12044 10.06993 9.919806 9.668171 9.449569 9.400229 9.388006 9.903573 9.505542 4.705038 4.38442 4.755559 4.534994 5.559957 4.737711 4.547868 5.052831 4.541733 4.446321 5.303737 4.309769 4.074005 4.354533 4.755279 5.314642 4.608654 4.14006 4.190546 4.202983 4.317688 4.561981 4.300528 5.455698 5.008983 5.231243 4.900752 5.191401 5.082246 3.696228 3.83077 14.50524 14.23209 13.52183 13.38718 13.21676 12.95328 12.79277 12.76486 13.00356 13.25554 13.70175 14.09048 15.48709 15.83596 15.57193 15.41118 16.75157 16.78927 16.78828 16.77365 16.75631 16.68927 16.19421 15.9701 15.95737 17.08252 16.6966 17.38398 20.21166 
18.44414 18.33765 18.56281 17.64104 17.04599 18.69983 18.13005 18.17237 17.8527 17.4115 17.51382 17.82993 17.57187 16.80224 15.29165 14.42033 15.20511 5.736609 6.098328 6.467729 6.454906 5.97874 5.863144 5.885931 5.812811 5.394822 4.876637 4.351104 4.344534 4.801712 4.756907 5.430899 5.612401 5.147737 4.777715 4.399862 4.104609 4.240173 3.770034 3.672836 3.913 3.615576 4.723623 4.410356 4.066417 3.796601 3.320775 3.190079 3.192739 3.190048 3.278543 3.546967 2.953313 3.460623 3.291718 2.490657 14.88621 16.51035 16.40726 14.92646 14.68106 14.6134 14.58265 14.71541 15.15899 2.959131 3.066727 2.166915 2.293268 2.624262 3.25946 2.900533 3.314022 3.209153 2.353622 2.992905 3.333268 3.054488 2.865565 2.923558 3.614935 2.823064 2.907446 3.319046 3.828725 3.296387 3.474401 13.43139 14.52538 14.43814 13.50618 13.15723 13.34525 13.03472 13.38771 13.41895 13.28143 14.48922 14.45039 14.50227 13.30072 13.85247 13.8813 14.35535 13.85667 14.68146 8.980535 8.878407 14.78039 15.23899 15.29609 15.65462 9.918847 1.942057 2.226436 2.087443 2.210485 2.14826 2.009781 1.93158 2.131291 2.17539 2.326156 2.322322 9.949304 10.04432 9.743957 9.813999 9.787148 9.964293 10.37595 10.23471 5.282953 5.131196 4.943721 9.477757 9.545306 9.25154 9.235713 9.397547 4.614044 4.272436 5.74941 4.483786 4.651545 4.432246 4.2352 5.143712 5.153895 5.300049 5.268703 5.152044 4.27275 4.082205 4.274226 5.413813 4.389531 4.179524 4.032471 5.13001 4.946477 4.067982 4.381923 4.370702 4.540686 4.606075 5.096191 3.988154 5.08551 14.49389 14.13922 13.93736 14.28099 15.46328 13.50156 13.7567 12.61876 12.36036 12.49607 12.88281 13.37556 13.99464 14.85866 15.81567 15.94004 15.99852 16.0892 16.83046 16.3906 16.86249 16.82328 16.80377 16.42081 16.88181 16.87089 17.0741 17.23826 16.61941 16.21941 20.836 
18.6947 17.03209 17.17892 18.36851 17.28072 17.73141 18.02603 17.94875 17.84749 18.06031 16.86521 16.87285 17.85076 16.86394 14.25084 15.09918 14.1357 5.657939 6.058324 6.744634 5.936279 5.782176 6.209849 6.19101 5.883509 5.444249 4.562683 4.174994 4.058045 3.856548 4.791214 6.086472 5.161586 5.0705 4.439463 4.093455 4.188451 4.251775 4.474095 4.329157 3.860123 3.845337 3.793141 4.435898 4.009109 4.646246 3.740326 3.155635 2.999273 2.945806 3.014556 3.219712 3.620783 2.83549 2.827622 15.69433 14.99938 15.07289 15.1911 14.9615 14.8038 14.77042 15.43163 2.677225 2.757807 2.87053 2.763032 2.573257 2.144821 2.137192 2.464163 2.211024 3.475128 2.437745 2.551326 2.638504 3.528793 3.400415 3.746247 3.674856 2.941879 2.752233 2.828166 3.712957 3.868276 3.587392 13.31357 13.16392 14.21338 13.22316 13.41275 13.94833 13.21612 12.9248 13.00017 13.08964 13.27888 13.40951 13.34211 13.86968 13.61454 14.61736 13.72641 14.78568 14.05768 14.01783 14.08378 9.056426 9.665822 10.06145 15.64645 14.27143 9.616948 9.926396 10.12382 2.200886 2.147034 2.180614 2.103251 2.10673 2.359721 2.662802 2.321319 2.298339 10.79088 9.983357 9.77223 9.592649 9.600447 9.898829 10.31398 10.50854 9.65393 9.69962 9.579979 9.447165 9.313169 9.17076 9.630625 5.296316 4.759115 4.370646 5.060146 5.429586 4.5522 4.525772 4.24901 4.086294 4.18483 4.25822 5.133835 5.151144 4.398615 3.975317 4.377467 5.25382 4.724833 4.926921 5.222055 4.992788 4.857798 4.427378 4.332376 4.140762 4.216801 4.65976 5.033418 14.3183 14.82033 15.62578 14.07506 14.04623 15.31128 14.24233 13.72935 12.98644 12.35664 12.23322 12.41176 12.94487 13.71958 14.38174 15.62604 16.25208 15.73778 16.11934 16.1638 16.24399 16.92679 16.91953 16.9295 16.89519 16.5821 16.99432 17.19298 17.13921 17.2681 16.78372 16.59134 20.74168 
17.20966 17.22869 16.89944 16.68738 17.73153 17.90561 17.93941 17.75419 17.69652 17.66381 17.63242 17.48182 17.78185 14.94374 14.95099 16.93928 17.89057 6.122828 5.480154 5.907609 6.158477 5.940363 6.461695 6.077561 5.799622 5.141073 4.427215 4.19428 4.157279 4.632339 4.653091 4.668702 4.720225 4.531072 4.370656 4.099636 3.728017 3.912929 3.995849 3.622675 3.779515 3.407451 3.572474 3.677042 3.25503 3.994671 4.307469 3.335099 15.26199 15.13952 3.619909 3.640767 3.724615 3.598445 3.584376 2.815476 15.20806 15.06346 15.32014 15.26507 14.88592 15.67274 2.695756 2.340058 2.771577 2.802892 2.737046 2.226964 2.028813 2.285944 2.51708 2.479645 2.455042 2.251913 3.61794 13.14678 3.155024 3.804357 3.341715 3.216487 2.839682 2.796036 2.769125 3.193812 4.012447 13.49144 13.33832 13.14521 14.11616 13.40229 14.55801 14.67355 14.29618 14.3617 12.97794 13.37604 14.00859 13.97721 13.89942 14.24416 14.58824 13.55366 14.03143 14.07517 14.30181 13.67307 14.19039 14.26908 15.2018 9.801228 9.985421 1.456513 1.930211 10.22687 9.831273 10.43448 10.31288 2.061244 2.128138 2.285157 2.493047 2.699742 2.236572 2.216975 1.754781 9.869628 9.675669 9.956594 9.554666 9.826497 10.45069 10.63926 10.28173 9.388966 9.428949 9.509496 9.847423 9.191914 4.272171 4.591065 4.328465 4.567973 5.315369 4.657817 4.73471 4.684256 4.585689 3.92101 4.012416 5.076955 4.371974 4.469305 5.108769 4.118382 3.99409 4.694494 5.345448 4.069621 4.426264 4.989349 4.851409 3.801204 3.834279 3.957549 14.4046 14.77054 15.30678 14.91339 14.32615 14.49041 15.56866 14.49013 14.43284 14.55943 13.54111 13.14187 12.64816 12.46207 12.72011 13.24945 14.02798 14.57261 15.27958 15.89451 16.02798 16.76447 16.80603 16.8975 16.31585 17.02012 16.53244 16.91874 16.42344 17.12404 17.41722 16.58827 17.24321 17.01128 17.20233 20.7354 
17.04769 17.0673 18.57708 16.63379 17.30469 17.5389 17.88343 17.89669 17.79738 17.83321 17.35862 17.1663 17.49897 14.50084 17.10206 17.82747 17.95617 14.68723 5.612909 6.804958 6.637614 6.033818 6.039495 5.759689 5.175435 4.50415 4.342789 4.193425 3.903727 3.66188 4.040816 4.551758 4.515655 4.241872 4.166631 16.01784 3.740357 3.65123 4.569315 3.706787 3.769754 3.698035 3.500702 3.294347 2.967371 3.299209 3.464533 15.39657 15.33928 15.82152 16.96102 3.712504 3.282243 3.618882 3.524688 3.29005 15.43414 15.08231 15.59398 16.41586 15.09195 1.998846 2.197698 2.814098 2.030359 2.537232 2.399927 2.864182 2.365352 1.960368 2.139211 2.12117 2.183014 2.475994 13.73435 14.11162 3.728474 3.416137 3.055058 2.654764 2.818776 2.779932 3.712698 3.136683 13.52778 13.4141 13.03261 14.15506 14.09119 14.13473 13.61793 13.76364 14.02655 13.08087 12.99778 13.38551 13.26149 14.15588 13.65943 13.59791 13.53742 14.62773 13.7108 14.76389 13.81808 13.54652 14.15747 14.20952 15.11012 15.32676 1.570638 1.694077 10.04507 10.17876 10.34716 10.51444 10.53465 10.50858 10.57806 1.940796 2.127213 2.506857 2.114461 2.00264 1.995545 1.77684 1.548253 9.927032 9.602879 9.783792 9.988143 11.05674 10.56866 9.527511 9.468907 9.489526 4.429804 4.588608 4.854936 5.27333 5.357839 4.472749 5.280252 4.747533 4.644582 5.055384 4.891897 4.047607 4.142369 4.811132 4.795461 5.095739 5.018016 5.16186 4.227819 4.79887 4.162261 3.867468 4.160619 4.252198 4.822449 3.717819 3.964518 4.28688 14.28393 15.8575 15.091 15.096 14.0672 14.46052 15.50326 14.1824 14.54305 15.6514 13.78452 13.42759 13.21118 13.18149 13.45563 13.743 14.4461 14.86608 15.0735 16.02488 16.16115 16.97199 16.39432 16.99566 16.40947 16.87482 17.0779 16.39793 16.38524 16.39655 16.9233 17.00137 17.06155 17.06031 17.01795 20.29371 
16.83494 17.18462 17.55837 17.83596 18.12366 17.88536 17.79682 17.77131 16.76792 17.27319 17.34215 17.50507 16.45481 16.44835 17.96167 16.97099 18.37746 14.91915 5.478861 6.159704 6.138244 6.051204 5.912587 5.551163 5.107345 4.598272 4.287938 4.084579 3.904032 4.109853 4.571493 4.309983 4.118287 4.49796 4.061213 4.083562 3.859619 3.605301 3.786259 4.135122 3.924637 3.587718 3.142569 2.997299 14.97341 15.03711 15.90988 15.7764 15.30222 16.04231 16.94271 17.07274 3.732967 3.16625 2.638367 2.337515 2.204396 2.04713 1.956339 2.09703 1.844142 3.064076 2.487427 2.566584 2.923055 2.773106 2.745315 2.782424 1.926305 1.926611 1.93808 2.066615 2.584192 12.61751 12.6839 13.57069 3.964533 4.176498 2.503947 12.78476 13.93541 3.376302 3.213313 2.97704 14.01081 13.34774 13.07798 13.11366 13.70586 13.26437 13.19348 13.00972 13.14871 14.01608 12.98566 12.9546 13.17346 13.31876 13.20936 13.54529 14.49919 14.60723 13.7986 13.46663 13.81065 13.59547 13.93625 13.71779 14.2916 15.41112 15.42261 9.93541 10.02886 10.17411 9.979699 10.57196 10.58775 10.3838 10.2887 2.181106 2.328226 2.194407 2.064234 1.991135 1.960302 1.359441 1.312093 9.40987 9.235269 9.03371 10.25034 10.23116 10.13292 9.525434 9.659291 4.790441 4.597895 4.302913 4.816966 5.314346 5.3184 5.292673 5.482295 4.405466 4.212631 4.92449 4.380926 4.053965 4.04187 4.680375 4.731801 3.976624 4.340672 4.387578 4.233343 5.259767 5.35201 4.819203 4.04417 4.071116 3.91186 15.5441 14.08407 14.12708 14.22207 14.93802 14.9522 15.57002 14.42151 14.05513 14.09682 14.16145 14.55416 14.51134 14.03087 13.8719 13.88294 14.38801 14.60968 14.60597 15.13772 15.92386 15.67058 16.20831 16.26872 16.94786 17.03825 16.91101 17.13114 17.11841 16.5734 16.41424 15.97224 16.88265 16.91631 17.0224 17.14717 17.21339 16.95895 22.36779 
16.43563 16.77691 17.97168 18.08426 18.04056 17.76627 17.72852 17.43921 17.2707 17.8428 17.80489 16.78074 17.12397 16.97462 17.90565 18.32125 14.82077 5.832051 6.488561 6.184352 6.217895 5.937398 5.889923 5.810465 5.40683 4.879512 4.44579 4.313736 4.165176 4.395111 4.34174 4.259314 4.040293 4.000676 4.331655 4.445902 3.951229 3.627777 4.483561 3.962926 3.857752 3.294531 2.942582 15.08106 15.20961 16.60809 17.20031 15.44603 15.56731 16.34809 16.84866 3.581008 3.522858 2.943721 2.405741 2.200332 2.096807 2.178717 2.701324 2.119568 2.750825 2.862864 3.011557 2.804591 2.882259 2.863728 2.08608 1.913035 2.000111 1.874318 2.133219 2.95076 2.170369 2.317952 12.67027 3.634567 3.886917 3.308157 2.754216 3.126897 3.452932 3.178253 3.789495 3.208166 13.58363 13.21488 13.07448 13.95501 13.46307 13.9891 14.17785 13.19421 13.09127 13.30721 14.07792 13.31806 14.00482 14.36383 13.53575 13.11214 13.67686 14.55647 13.25265 13.31951 13.55116 13.9655 14.89113 13.93487 14.16031 14.37988 14.66583 9.152171 10.05916 10.19326 10.03008 10.50415 10.54129 10.25152 10.39501 2.155101 2.297089 2.023209 2.098114 2.045604 1.870071 1.286794 9.065739 9.068746 9.197829 9.453536 9.653803 10.16431 9.722222 1.763102 1.718526 4.42505 4.632655 4.91808 5.080536 5.187332 5.133722 5.230784 5.391794 4.60851 4.327774 4.272517 4.265202 4.816467 3.843786 3.759685 3.690271 4.106374 4.558879 3.921275 3.866765 3.888179 4.819173 15.3914 14.52767 15.32279 14.40314 15.35506 15.30332 14.10427 14.31924 14.11875 14.23084 15.54254 14.60185 14.28029 14.05939 13.98245 14.2574 14.59275 14.20428 14.26126 14.47526 15.38894 15.1204 14.88978 15.97623 16.2851 17.02382 16.34231 16.40956 17.07346 16.48587 17.80466 16.59318 16.44973 16.67271 16.88897 16.80772 16.41796 16.46203 16.79727 16.624 16.74827 16.47092 19.37281 
16.42456 17.08836 18.13909 17.87317 17.84606 17.86362 18.07681 17.85923 17.9923 17.59051 16.46133 16.73461 17.11141 17.47857 18.02133 18.3035 5.754104 6.035975 6.541742 5.941564 5.636764 5.368022 5.18224 5.635662 5.708333 4.999003 4.482778 4.192733 3.986903 4.113749 4.357452 4.238306 4.833431 4.17687 4.06221 3.684514 3.338115 3.459884 4.536321 5.134984 3.667653 3.225148 2.913961 2.481679 14.96493 17.31549 16.48988 2.720789 2.718913 2.591298 2.826163 2.947581 2.826635 2.455999 2.295934 2.193328 2.04159 15.34458 2.544317 2.627351 3.324322 2.741114 3.215688 3.10352 2.705374 2.069656 1.890265 1.967621 1.989447 2.253703 3.01358 2.23116 2.360179 3.123937 13.26318 3.476706 3.963119 3.170009 4.211487 3.286997 3.510677 3.405217 3.552775 3.200999 14.07957 13.2938 13.03134 14.01153 13.33939 12.88676 13.86668 13.37683 12.9997 13.00067 14.2684 13.19542 13.43641 13.13498 13.56554 13.75488 14.58861 14.31655 14.48294 13.62295 14.0466 14.70331 14.59236 14.88545 14.38931 14.39433 14.13824 9.986746 9.315581 9.68927 10.3504 10.41152 10.46457 9.993006 2.117894 2.004954 2.405101 2.139807 1.788467 1.702642 1.81514 9.437347 9.088852 9.081709 9.09376 9.478265 10.0749 10.25199 9.771798 9.667861 1.569727 1.229523 4.283519 4.264725 4.488353 4.898167 4.969498 4.714804 5.327596 5.091573 5.291586 4.214981 4.023295 4.363856 3.898508 3.667017 3.55514 3.995432 4.815176 3.935007 4.098816 14.06403 13.90313 15.55549 15.29394 14.98684 14.11784 13.9395 15.12815 14.12727 14.26606 14.25497 13.9917 14.74246 14.73844 13.902 14.08879 14.29166 14.86372 14.56646 14.93922 15.83084 15.17308 15.30675 15.03913 15.77424 15.93898 17.05177 16.48491 17.12451 17.08771 17.17213 16.58025 16.63338 16.54875 16.53001 16.3367 16.59277 16.52431 16.51011 16.04247 16.25514 16.76277 17.60948 16.6787 19.88267 
17.09701 17.76731 17.92159 17.73437 17.80576 17.8412 17.66354 16.76176 17.35498 17.39395 17.4502 16.92809 18.84112 17.49901 16.92236 5.930608 5.542598 6.228404 6.155305 5.469619 5.64358 5.705078 4.843344 5.759064 5.78803 4.951884 4.372344 4.055486 13.09878 13.74505 5.064774 4.351308 4.087983 3.955989 3.725183 3.267303 3.102412 15.71814 16.29762 3.780644 3.636969 3.486445 3.059042 2.797719 15.51182 15.32119 15.24185 15.42666 3.102998 2.653335 2.673131 3.387767 3.168055 2.42274 2.321182 2.178279 15.36966 15.19086 15.63737 2.534897 3.153381 2.920578 2.950394 2.908523 2.192266 1.957499 1.87232 1.822088 3.016129 3.051228 2.481705 2.094467 2.212982 12.5906 13.14166 3.490468 3.600205 3.782726 3.184281 13.37793 13.68316 2.948231 3.139913 3.461501 12.93423 13.66224 13.75161 17.02371 13.14733 12.87065 13.10274 14.38265 13.28404 13.19149 13.84087 13.69722 13.51021 13.13443 14.21094 14.3787 13.45992 13.52609 13.51375 13.8371 14.24862 13.84098 14.75605 14.88656 14.95321 15.23492 15.05448 15.49545 9.872746 9.33496 9.822165 10.41215 10.3872 2.156453 2.064683 1.909414 1.81191 2.398971 1.815125 1.750142 1.704534 9.706643 9.186127 9.140396 9.109949 9.39253 9.759708 10.32436 10.15543 9.593596 9.868143 5.422144 4.555374 4.616714 4.482839 5.062994 4.838552 5.056366 5.104695 4.523397 4.65565 5.026168 4.914765 3.823685 4.063059 3.781927 3.45054 3.721309 14.04126 14.05573 14.13974 14.44543 13.94435 14.27436 14.738 14.62277 14.25017 13.9081 14.99149 15.21291 14.21777 13.94728 13.99732 13.76066 13.97974 14.0237 14.76052 15.04078 14.55148 14.63091 14.48466 15.58965 15.03629 15.70996 15.63597 16.12003 16.35697 16.53284 16.56284 16.58173 17.21992 16.68579 16.67372 16.68168 16.57349 16.52378 16.46604 16.50179 16.66969 16.60853 16.40687 17.02265 16.93823 16.98135 17.64486 17.02108 
16.98255 17.97108 17.85099 17.34591 17.87664 16.5565 16.67497 18.39942 17.57808 17.05543 18.13557 17.96966 17.98285 16.99478 16.81499 5.869206 5.715413 6.125981 5.57689 5.493444 6.161733 5.576066 5.843705 6.068634 5.451919 4.671915 4.298265 13.28799 13.53102 13.46833 13.28119 15.77189 5.244243 4.622615 3.816447 3.426636 15.26113 15.24526 15.3623 15.2718 15.47046 3.811127 3.62084 15.39174 15.44861 15.26024 15.23399 16.52871 16.86246 2.745667 2.815689 3.434677 3.426805 2.475291 2.401184 15.6843 15.68779 16.08767 15.58775 2.693512 3.219096 3.120121 3.052251 2.872945 2.004629 1.880488 1.914047 2.381816 3.03503 2.977657 13.78803 12.47818 12.52835 12.81656 13.56359 14.00139 3.489085 2.785315 14.22157 13.08737 14.33418 3.371298 3.165477 2.921493 13.5612 13.37686 13.77595 13.17507 15.67964 12.93594 14.35782 13.50482 13.20597 13.91989 13.83538 14.37588 13.35229 14.12875 14.27071 13.50818 13.37168 13.68389 13.19395 13.48842 14.02364 13.96345 14.55494 14.46834 15.13552 15.24483 14.95573 15.54046 15.7094 10.13249 9.790018 9.9823 2.24051 2.105753 2.145473 2.109552 1.570038 1.629359 1.676554 1.732035 1.528921 9.331409 9.594395 9.373875 9.150899 9.112529 9.406573 9.797322 10.20332 9.655296 5.512635 5.858354 4.943294 5.170904 4.657597 4.44489 5.055821 9.993098 9.970285 9.858129 9.40012 5.098948 3.698792 4.031662 3.874848 3.700871 3.718847 13.71025 13.68323 13.7215 13.80189 13.94944 13.98875 13.87559 14.01419 13.96472 14.30275 14.31266 15.03602 14.43992 14.74813 13.89432 13.58506 13.70449 13.9429 14.85649 15.29064 15.35122 15.95047 14.74927 14.72989 15.2726 15.73988 15.9288 15.48168 16.10077 16.10132 16.65222 17.40174 16.62466 16.67698 16.92145 16.61625 16.68143 16.6124 16.59056 16.57966 16.64647 16.65466 16.64895 16.69002 16.76501 17.51019 16.81726 16.86386 16.88912 
17.51818 16.39046 17.7705 17.68629 16.72644 17.11467 18.49824 17.67266 17.27773 17.23686 17.34109 17.97198 17.53282 16.77026 16.67764 5.691237 5.774298 6.007009 5.642257 5.265117 5.450053 5.980739 5.957296 5.55869 4.872416 4.333877 12.9998 14.02412 13.20917 15.80725 15.94139 17.13727 17.54333 17.44554 16.88104 16.73437 16.21076 15.73522 15.69922 16.56303 16.73199 17.38738 3.545721 15.37826 15.19631 15.19795 15.84505 16.34131 16.57825 3.515838 2.667053 2.777608 2.601145 2.518453 15.43096 16.68438 15.19084 15.68523 13.09176 2.644556 3.222194 3.217362 2.373774 2.047273 1.950816 12.34993 2.140605 2.292756 3.114833 3.180695 2.345495 2.048599 2.188039 2.973739 2.913244 3.855347 3.519577 13.93086 13.10145 12.91976 13.12518 13.44362 13.32031 13.46866 13.59269 13.75259 13.92813 12.99047 15.74241 16.0983 14.42978 13.71929 13.27117 13.73297 13.46384 13.78205 13.47113 13.50115 14.20158 13.31238 13.38626 13.82247 14.12941 13.64993 13.52318 13.92607 14.03973 15.10293 15.23812 15.35921 15.50113 15.60129 15.25293 15.59815 10.34263 9.432856 1.908574 2.005259 2.089234 1.604843 1.485204 2.018407 1.753698 1.730596 1.569051 1.569067 9.601379 9.42369 9.240523 9.062968 9.13857 14.29084 14.87354 15.05235 15.01666 6.523741 5.589579 6.003835 4.395736 5.330529 9.351007 9.705765 9.304432 9.311262 9.237539 4.261164 5.012126 4.801885 3.842204 3.52687 3.353567 13.95572 13.79945 14.22703 13.92384 13.7822 14.46848 14.71894 14.6258 14.5492 14.48446 15.16764 14.80371 15.32291 14.01644 13.72026 13.73386 13.87177 14.1185 14.25899 14.42148 16.07729 15.20425 15.1874 15.23205 14.70967 14.98791 15.99921 16.84531 16.41176 17.23188 16.58819 17.48889 16.71127 17.18835 16.72449 16.70977 16.68812 16.68157 16.66276 16.66768 16.67647 16.66873 16.68665 16.77984 16.74447 16.54638 16.45045 16.30392 16.10828 
17.95937 16.91456 16.73879 16.40026 16.34229 16.58095 17.34845 16.53497 16.70003 16.87952 17.83389 18.02723 17.23424 16.78927 17.20254 6.022726 5.925171 6.44114 5.882427 5.612747 5.59751 6.369223 5.629955 5.014439 4.39764 4.328322 13.78694 15.80227 15.84009 15.63049 15.60088 16.5308 16.46574 16.94538 16.65681 16.2482 16.15881 15.81528 15.79255 16.53152 17.40836 15.89406 15.44432 15.27901 15.16937 16.43415 16.50088 16.58367 16.90279 3.063446 3.015529 2.726532 3.036982 2.67893 16.10545 15.77988 12.79293 13.14375 13.20621 17.15696 3.354604 3.325018 2.344909 2.074132 1.956425 12.69195 13.86084 1.989807 3.199229 12.917 12.61346 2.12536 2.163172 2.522904 2.839849 13.06065 12.91539 13.19595 13.53255 14.40458 14.14615 12.97854 13.59262 13.81778 13.90435 13.27835 13.23007 13.6253 15.94724 17.71826 14.58687 13.40153 13.50459 13.76002 13.75736 14.51189 14.08826 13.51262 14.71246 13.58317 13.48491 13.84015 14.81297 14.09534 13.90346 13.91055 13.93144 14.19664 15.14132 15.48547 14.6794 15.7605 15.7573 15.0646 14.9256 15.607 1.907628 1.757268 1.698547 1.537923 1.514237 1.550451 2.211315 1.613769 1.423442 1.209035 9.669881 9.976825 9.952438 9.161544 13.90587 14.03593 14.38995 15.05375 14.8238 5.53776 5.330352 5.271093 5.77913 5.527075 10.18656 9.333094 10.0331 9.636362 9.962132 4.537248 14.49342 15.0177 14.30081 3.473272 3.230866 13.99608 13.81043 13.77625 13.77402 14.24393 14.2872 14.1484 13.86692 14.26578 15.56518 14.74217 14.15557 13.88878 13.87386 13.93244 14.05886 14.39782 14.86718 15.33216 15.21294 14.8825 15.33265 14.92637 14.80433 14.94421 14.98 15.51238 16.41009 16.46128 17.26052 17.33368 16.73368 16.75039 17.42993 17.02952 16.76566 16.67516 16.74582 16.70066 16.68749 16.61009 17.3965 16.37685 16.65542 16.70443 16.3037 17.20444 15.96325 16.4437 
16.92862 16.83082 16.66216 16.80421 16.83802 17.10737 18.71814 16.43794 17.43041 17.93072 17.38114 17.17806 17.76109 17.51258 17.02022 18.89244 17.45074 17.6208 5.723608 5.836783 5.658637 5.867879 5.33254 4.642116 4.211975 13.9394 13.21004 16.70184 16.03543 15.07754 15.13797 15.33434 16.29895 15.65558 16.78817 16.745 17.24821 15.80353 15.84051 15.8857 15.91702 15.55247 15.36623 15.25786 17.06586 15.49771 16.5118 17.16336 17.19503 16.37277 3.106359 2.763093 3.255418 2.799866 15.45531 13.01952 15.50583 13.39719 16.96442 16.15233 3.507487 3.209772 2.342591 2.16015 2.112615 13.21367 13.45332 12.55284 2.539591 2.447433 3.166845 3.056758 3.506399 2.86761 13.02698 14.04136 12.72821 12.94872 14.28304 13.32771 13.72853 13.63257 14.05333 13.39615 13.0671 13.68386 12.80904 16.06662 16.03867 13.4503 13.03401 13.34494 14.2855 13.56372 13.47293 14.35924 13.81008 14.32556 13.9093 13.51845 13.55823 13.59149 13.63021 13.92335 13.79771 14.09883 14.9158 14.64466 15.25772 15.58649 14.82061 15.26813 15.3877 15.07746 15.08944 14.86539 2.881724 2.742695 1.49501 1.625951 1.832347 1.390803 1.538137 1.748937 1.58167 1.390762 1.244029 9.533188 9.702332 15.1054 13.70233 13.77434 14.23548 14.65063 14.67239 5.172689 5.48233 5.143494 2.337061 1.596385 1.297012 10.07082 10.07141 9.995168 9.213216 4.134063 4.308339 14.1706 3.744792 3.399998 3.39301 3.209971 3.511454 14.17598 13.86344 13.85993 14.54243 14.16899 13.77876 14.59947 14.69291 14.1573 13.87186 14.00575 14.12469 14.37122 14.77433 15.02721 15.27002 15.02367 16.34263 15.46932 15.57986 15.12341 14.90268 14.98702 15.1342 15.38181 16.47725 17.22641 16.87893 17.43417 16.75467 16.80921 16.97448 16.72404 16.79429 16.73192 16.72388 16.7698 16.69961 16.44255 16.18875 16.32875 16.66386 16.71887 16.77732 16.94104 16.33119 16.3746 
16.60235 17.50668 17.75827 17.45901 18.0195 18.64286 16.66549 16.97083 17.3306 17.11892 16.93131 16.67301 17.49625 18.44654 18.53349 18.36434 17.26057 16.59043 6.047201 5.576416 5.351704 5.205643 5.189098 4.659545 13.43728 14.31436 13.06049 15.98562 14.97284 14.83374 15.4403 15.89485 16.9562 15.2426 17.02367 15.85354 16.13463 15.57474 16.97786 15.5461 15.71888 15.58499 15.34001 17.16693 15.92988 15.68028 16.4585 17.16198 2.764719 2.963704 2.813974 3.470896 2.842925 16.54148 15.81506 16.04717 16.08755 17.37098 17.37823 17.45326 3.580389 2.710287 2.453166 3.054352 2.567448 13.69258 12.98957 13.00336 2.879065 2.657186 3.339966 3.37678 3.394949 2.730061 13.91308 13.22628 12.76964 14.02359 13.84352 13.52568 12.9578 12.78364 12.95837 13.25783 13.15694 12.94578 13.37981 13.5487 14.52414 13.19083 14.44009 13.24013 13.55453 13.43552 13.52385 13.97548 14.57411 14.81289 13.51437 13.99107 13.7617 13.70363 14.2395 13.66501 13.87825 15.12853 15.08257 15.21744 14.4107 15.66795 14.95864 16.17988 16.2311 15.21911 15.13189 9.547241 2.102798 1.690531 1.868276 1.761815 1.924525 14.49265 15.04379 1.766881 1.610286 1.32901 1.201365 9.841362 14.42536 13.95728 14.11769 14.25077 15.20899 14.26267 14.47825 16.17812 15.27349 5.575271 4.965464 1.297007 1.584854 10.15754 9.328373 9.572132 4.261602 4.794179 4.535187 4.121741 3.504806 3.517721 3.526128 3.082342 3.277675 13.95204 14.3057 13.92107 13.85283 14.21284 13.85404 13.98492 13.70657 13.77123 13.94648 14.15398 14.57549 15.01938 15.16767 15.9933 16.01857 15.47937 15.49701 15.76971 15.83045 15.18451 15.30846 15.20866 15.28977 16.10309 16.94467 17.10263 16.69221 16.86272 16.77285 16.92118 16.74038 16.74054 16.75452 16.77357 16.78376 16.08825 16.77687 16.08836 16.07713 16.01489 16.44855 16.23562 16.14616 16.537 16.13585 16.88368 
16.87033 16.85967 18.22339 17.80542 17.83646 16.58851 16.46024 16.69583 17.37343 16.55445 17.1288 16.56679 16.60255 17.45079 17.6116 17.23434 17.23566 16.80462 5.36821 6.075226 5.304062 5.077875 13.64418 13.40466 13.9354 15.94031 15.83364 15.59757 14.80632 14.83656 15.43072 15.34226 15.85225 15.56244 16.3632 16.47992 15.27079 15.52327 16.40971 15.37082 17.33526 16.50501 15.57018 15.37019 17.13524 17.09687 17.13612 17.19495 3.094461 2.958964 2.737066 2.693984 3.055389 15.40154 15.91624 15.94445 16.90021 17.24712 17.3683 3.045588 3.248917 3.080698 2.635432 3.44435 2.666758 3.177673 2.969915 2.472789 2.876388 3.336944 3.296499 3.434407 3.420853 3.421316 13.57579 13.04922 12.95926 14.33039 13.33023 12.81255 12.82992 13.01369 12.99771 12.89908 13.31974 13.28777 13.39438 13.50155 13.89091 13.8858 13.4106 13.51859 13.43421 14.55885 14.79041 13.72492 13.37552 14.02694 14.16943 14.67926 14.59397 14.47681 14.47604 14.8821 13.83857 14.16821 14.72647 15.75213 14.91281 14.72508 14.79622 15.12269 15.20017 15.06012 14.87927 9.640426 1.912654 1.740255 1.957041 9.585276 14.76356 14.56942 14.34436 14.40732 1.585973 1.247996 1.042068 14.68973 14.7906 14.41202 14.95065 14.28171 13.96069 14.13573 14.31973 14.51529 15.32656 15.09967 14.97504 14.51929 15.84236 9.559507 9.3226 9.19824 4.184433 3.892797 3.955338 14.59808 14.11665 3.412425 3.751729 2.803583 3.039597 15.4192 13.94263 14.27008 14.01349 14.28677 14.1948 13.68947 13.61429 13.76095 13.97212 14.56846 15.41493 15.28043 15.52772 16.19914 16.62484 16.42597 16.52051 16.93883 16.77669 15.67182 15.50745 15.80571 15.40661 16.39967 16.60948 17.20391 17.44889 16.76084 16.76801 17.62886 16.50452 16.41202 16.39939 16.55121 16.36049 16.20773 16.12744 16.12243 16.06275 16.16984 16.04357 16.12475 16.14541 16.54864 17.26723 16.69686 
16.42667 16.5811 16.85573 17.91488 17.04325 16.79565 17.50801 17.05593 17.37002 16.79911 17.23631 17.22266 16.81016 17.20196 17.4076 17.6086 17.03674 16.85252 5.866836 5.837113 5.224431 4.988718 13.50028 13.30652 13.48088 15.50295 15.30967 15.18658 14.74639 14.71628 14.84076 15.59811 16.02973 16.67131 15.37349 15.77906 16.04476 15.25125 15.30829 16.38077 16.55595 16.21043 15.79836 3.448192 16.58601 17.00694 17.12196 3.374008 3.376312 2.965984 2.809017 2.690226 2.879797 16.5711 16.29883 17.68343 16.38848 16.33095 16.13574 2.732132 2.839208 2.956142 2.713252 2.762925 2.652013 2.495112 2.884395 2.719406 3.294403 2.454504 3.41393 2.900386 3.338684 13.96255 12.82973 12.86628 13.17542 14.07996 13.31173 12.95906 13.51455 13.27799 12.90506 13.05606 12.90168 13.27883 13.38729 13.38641 13.14421 13.70244 13.2326 14.41094 14.36535 14.56791 13.83047 14.3562 13.96501 13.69228 13.94294 14.31203 14.55044 14.55324 14.71897 14.65997 13.99973 14.04798 14.02301 14.52996 14.20217 14.92709 14.66219 14.96412 15.13868 14.69097 14.48421 14.56101 9.765985 9.784571 9.563085 14.69273 15.80269 14.76061 14.31086 14.29482 14.73076 14.66842 14.25369 15.27022 15.16334 15.08066 14.50846 14.09907 14.21248 14.34517 14.16444 14.29721 14.46686 15.04148 14.83577 14.74656 15.3431 15.63655 9.877877 9.326078 4.021062 3.958659 14.14392 14.43241 14.20332 3.451752 3.27091 3.186137 13.96814 14.00455 14.75386 14.27576 13.90195 14.79832 13.9025 13.97431 13.99956 14.23714 14.57627 15.21958 15.38112 15.64957 5.930273 16.35107 16.36491 17.07743 17.16462 16.53291 7.077153 16.56435 17.04759 15.52649 15.57078 16.46443 16.66539 16.7711 16.79557 17.25385 16.85182 16.30632 16.17137 16.16851 16.13727 16.15449 16.17924 16.15953 16.38457 16.35128 16.42481 16.02748 16.05043 16.08629 16.545 16.6087 16.41454 16.8004 
16.94696 16.69118 16.75426 16.76909 16.90794 17.76971 16.98789 16.52507 16.79189 16.97352 17.1878 17.54058 17.10866 18.596 16.59827 16.61525 16.77566 17.44958 5.622254 6.082164 5.033316 4.711238 13.28841 13.32014 15.92903 15.33608 15.15015 14.91423 15.10578 14.96485 14.82272 15.17551 14.84493 15.08352 15.04879 15.80661 15.42419 15.23211 15.2913 15.98782 16.22924 15.39789 3.064315 3.202825 16.82852 15.88919 3.574494 3.211726 3.198399 2.985051 3.050009 3.547344 14.11919 16.03358 16.02541 15.51057 15.58611 17.44167 2.751535 2.804139 2.684677 2.875854 2.743835 3.262091 3.485723 3.722362 3.315485 3.100138 3.242401 3.496242 2.724055 2.812236 3.02387 13.25898 13.12653 13.08345 13.74781 13.93031 13.35628 12.90067 13.10709 13.058 12.90032 12.85012 12.95769 13.86574 13.72871 13.17088 13.39842 13.23303 13.5545 13.93018 14.12392 14.0524 13.66059 16.40708 16.85863 16.90113 14.20184 14.91438 14.27435 14.03449 14.73963 14.90698 15.13833 15.34575 14.06239 14.20218 14.53937 14.51672 14.97532 14.69048 14.5047 14.7472 14.6718 14.72188 14.67041 15.72606 15.11827 14.87399 15.46766 15.56725 14.57784 14.42002 14.66933 14.63048 14.54163 15.30208 14.58396 14.49378 14.45119 13.86367 15.0975 14.46991 14.05159 14.21721 14.98425 15.81465 14.83382 14.46237 16.17733 15.3358 1.019445 0.8601532 0.7158815 14.5342 14.12335 14.54298 14.09346 14.15727 14.1273 14.15276 14.06471 14.03505 15.00865 14.46467 13.73851 13.917 13.99263 14.4419 15.01511 14.91267 15.26048 15.53213 16.19826 5.938945 5.927373 6.292637 16.50207 6.906193 7.134756 7.094666 7.233566 7.379527 17.06106 16.19674 16.50476 6.89385 17.38385 17.48158 16.86656 16.87878 16.74163 16.69244 16.20062 16.66292 16.4436 16.19675 16.21307 16.18408 16.49922 16.65167 16.60914 16.02878 16.04951 16.09278 16.11223 16.52243 16.1901 16.17275 
17.09013 16.69507 16.5175 16.63268 16.42767 17.00838 16.41378 17.36992 17.81634 18.10522 17.7869 18.04485 17.26174 16.39859 16.31356 16.87455 17.01802 17.16573 17.01347 5.455562 5.058914 4.627487 4.326085 4.039261 15.66469 15.20837 15.33544 14.90339 14.88837 14.93904 15.50045 15.01437 15.01348 15.0501 15.10684 15.31323 15.26276 15.31912 15.33612 15.88126 15.90221 3.011821 2.986953 3.099538 16.21256 2.786672 3.29862 2.974975 15.66575 16.90892 3.273291 17.01848 16.37866 16.33733 16.7349 15.82695 15.88742 16.12943 3.284937 14.08288 12.78322 12.82374 3.460047 2.918126 2.950647 2.946268 2.711553 3.532795 3.249999 3.260523 2.572148 2.972814 3.598882 12.96851 13.05514 14.18035 12.99615 12.93976 13.67011 12.95075 13.18941 13.11663 12.89324 12.96451 13.55481 13.98649 13.25635 14.24371 14.24012 13.81107 13.71179 13.8541 14.5751 13.84421 17.01454 16.80882 17.76283 13.95325 14.10893 14.25913 15.00955 13.87089 15.18959 14.71187 14.63193 14.75949 14.9811 14.54352 14.61918 14.51148 15.1351 15.21517 14.66333 14.78769 14.56773 14.59802 14.50769 14.54907 15.77285 14.99755 14.74473 15.43657 14.58635 14.25784 15.4257 15.29246 14.63093 14.52245 14.0853 15.11927 14.97236 14.07891 13.8683 13.78008 13.95393 15.46418 15.19714 16.37102 15.68694 15.16945 14.61751 14.66964 1.11732 0.899516 0.6892141 14.61038 14.14471 14.2134 13.90176 14.06748 14.21914 14.17009 14.11029 14.23954 13.96793 13.76082 13.75878 13.89548 14.21135 14.76736 15.14216 15.36477 16.16311 15.7614 16.31108 6.354488 6.418885 6.311147 6.733506 7.353525 7.315313 6.813122 7.047624 7.186319 7.142955 7.533051 7.398718 17.3683 16.59428 17.56791 16.88921 16.22663 16.48111 17.08372 17.08965 17.09806 16.55656 16.21201 16.19507 16.16562 16.0845 16.26414 16.25475 16.03258 16.05291 16.06759 16.46609 16.51024 16.1895 16.16135 
16.33368 16.41125 17.22977 17.00195 16.50996 16.5198 17.58475 17.77016 17.63868 17.72352 18.45325 16.47646 16.42571 16.31201 16.27653 16.52246 17.10241 16.6198 16.65591 5.742717 5.881455 4.738958 4.354803 3.993205 3.949798 15.71811 15.07053 15.34212 15.38107 15.07747 15.20579 15.20237 15.19926 15.36787 15.19347 15.74912 16.14239 15.70346 15.82082 15.42778 17.27805 3.776601 3.54777 3.257884 16.59738 3.194606 2.914246 15.62654 16.81195 15.44182 3.661621 16.9903 2.961934 2.758718 3.094396 2.924067 3.367299 3.290212 17.16499 14.15086 13.45004 13.40597 3.041743 3.045334 2.636977 2.814866 2.804826 2.972046 3.565028 2.781362 2.858653 3.450308 13.85596 13.29889 13.03635 13.01319 12.95186 13.1996 13.1402 13.23453 13.11067 13.99282 13.16646 13.2707 14.78003 13.54011 13.41308 13.69884 14.64506 13.76605 13.63461 13.75324 14.88633 17.17949 17.93974 18.01256 14.951 14.02234 15.07345 14.78646 15.01121 13.89307 14.09004 14.61182 14.25648 14.87674 15.63691 14.58536 14.47702 14.55946 15.15697 15.04896 14.3015 14.75336 14.46973 14.51598 14.92501 14.59148 14.44644 14.76982 15.61699 15.47989 15.34457 15.15973 15.16016 15.15393 13.94905 13.82602 14.07078 14.86817 13.99985 13.7463 13.5399 13.6747 13.75305 14.33211 14.66151 14.9352 15.06696 15.62747 14.94268 14.23642 1.07899 0.8550975 0.7031353 14.24318 14.06685 14.107 14.00618 14.04693 14.11759 14.20837 14.18601 14.30051 13.66845 13.65958 13.84551 14.25357 14.80921 15.62325 15.3156 15.79407 16.51799 16.4816 16.61292 6.915355 6.780077 6.665019 7.083444 7.012482 6.994396 7.146616 7.484283 6.951299 7.515081 7.545411 17.44349 17.03967 16.90533 16.9066 16.46502 16.24201 16.86919 17.14053 17.15121 16.93374 16.50575 16.2359 16.4285 16.30351 16.80986 16.52567 16.73098 16.0267 16.02604 16.49531 16.79061 17.65425 16.17171 16.13328 
16.68976 17.99537 17.35375 16.57407 17.45448 17.58403 16.98684 16.92829 17.94166 17.82329 16.91367 16.46378 16.44544 17.28373 16.38343 16.6122 16.19891 16.50245 17.88957 16.89931 6.338958 5.051513 4.524608 4.215449 15.63647 15.44258 15.35296 15.29549 15.27072 15.29186 15.47322 15.34813 15.3673 15.37824 15.31596 16.52097 17.06555 16.85251 17.41531 15.53652 3.846379 3.535756 3.33843 3.479675 3.115108 2.913187 2.779835 16.60547 15.60919 15.6321 3.100566 2.881119 2.819035 2.873841 3.081864 2.859934 2.679469 16.76013 17.27438 13.22181 13.46516 3.328114 2.677567 3.274465 2.901799 3.001515 3.073843 3.303131 3.536688 3.287431 3.118978 3.415695 3.229365 13.2197 13.05581 13.0393 13.1508 13.92384 13.60583 13.21017 13.08932 13.13532 13.8372 13.67822 13.17736 13.48989 13.45953 13.38198 13.86224 13.99671 14.14409 14.10769 14.67798 17.54023 14.83352 14.85211 15.0147 15.16775 14.14844 15.10377 15.07103 14.35866 15.15207 14.02324 13.95858 14.50007 14.37475 14.54894 14.86209 14.73339 16.9614 17.00063 14.66093 14.7789 14.65185 15.05107 14.64095 15.28797 15.76796 14.35477 14.91725 14.57476 14.40558 15.37105 14.09733 14.01377 14.01276 14.13568 14.01743 14.17156 13.70146 13.58417 13.53661 13.76864 13.91179 13.89191 14.16062 14.87024 14.82975 15.88986 15.88145 14.50099 1.087306 0.8334502 0.6242777 14.15329 14.09617 14.09674 14.1534 14.07814 14.09959 14.24384 14.20721 13.82026 13.66481 13.72493 14.25279 14.92641 15.3714 15.71093 15.72118 16.00454 16.77483 16.88426 16.84756 6.917628 -9999 7.094778 7.014133 7.608114 7.642254 7.140407 7.562805 7.189459 7.536966 7.331732 17.51901 17.3794 17.63807 16.68365 16.26053 16.55633 16.50309 16.31122 16.30161 16.45722 16.26111 16.78145 16.53811 16.16686 16.1576 16.70878 16.57205 16.95738 16.53129 16.9455 16.55716 16.73359 16.41691 16.50554 
18.69747 16.85389 18.37838 18.89895 16.55498 17.91951 17.91995 17.7506 17.3271 17.13435 16.68986 16.5734 16.65233 17.88354 16.59066 16.16848 17.24599 16.29419 16.62918 14.04906 5.8779 5.204702 4.878642 4.542176 15.78404 15.68819 15.9757 15.8066 15.48186 15.39108 15.43648 15.45593 16.14748 15.49289 15.47392 16.89607 16.52697 17.18106 16.42195 3.437703 3.444692 3.744151 3.214478 3.261418 3.099736 3.001191 16.07316 15.67679 16.05437 16.34793 3.560512 3.030751 3.213007 3.11759 3.521026 3.137517 3.203496 14.15082 13.1953 12.98018 2.75647 3.775766 3.106221 3.753998 3.024481 3.821981 3.242238 3.469513 3.796173 3.127107 3.572575 3.085312 3.128175 13.11848 13.11195 13.10451 12.96604 13.12364 13.05655 13.243 13.06427 12.91122 13.36177 14.41577 13.49435 13.46408 13.49802 13.94374 13.40601 13.51106 13.88182 14.68016 14.68692 14.46722 14.93433 15.03845 14.48258 14.36794 14.22452 15.19675 15.20567 14.31086 15.15809 14.63176 14.41844 14.04885 14.75353 14.94479 14.7938 15.33264 15.71877 14.94318 14.84501 14.71682 14.75717 15.84081 14.55884 14.41994 14.68031 15.56018 15.40728 14.49181 15.30808 15.20091 15.11474 15.07051 14.90976 14.93615 14.00667 14.85733 13.85375 14.24095 14.28811 14.83958 13.72585 13.84953 14.32183 14.62797 14.70026 15.11009 16.309 14.63136 14.72019 1.163778 0.6395621 13.9889 14.09356 14.7366 14.84321 14.27176 14.27361 14.3211 14.18982 13.96119 13.93772 14.12962 15.02286 17.2852 16.40788 17.51945 17.63461 17.69827 16.77028 16.78205 17.12242 7.081806 -9999 -9999 6.795557 16.93938 17.60063 7.705017 7.599829 7.642191 7.633505 17.77877 17.61442 16.894 16.95807 16.94349 16.15248 16.28913 16.66355 16.32966 16.31118 16.92044 16.27721 16.637 16.23215 16.62015 16.8087 16.50375 16.29315 16.508 16.54347 16.3006 16.21702 16.63335 17.54555 17.7293 
16.62825 16.63218 17.09258 17.33004 18.09311 17.95282 17.48853 17.52792 17.35051 17.8281 17.89423 16.74741 17.39201 17.32201 16.6397 16.47871 17.38513 16.27866 17.33774 16.46905 5.058929 5.045064 4.86289 16.13216 16.05982 16.43613 16.65429 16.56231 16.18746 15.9329 15.58215 15.54855 16.83411 16.01489 16.33346 16.8155 16.97656 17.01564 4.235454 3.39647 3.794037 3.664582 3.275283 3.203365 3.13623 3.022472 15.87451 15.59307 16.74108 17.0943 15.88897 2.790584 3.349436 3.267217 3.650743 3.689453 16.6825 14.24459 13.91525 2.878127 2.805278 3.060058 3.295079 3.917227 3.484177 3.984481 3.005844 3.060995 3.061676 2.952118 2.84615 13.42876 13.50112 13.17692 13.17595 13.13837 13.02003 13.53037 13.20727 13.25172 13.11795 12.96298 13.00201 13.11306 13.19905 13.41935 13.53481 13.83094 13.72008 13.59247 14.96591 14.78306 14.22324 13.90665 15.08447 14.13438 14.88219 15.23301 14.01411 14.11716 14.79255 14.3821 14.53954 15.48792 14.42592 14.28714 14.80558 15.17128 15.44819 16.92532 16.9305 15.13829 14.71625 15.07542 15.58076 14.58818 14.47997 14.63248 14.45149 15.32159 15.47806 14.64712 14.56831 14.65726 14.36623 15.09991 14.11304 14.05822 13.85927 14.38237 13.89794 13.68945 13.69163 13.71985 13.7423 13.73114 14.12792 14.1213 14.54758 14.3209 14.47799 14.68008 15.33406 15.05323 14.67721 14.28814 14.23099 14.57582 14.52357 14.31483 14.69934 14.34311 14.36632 14.40505 14.63299 15.7788 16.50644 17.14361 18.18763 17.03421 16.8009 16.84204 16.63014 16.82432 7.148718 6.945241 6.884389 6.471623 16.80555 16.88209 16.87583 17.93899 7.37997 7.226198 7.46103 17.10953 16.88224 17.02398 17.03967 16.48488 16.14636 16.36647 16.66397 16.51991 16.33593 17.00674 16.46903 16.27932 16.26645 16.59113 16.74879 16.69235 16.08738 16.5152 16.76134 16.19878 15.9534 16.83279 17.39672 16.82226 
16.59299 16.89496 17.67463 18.23796 18.09781 18.12197 18.31823 17.80017 17.62593 17.64599 17.24734 16.77659 17.82466 16.76825 16.79814 16.03461 15.97259 16.64112 16.39018 4.804724 5.081066 4.70337 4.64505 4.629572 16.164 16.09874 16.12434 17.00822 16.29243 16.57188 15.85383 15.88405 16.9253 16.84228 17.22661 16.87633 15.99872 15.78698 16.0418 3.449463 3.690536 3.265473 3.078243 3.15156 3.292369 3.21458 16.72517 2.971182 16.79551 15.99239 15.65687 15.46996 16.2995 16.15804 17.32374 17.30794 17.32365 16.86278 14.21965 3.026469 3.634929 3.60174 3.872925 3.204997 3.383123 3.342819 3.655071 3.111485 3.077718 13.0864 12.98759 14.80815 13.57858 13.89346 13.57673 13.45685 13.46137 15.63693 15.89943 13.32885 13.26021 13.21183 14.43196 13.64141 14.34098 13.29544 14.43048 13.54212 14.08018 13.92624 14.34776 14.90654 14.85101 15.22431 14.01225 14.56087 14.4103 15.28259 14.06701 14.11024 15.60126 14.32464 15.84574 14.82676 14.61267 14.71308 14.99717 14.53085 14.95514 14.85568 14.95359 14.93366 14.56409 14.48728 14.23106 14.51319 14.48021 15.18596 14.66128 14.50815 14.22043 15.17743 15.12836 14.13594 13.79537 13.88201 14.0742 14.94634 13.77749 14.9727 14.20014 14.99134 15.05993 14.02231 13.73427 13.75068 13.77191 14.26915 14.08567 14.15174 15.2781 15.68968 17.03512 15.70824 15.94637 14.51966 14.37825 14.34934 14.3563 14.37655 14.69891 14.56102 14.70069 15.34822 16.00237 16.86423 17.84929 18.38158 -9999 16.9385 16.94295 16.95917 15.80103 15.76203 5.97902 6.826742 6.191498 6.185868 16.73391 16.77888 16.83422 17.19399 7.323726 7.628012 17.91131 17.27644 17.02254 16.99631 16.80499 16.52159 16.37535 16.39072 16.57087 16.71643 16.76305 17.20856 16.96844 16.29663 16.29068 16.59065 16.93678 16.76549 16.14315 16.04528 17.47379 6.666778 6.614178 6.927592 6.879414 16.12516 
16.58942 17.52975 17.18099 18.40508 18.23186 17.72825 16.58624 16.96979 17.81404 17.77973 16.57047 16.82452 17.41218 17.24018 16.41211 15.95774 15.8691 15.85418 16.64006 16.37864 4.43693 5.052449 16.34589 16.3959 16.07877 16.17804 16.01444 16.42155 16.62696 17.11229 16.07701 17.89515 17.00704 17.23158 16.13473 15.75843 15.6374 15.73639 3.390813 3.674464 3.341436 3.007904 2.978964 3.149003 3.406144 3.406153 16.5055 3.443126 16.42093 16.39978 15.90847 16.34083 15.55147 16.75196 17.40534 17.46023 17.46198 3.634704 3.379553 3.437821 3.505579 3.614847 3.329779 3.295588 3.075256 4.271149 3.71224 3.157709 3.168239 13.73236 13.71698 14.45317 14.33129 14.78693 14.03112 13.92762 13.20459 16.046 16.21482 13.37728 13.29978 13.52181 13.59846 13.60628 13.48519 13.68804 14.38838 13.95974 17.05646 14.19948 15.08622 15.07741 15.01063 14.44762 14.17568 15.19011 14.44994 15.43114 14.44177 14.01616 14.01175 14.06308 14.33076 14.52861 14.59207 14.61358 15.34507 14.83349 14.95486 14.75992 14.51719 15.5961 14.53596 14.20084 14.23078 14.36822 14.25967 14.52613 15.12175 14.24332 15.20928 15.09045 13.95443 13.88291 14.30708 14.04675 13.95652 13.77671 14.06131 14.93034 14.16158 15.08343 13.72577 14.9834 14.07564 13.81039 14.1041 13.89395 14.10937 13.9871 14.30884 15.31409 16.46507 15.09254 15.26741 15.02082 14.74962 14.47913 14.54589 14.47066 14.61674 14.84061 15.40716 17.61214 18.04472 -9999 17.45093 18.55066 16.74482 17.29906 16.97664 16.89638 15.73164 16.30729 15.94256 6.130051 6.485077 16.89564 16.96283 16.99829 17.18355 17.30458 8.131582 17.25311 18.12174 17.04829 17.2961 17.03245 16.79318 16.40104 16.39468 16.3662 16.74544 16.48304 16.6289 17.01242 17.44217 16.65513 16.42277 16.82547 16.96655 17.56116 16.18011 16.11243 6.747553 6.61026 6.602422 6.647588 6.766505 16.36629 
17.18403 18.10791 18.29884 17.29671 17.4945 16.97122 16.5006 17.53165 17.68966 17.39793 17.24378 17.06796 16.63153 16.0955 15.95303 15.77135 15.7261 15.69498 16.92896 16.23943 4.275996 4.507955 16.02577 16.58928 17.29821 17.31134 16.1423 15.84224 17.48709 15.89775 15.87004 15.79793 15.94748 16.8835 15.70393 16.16256 3.712737 3.537399 3.306 3.188919 3.105331 3.345067 3.057094 3.061574 3.102996 3.764724 16.8838 16.85425 16.11199 16.36268 17.05156 16.34572 15.65399 15.89012 17.52865 17.03666 17.34591 3.172062 3.326187 3.577342 3.294408 3.584316 3.692531 2.983016 3.9647 3.407465 3.819962 3.355469 14.13918 13.975 13.34513 13.8127 13.43008 13.61606 13.86403 13.8711 16.08785 16.22707 16.18385 13.32723 13.36353 16.19127 16.27642 16.26133 16.26913 16.24101 14.92678 17.69077 14.24521 14.0933 14.13377 14.22885 14.40434 14.24918 14.3221 14.36085 15.09892 14.10588 14.54569 15.13985 14.08907 14.08959 14.13603 14.33295 14.40673 14.77744 15.27265 15.12466 14.79712 15.10923 14.5187 14.29352 14.37822 14.43642 14.26013 14.38071 14.4124 14.14306 14.1242 14.84894 14.97261 14.07118 13.98512 15.22674 15.022 14.98827 13.79062 13.90468 14.40786 13.80772 14.82719 13.74023 13.80035 14.36383 13.90449 13.95652 14.21645 14.05118 15.32393 14.30359 13.83246 14.55075 14.43106 14.27571 14.66411 15.19102 15.72385 14.85708 15.14414 14.86057 14.85733 16.17737 16.79457 17.59083 17.26902 17.05202 17.29559 17.57631 7.848007 7.729023 16.98069 7.04863 16.78119 16.56502 16.78065 16.97107 17.67022 16.81976 16.94036 17.00242 17.09837 -9999 8.172235 17.61838 18.12914 17.32083 16.91772 17.96711 17.95765 16.73146 16.55216 16.45945 16.43046 16.43448 16.42558 16.39112 16.51387 16.33759 17.78698 16.85938 16.86462 16.76248 16.22665 6.742524 6.747029 6.827154 6.635834 6.677658 6.760474 16.14097 
17.60328 16.66175 17.75859 18.22799 18.14666 16.97854 17.78644 17.28026 17.27908 17.61284 17.04658 16.27139 16.10552 15.91014 15.74351 15.62426 15.75914 15.60363 15.8719 16.18668 15.80691 4.164744 15.96003 17.58687 16.87032 17.19842 16.58715 15.94386 16.31381 16.19379 17.45557 15.84693 15.76283 16.18193 16.15917 3.762741 3.588989 3.452525 3.295619 3.233765 3.878139 3.606827 3.471726 3.469595 3.139283 16.44644 3.882435 3.356455 16.10844 16.72899 16.88449 15.96743 15.8001 16.26388 15.92087 16.24474 3.353246 3.170165 3.236654 3.28124 3.476033 3.473023 3.335896 3.803619 3.312444 4.361588 16.50271 17.82515 14.63364 13.60947 13.25998 13.46933 16.42522 16.39599 16.63048 13.6911 16.26224 16.47012 16.34729 13.97581 16.95096 16.27658 16.34701 16.37087 16.43883 16.42619 13.89358 17.6051 17.42396 17.00129 14.15262 14.41301 14.49214 15.05515 15.28193 14.18445 14.70007 14.34981 14.42326 14.43739 14.90291 14.16444 14.36368 14.60826 14.86593 15.28947 14.90908 16.11437 15.45304 14.7659 14.46619 14.35927 14.3483 14.32878 14.32965 15.10628 14.6493 14.36899 13.93606 14.7923 14.76562 14.69594 14.15925 13.90219 15.05763 15.09524 14.32197 14.16185 15.16234 13.83186 14.92186 14.49538 15.21456 14.96946 13.76055 15.09032 14.55985 15.22232 13.94634 13.95221 13.87015 13.83303 13.6632 13.68274 14.02584 14.77712 15.25533 15.47291 16.09234 15.7039 15.7393 16.45904 17.32234 -9999 -9999 17.26265 17.61561 17.22163 7.744802 7.600439 16.7741 16.74831 16.94113 16.65106 16.53328 17.11118 17.43921 16.86229 16.96723 16.94263 17.58517 17.16031 -9999 17.94335 18.15286 17.30924 16.79172 16.6028 16.74455 17.06824 16.82648 16.46357 16.45555 16.44591 16.56551 16.7388 16.90068 16.6844 16.64359 17.73011 16.63694 16.41674 6.849106 6.755096 6.752833 6.976852 6.669597 6.691646 6.772654 16.11981 
17.18524 16.74935 18.06127 17.34119 18.09268 16.89101 16.86189 16.45304 16.94792 17.48828 16.59957 16.04159 15.76038 15.55744 15.49428 15.53627 15.52816 15.60873 16.81609 15.63961 16.06766 16.11901 15.92182 17.06057 16.20854 17.05757 16.03646 15.81497 16.57252 17.00002 16.25099 15.81871 15.9261 17.11902 16.61946 3.776067 4.285797 17.00262 3.701527 3.258408 17.39018 17.06742 3.732463 3.505794 3.182842 3.039277 3.248891 3.586045 3.833364 3.312825 16.49831 15.86064 16.02486 16.83977 3.790894 3.698384 3.126618 3.320369 3.714156 3.565715 3.105657 3.138708 3.691757 3.15477 3.08811 18.00163 16.29149 13.76688 13.58511 13.58144 14.88323 18.30007 17.21152 16.94535 17.93194 17.14205 3.484401 16.54179 16.67258 18.33807 16.75057 16.41891 16.48044 16.56273 16.62722 13.78787 13.87138 16.99 17.72301 14.11928 14.51837 15.5179 14.7922 14.65455 15.19712 14.32466 14.15135 14.26253 14.31925 14.62512 14.38184 14.30479 14.55944 14.84209 14.96873 15.27243 16.00577 15.52077 15.98317 15.88748 14.07526 14.43612 14.2835 14.33244 15.02925 14.69119 15.0005 14.91541 13.98546 13.78532 13.89081 13.93396 14.23257 14.23249 15.00312 15.0956 15.28911 14.34601 14.50366 14.70137 14.42343 15.31593 14.90693 15.11335 14.37779 15.01853 14.1798 13.99714 13.75097 13.70829 13.61659 13.60221 13.5473 13.5249 13.83635 14.34649 15.04668 15.71445 15.50555 -9999 -9999 -9999 17.02929 17.22266 17.47894 17.28773 17.23595 17.11726 7.930023 7.042877 16.88309 16.93162 16.64854 16.05655 16.05355 16.55515 16.78821 16.9374 17.05011 16.93259 17.71589 17.00172 18.10902 17.96158 18.19187 18.13457 18.11301 17.60403 16.73799 17.19551 17.69957 16.58369 16.58068 16.79429 17.88179 17.80313 17.7691 17.2945 17.72864 17.07351 16.93751 7.654637 6.865641 6.746938 6.711894 6.851059 6.660527 6.674128 6.729294 16.11971 
17.68629 17.66654 16.81207 18.11767 17.66367 18.08666 17.25988 16.37389 17.1131 16.69404 16.06258 15.76003 15.49625 15.3635 15.32172 15.42482 15.4951 15.93732 16.80521 16.31859 16.99283 16.95735 16.32646 16.38356 16.18936 15.62263 15.622 15.81203 15.93383 16.71075 16.08578 16.86221 16.20234 16.80373 15.78939 16.15711 17.65029 16.95343 16.46955 15.97207 17.31806 16.71095 3.431253 3.355839 3.958089 3.206426 3.256922 3.525732 3.555268 3.440242 2.984044 15.63703 15.93766 16.45063 3.393382 3.365169 3.577672 3.7715 3.686641 3.470926 3.371637 3.273362 3.12053 3.571839 3.250935 14.02275 13.42767 13.25114 13.55332 3.575363 18.3199 18.3904 17.31866 18.35352 18.02973 18.64075 3.987488 16.93845 17.27368 18.61658 18.42058 16.64652 16.66619 16.71194 17.3828 17.22873 14.09269 14.20041 14.68724 14.68787 14.39132 14.56038 15.35314 14.19904 14.97489 14.30146 14.48809 14.49034 14.66677 14.54085 14.58765 14.70429 15.04044 15.24193 15.08317 14.7156 16.42578 16.5413 15.73848 15.26068 14.344 14.4124 14.82601 14.27345 14.06072 14.07013 14.28773 15.02113 13.74973 14.04044 14.83448 13.70917 13.99313 14.89095 15.02853 14.07345 14.52198 15.26644 15.30183 15.45711 14.4784 14.45976 15.11987 14.89065 14.29745 15.15364 13.80252 13.73452 13.81453 13.75234 13.7856 13.76142 13.88649 13.95189 14.13839 14.32481 14.63999 15.34356 16.31859 16.41045 17.02015 17.14919 17.13453 17.09935 17.19362 17.14471 17.71967 16.8866 7.261887 6.913758 17.01031 17.06953 16.96364 15.74363 15.78307 16.80587 17.38663 17.44468 17.52222 17.54413 17.59456 17.25664 18.0412 -9999 18.26676 18.15442 18.10339 17.87302 17.6918 17.93018 18.08715 17.0803 17.96387 16.97327 17.11724 17.82775 17.76835 17.73662 17.71285 7.803319 7.32224 7.493125 7.128632 6.77092 6.72117 6.955332 6.718812 6.644145 6.746337 18.03053 
16.93058 16.60971 16.66445 16.83035 17.24558 17.14 16.4956 16.69567 16.34886 16.2903 15.99379 15.67065 15.78082 15.24981 15.25618 15.30174 15.69684 16.18373 17.04382 17.55808 17.01066 17.11395 16.10429 15.74085 15.78767 15.60168 16.47802 16.35421 16.99479 16.92157 17.69652 15.98021 16.46578 17.52017 17.39596 16.5229 16.83192 16.05968 16.80715 16.34402 16.2041 16.9126 16.39824 3.328187 3.394093 3.172357 3.282771 3.782827 3.539582 3.497396 2.893983 15.73376 16.14568 16.77832 3.616806 3.417257 3.560329 3.935989 3.903331 3.601145 3.624328 3.428655 3.368297 3.547638 13.55068 14.18026 16.39235 16.1193 3.298741 4.004273 4.491546 15.22731 17.08643 14.23236 17.40527 16.85417 17.17153 17.28483 17.25923 18.29869 18.24357 18.34651 18.40436 18.27464 17.28351 14.08239 14.15168 14.79087 15.6466 15.64755 14.8305 14.57735 15.50563 14.51211 14.4158 14.66176 16.41259 14.78417 15.13833 15.78383 15.36384 16.47888 16.16659 16.62487 14.41285 14.83171 15.29229 14.6778 14.98858 14.34188 14.47066 14.39634 14.7103 14.18766 14.63584 14.47015 14.60961 15.02563 13.84176 14.95354 15.00396 13.9238 14.37361 14.9548 15.00282 14.96045 14.44557 15.31626 14.80475 14.86007 15.47608 15.16755 15.04226 14.99532 14.99948 14.0165 13.62668 13.7148 13.78223 13.84397 14.03736 14.59871 14.49649 14.43701 14.82457 15.38803 14.75298 15.12305 16.13288 16.58107 17.09189 17.39497 17.19075 17.26763 17.51527 17.0276 2.987859 7.106287 6.549195 17.19454 17.18297 17.22412 17.10989 17.21877 16.92894 16.77073 16.79312 17.15325 17.38691 17.41417 17.86898 17.17232 17.37302 17.15417 -9999 17.6295 17.6022 17.33026 17.96376 17.94538 17.18806 17.07922 17.94956 17.34316 17.87989 17.22832 7.824952 7.828522 7.153188 7.185822 7.276636 7.207321 6.961547 6.828156 6.767237 6.734705 6.681172 6.621613 6.728394 17.81022 
16.65458 17.21649 17.51653 17.66528 16.78402 17.48501 16.84335 16.21618 16.18802 16.10883 16.02002 15.68503 15.38853 15.34034 15.63497 15.43336 15.33611 15.77849 16.7692 16.96277 16.79935 16.21536 15.61528 15.76134 16.09202 15.52386 17.27257 16.92082 16.50152 16.29733 16.06914 16.82137 16.9869 17.2929 16.95197 16.89701 16.76048 15.70865 16.77157 17.02238 16.36248 16.55046 16.97498 3.243805 3.19431 3.233841 3.355387 3.563979 3.650381 3.21161 15.99826 15.64539 16.27475 16.007 3.29892 3.617218 3.623073 4.235184 4.268306 3.488343 3.824279 3.401814 4.181727 4.035462 3.65796 3.31193 16.16092 3.231954 3.409689 4.671809 14.83813 18.39092 18.54986 14.43059 18.36849 17.35878 17.53715 19.08636 18.37618 18.26935 18.72577 14.79002 18.89378 17.8081 14.31926 14.13136 14.46053 14.72855 15.86034 15.71465 15.04805 14.45621 14.43266 14.58994 14.76922 15.262 15.33732 15.47748 15.26999 15.64914 16.75343 16.80352 15.3404 14.79452 14.69952 14.67206 14.91439 14.90506 14.79617 14.64996 15.87428 14.50366 14.52549 14.32859 14.54151 15.47903 14.90566 15.06888 13.85814 14.43859 14.4069 15.0465 15.06106 15.17322 14.27494 14.27976 15.47911 15.37397 14.93171 15.36124 15.25201 15.15377 14.63039 13.96964 13.60105 13.51449 13.51998 13.68205 14.00685 14.89847 14.7855 14.58835 14.83077 16.16325 15.91366 16.47387 16.66773 15.55473 15.97518 16.49831 16.73644 17.02603 18.37139 18.26976 16.95539 16.95053 3.216013 2.711558 6.286702 16.58781 17.20454 17.46952 17.37344 16.82492 17.85704 17.69103 17.6252 16.88071 17.30898 17.38965 17.60109 18.44341 17.99987 17.43154 17.22473 18.15633 18.14781 17.90254 17.94176 17.38525 17.4827 17.27506 17.16991 17.89717 17.90131 16.63247 7.543106 7.396128 7.149908 6.97143 7.095346 7.30366 7.030712 6.855205 6.771312 6.695531 6.68659 6.759531 6.984238 7.219554 
17.84177 17.67345 17.67284 17.41745 17.65793 17.6151 16.92238 16.25353 16.97442 16.36497 16.0163 15.78644 15.47991 15.27785 15.25211 15.27134 15.46703 15.26191 15.26664 15.49321 16.08095 15.81121 15.67173 15.81732 15.9312 16.05806 15.81498 16.95201 16.50871 16.26346 15.741 17.01508 16.8346 17.15648 17.37039 17.32364 3.131328 16.83335 16.75247 17.51827 17.14973 16.29025 16.94709 3.373648 3.36882 3.273722 3.51474 3.720683 3.777925 16.55689 16.15248 15.95537 15.8819 16.19691 3.118541 3.185165 3.367873 3.858017 4.06335 3.49705 3.763875 3.472895 3.726613 3.602747 16.39834 16.2016 16.5539 3.673655 3.693533 4.386709 15.09902 15.44062 15.4533 15.0923 18.5145 18.0733 14.49141 15.49935 15.38151 15.36874 15.34083 15.75123 15.70691 14.52266 14.18314 14.25686 14.29624 14.55541 15.8391 15.76817 15.63615 15.92394 14.82757 15.16562 15.5953 15.72995 15.68287 17.08214 15.51996 15.1594 15.60884 15.32941 15.25257 14.86438 15.17839 16.16784 15.42823 15.67271 14.75117 14.67748 14.63861 14.61074 14.79619 15.7864 14.70179 14.92889 15.08949 14.2541 13.98595 15.21366 14.1849 14.19125 15.15162 14.62213 15.30429 15.37638 15.3887 15.40383 15.02582 15.26375 15.27543 14.13556 13.83275 13.63172 13.44635 13.39825 13.50817 13.68487 14.235 15.02218 14.39952 14.13125 15.62452 15.54213 16.48831 16.82697 16.45514 17.32984 17.38715 16.66633 17.15475 17.36152 18.06283 17.36937 17.19971 2.896179 2.913254 17.24063 17.70465 16.36817 17.65365 18.37819 17.90851 18.15087 17.70938 17.8187 16.88266 17.32838 16.48347 17.43159 17.04055 17.88223 17.55682 18.55971 18.09205 18.15041 18.17673 17.91217 17.94769 17.92509 17.95064 17.95031 8.08938 8.01648 16.92027 16.97195 7.082378 7.929921 7.094594 7.104766 7.149883 7.228124 7.448822 6.939647 6.912272 6.652507 6.623698 6.887711 7.694072 7.743464 
17.95856 17.41183 16.79557 16.58259 16.69368 16.45235 16.45511 16.67155 16.54602 16.01254 15.91899 15.69011 15.40707 15.2561 15.23503 15.2573 15.29422 15.3673 15.33906 15.32838 16.25669 15.51563 15.7386 16.26647 16.10014 16.93367 16.413 16.56087 16.88251 16.80956 16.0638 17.30135 16.45066 16.59179 17.26535 17.32884 15.67431 17.04998 16.80545 17.0625 17.66575 16.21561 16.10988 3.400361 3.757813 3.8275 3.322728 3.70043 3.728993 3.764196 16.54324 15.99882 15.97863 16.18242 3.254995 2.795838 3.2618 3.800084 4.194172 3.828166 3.330011 3.319799 17.32649 16.80349 16.42301 16.73165 3.825129 4.020081 4.035634 14.0649 15.45722 15.66845 15.39708 14.66673 15.2422 15.15747 14.534 15.18635 15.42379 15.69505 15.76403 15.50907 15.53672 14.9904 14.41554 14.34723 14.76231 15.48096 15.92129 14.80327 15.13805 15.04221 14.93365 15.53875 15.87754 16.00532 16.79407 16.12994 16.0848 15.75148 16.92533 17.46373 17.30043 16.48692 15.66506 16.45134 15.32209 15.68947 14.63856 14.81168 14.59776 14.83221 14.53072 15.56789 14.7783 14.46932 13.84663 14.12222 14.97312 15.14141 13.99129 14.00065 14.19367 15.25874 14.88386 15.46119 15.20502 14.70529 14.48902 15.13056 15.37276 13.83304 13.77915 13.46604 13.35226 13.43325 13.5936 13.53639 13.78935 13.86075 14.15011 14.02937 14.68111 14.8692 16.82101 16.9278 17.00206 17.0563 16.97465 16.66936 17.23043 17.79783 17.86537 17.56481 16.45421 2.58989 2.535014 17.16235 17.5964 16.41156 17.55038 17.10805 17.83823 17.71154 17.76698 17.02027 16.87822 17.34126 16.88852 16.97225 17.49033 16.85246 17.62612 18.51812 17.5977 18.19941 18.22012 18.15187 17.84111 17.99069 16.87876 7.666373 7.643487 18.22266 16.81638 17.8995 7.192692 7.057988 7.04159 7.109634 7.187042 7.174794 7.101475 6.815139 6.69157 6.712219 6.798798 7.30654 7.468256 21.33809 
16.53742 16.71053 17.5301 16.48903 16.18926 16.18636 16.35093 16.08973 15.97112 15.86551 15.72252 15.54082 15.34295 15.21353 15.20199 15.26226 15.51029 15.37226 15.75678 17.23937 16.18158 16.2568 16.76333 17.26083 15.7333 16.06532 17.11375 17.27939 17.02121 16.02113 15.80871 16.91493 15.83091 15.75713 17.80822 15.95898 16.92628 16.88311 16.521 16.87454 16.36611 16.08304 3.340439 17.38356 16.43011 3.302073 3.225219 3.59579 16.46972 16.44781 17.00914 16.78706 16.08594 16.35534 16.11912 3.011281 3.836782 3.826833 3.573018 3.999842 4.03387 16.25109 16.30327 16.71903 16.9776 4.200435 4.464421 18.36609 4.273101 14.23775 15.78244 15.44962 15.73326 18.27452 15.35768 15.37611 14.36195 15.60542 15.67939 15.51846 15.66664 15.72143 15.95975 15.10141 14.86123 14.39028 15.87582 15.42179 14.95683 14.68566 14.71066 14.92043 16.46618 15.76806 15.94773 15.7002 16.26512 16.15672 16.78687 15.35943 15.70274 17.40605 15.63818 15.33895 15.40752 15.22338 16.52693 17.09212 14.0682 14.92568 14.775 15.10365 14.996 15.31925 14.24306 14.57393 14.93989 13.94664 13.98117 14.98997 15.14126 15.21442 14.65549 15.30257 13.99038 14.46012 14.792 14.62694 14.72684 15.38102 14.72628 13.84213 13.63225 13.33407 13.33478 13.47498 13.6044 13.81942 13.92437 14.05115 14.16985 14.50967 15.43637 16.24788 16.1808 17.05641 16.01995 15.94485 16.6744 16.37444 17.69434 18.03926 18.08279 17.96179 17.29303 2.499405 2.397517 17.04013 17.13196 17.0467 17.29985 17.34239 17.46528 18.14688 17.73009 17.7009 17.16603 16.93463 17.01688 17.31109 17.50121 17.49696 17.4892 17.21745 17.24351 18.21853 17.40188 18.17142 17.98509 17.98507 17.95749 8.127787 7.685684 16.85164 17.99789 7.477853 7.477591 7.187846 7.036097 7.154866 7.301275 7.2202 6.875875 6.703567 6.583079 6.538264 6.665966 7.115046 7.036993 20.33432 
16.34294 16.24232 16.1271 16.11933 16.10945 16.13274 16.00584 16.00407 15.89134 16.10388 15.62952 15.4301 15.31426 15.23444 15.21864 15.22288 15.26324 15.31061 15.36764 16.21377 16.31491 16.39662 16.74477 16.92871 16.79854 16.44246 16.75279 16.76939 16.18612 17.01027 15.89976 15.52437 15.50769 16.30244 16.91491 16.95876 16.52734 16.50112 16.51894 16.71657 16.93225 16.2296 16.05913 16.74215 16.59056 16.16751 3.258952 3.339192 3.896892 17.3073 16.98376 16.35096 16.20873 16.37873 16.73309 3.292343 3.79331 3.662318 3.54745 3.549031 18.12875 17.21983 16.76841 17.02955 4.695974 5.166285 18.36155 18.73311 4.494073 15.1071 15.89552 16.23844 16.17355 18.55081 15.64936 15.36145 14.80816 15.27585 15.11434 15.51931 15.64057 15.82896 15.70174 15.19487 15.03071 15.44621 15.02363 15.0279 14.86806 15.05981 16.25103 15.50984 16.52445 15.39293 15.06431 15.62358 16.7335 16.79419 16.45692 15.12542 15.84839 15.64925 15.66065 14.98115 14.93893 14.58322 15.00275 14.70973 14.63398 14.71941 14.63657 14.86623 15.57835 15.12317 14.13518 14.405 14.75471 15.08396 14.20716 13.77877 15.11222 14.54582 15.2142 15.16039 15.21672 14.3948 14.29374 15.04392 15.28014 14.26587 13.94694 13.71197 13.51159 13.27812 13.33055 13.48859 13.71149 13.91512 14.33178 14.55694 14.74062 16.09962 15.0761 15.55703 16.69551 17.03451 17.14425 17.74569 16.47267 16.95657 17.81793 17.50257 18.02866 18.07449 3.001735 2.768234 17.07474 17.04895 17.13594 16.43165 17.18078 18.27725 17.73324 17.68167 17.70501 17.62937 17.12676 18.244 18.27422 17.11367 17.48818 17.62415 17.9782 17.02263 17.27816 18.23098 18.32657 18.13601 18.20138 17.21691 8.221141 8.128648 7.677028 8.147338 8.140039 8.13552 7.403244 7.40503 7.146663 7.244679 7.386323 7.074468 6.796657 6.640148 6.647573 6.510656 6.511027 7.022745 7.137243 21.18134 
16.23635 16.10006 16.03911 16.06728 16.05396 16.00034 15.94342 15.88974 17.30241 17.06667 16.439 16.20855 16.21721 16.02269 15.23406 15.22402 15.24871 15.31354 15.48141 16.27669 16.83214 16.71346 16.4792 16.68601 16.66659 16.33901 16.66204 16.91172 16.94586 16.67865 16.59614 16.81644 16.84495 17.41661 16.5108 17.26875 16.13629 16.24848 16.39146 16.56433 15.90434 16.03059 16.0426 16.07466 16.25986 16.27836 3.672882 3.236318 3.922221 16.4473 16.62213 16.02688 15.9488 16.18462 16.38689 3.901713 4.14567 3.877599 3.953991 3.736903 17.0121 17.95702 17.33059 17.58009 5.179388 4.567016 4.334467 15.70368 5.307206 14.85376 15.04425 14.55046 15.0215 15.42142 15.03848 15.20355 14.7605 14.68803 14.87822 15.5309 15.31822 15.76606 15.75578 15.37579 15.98597 15.65936 16.12221 14.93334 14.96299 14.8075 15.28611 15.90879 15.44756 15.0483 15.4242 15.95066 16.73642 16.64412 15.13442 15.00502 15.45265 15.6966 16.52028 15.64176 14.85094 15.44852 14.94358 14.49914 15.57763 14.6282 14.89793 14.74313 14.95322 14.11501 13.77319 14.8404 14.00831 14.52264 15.20193 14.60712 13.84029 15.59553 14.88677 14.25146 15.60369 14.65573 15.64178 14.92143 15.32405 13.78618 13.71058 13.72556 13.46536 13.33068 13.40105 13.63254 13.94413 14.2045 14.93666 15.63853 14.95592 15.36981 16.37742 17.46516 16.61265 17.07867 16.68818 17.25444 17.01826 16.86965 17.67924 17.88969 17.73101 17.77214 2.942621 2.977778 18.04086 16.98297 17.17537 17.26813 17.20576 17.43372 17.23779 16.78419 17.88287 17.24726 17.81857 17.93813 17.18814 7.019449 7.522385 17.64427 17.64801 17.68201 18.38628 16.84114 17.01313 18.20318 18.0076 7.793777 8.198625 8.190312 8.190623 8.197002 8.193559 8.161892 8.156769 8.170964 7.219574 7.226883 7.191376 7.266407 6.914175 6.833557 6.623871 6.589554 6.514018 6.946345 16.61487 21.09401 
16.08586 15.99892 15.99443 16.01999 15.99397 16.21651 15.87106 15.98873 16.45648 16.47406 16.73656 17.06947 15.91093 15.41909 15.27499 15.28114 15.30642 15.50039 15.37062 16.04704 16.72077 16.65905 17.44344 16.88352 16.65396 15.99424 16.62158 16.48488 16.61205 16.5709 16.76808 17.22537 17.39107 16.67281 16.27899 16.7947 16.08704 15.72735 15.83072 15.94983 16.02949 16.44713 16.48883 16.38757 16.11859 16.22825 3.53365 3.271458 4.025172 3.98203 17.1357 17.10453 16.72343 16.34499 16.60539 16.81863 17.59198 4.089804 4.283987 3.922271 18.01304 17.48152 17.58893 19.1966 17.52893 5.127477 4.829494 15.00103 15.18989 15.89479 14.85861 14.7854 15.63341 15.42536 15.10552 15.08846 15.13207 14.59821 14.47741 14.9621 15.28902 14.75289 14.9415 15.86173 15.61358 14.399 15.76013 14.29811 14.2205 14.44169 15.01048 16.64327 15.25444 15.26254 15.47418 16.66152 15.15325 16.22673 14.79896 15.69117 16.92986 16.12128 15.58011 15.58838 16.81734 14.89196 14.57706 14.56032 14.82083 14.88105 15.44925 15.11191 14.11627 13.86378 13.99959 14.67374 14.27393 14.41356 14.50363 15.15111 14.34308 14.34291 14.18333 14.49696 14.81998 14.65632 15.42303 15.28336 15.47642 14.02841 13.80897 13.72205 13.56144 13.51415 13.68052 13.96203 14.26706 15.02256 15.9834 16.09796 14.96231 15.20205 16.04892 17.41378 17.02228 17.03866 17.3186 16.16304 18.12224 17.52638 17.04133 18.06803 17.4364 3.39857 17.78113 17.20671 17.70915 17.6784 17.54176 17.0806 18.10843 17.42169 16.73411 17.56878 17.52118 17.57228 17.66265 17.72358 17.74558 17.49763 7.806748 7.474629 17.03199 17.43159 16.88669 18.11666 17.0223 8.008133 8.290492 8.25505 8.253647 7.748266 7.76179 7.968475 8.226354 8.219935 8.234923 7.281617 7.264155 7.250447 7.353577 7.495092 7.86916 7.185577 6.979162 6.601472 6.551514 6.438665 16.78113 19.5163 
16.02779 15.97701 15.91934 16.03426 15.96946 16.10986 16.12199 15.65899 15.58407 15.68731 15.94422 16.24792 16.10361 16.46639 15.35789 15.36225 15.54997 16.49317 15.25973 15.80006 16.8276 16.85014 17.2964 16.85791 16.20594 16.07689 15.75068 17.22745 16.73651 16.4933 16.73255 16.84713 16.65272 16.22096 16.791 16.06684 16.29625 15.81908 16.00805 16.2007 16.42127 16.3684 17.43965 16.71671 15.98894 15.94764 16.13485 3.600688 4.052958 4.098329 16.541 16.54995 17.52537 16.1784 16.29182 17.35601 17.07607 17.14886 16.88582 17.63606 17.39737 18.0264 19.4723 18.65605 17.71093 18.86448 15.67345 15.5854 15.16335 15.76346 14.68529 14.99423 15.17585 15.75918 15.26113 15.15767 15.02853 15.24191 15.17688 14.21062 14.46868 14.61584 15.16703 14.59548 14.5256 14.36014 15.56204 14.75046 15.00006 14.7319 14.79634 15.04788 16.18516 16.80407 15.08079 14.97799 14.83191 16.09143 15.438 16.27416 15.82647 17.0642 15.46008 15.73705 16.10427 14.71377 14.55725 14.47899 14.489 14.78877 15.03886 14.43518 13.90641 13.86957 14.42776 14.78743 15.14481 15.07894 14.21723 14.42025 14.384 14.64451 15.11095 15.34499 15.21493 15.57409 15.045 14.6549 13.86882 13.89433 13.8837 13.83658 13.80929 13.88766 14.06984 14.59841 15.16335 15.72235 15.78252 16.31393 14.71612 15.77201 16.63298 17.15186 16.568 16.54105 17.35604 16.81833 16.91404 17.67545 16.86432 18.35909 17.75577 17.54688 16.80098 17.80727 16.80834 17.22806 17.8527 17.84985 17.4844 17.39096 16.93584 17.20593 17.30522 17.52239 17.66914 17.07627 17.31465 17.49285 17.50624 17.47552 17.40989 17.67042 17.15758 18.124 7.875895 8.0168 8.477737 7.843542 7.825444 7.689199 8.44486 7.753316 8.248831 7.677343 7.900294 7.524298 7.440023 7.375708 7.393626 7.411647 7.115671 7.292872 7.07426 6.391718 6.716766 6.265559 16.01189 19.04432 
17.28391 16.09237 17.39967 16.6262 16.2398 15.88618 15.8819 15.75707 15.72499 15.70089 16.36405 15.62264 16.67253 15.83914 15.45123 15.3978 15.92896 16.61821 15.98718 15.81332 15.80384 15.7011 16.05944 17.41522 16.88138 17.27246 15.54168 16.23855 16.05325 16.79879 16.65049 16.79623 16.99123 15.79045 16.02985 16.08643 16.10143 16.1248 16.00362 15.93171 16.28871 16.29928 17.18634 15.87003 15.86074 16.37141 16.25315 16.187 16.53082 4.056621 16.679 16.62463 17.53538 16.47836 16.27071 16.80079 17.37941 17.21163 17.2459 17.54031 19.41588 18.87064 4.90423 17.98189 18.80628 18.14235 5.206233 5.50239 15.39293 15.0123 14.87723 15.80079 16.2566 15.69244 15.71949 14.65209 15.16058 15.43985 15.58956 14.34267 14.82064 15.08806 14.30428 14.34862 14.32883 14.33029 14.56393 14.69995 16.00116 14.77583 14.81184 15.52347 17.07124 16.28923 16.61769 14.79371 15.03812 14.99987 16.31298 17.28315 16.76946 16.37514 16.93006 15.93518 15.14306 14.67181 14.88851 14.84977 14.57428 15.52982 15.40293 14.60545 13.99045 14.00851 15.03878 14.31424 14.38734 15.18785 15.13682 14.54816 15.30481 15.15574 14.32345 15.45405 15.07165 14.79613 14.73152 13.96553 14.08549 14.0766 14.03443 14.07599 14.14092 14.25991 14.7872 15.81252 15.3925 16.06483 14.62727 14.70808 14.89293 16.26847 17.03797 17.04167 16.81773 16.57974 16.96235 18.07701 16.83601 16.68949 17.38334 17.76113 17.76599 17.84144 17.66976 18.01281 17.73458 18.39457 17.77941 17.76461 17.72195 2.712733 2.546041 17.21649 17.43067 17.45031 17.41046 17.437 17.4227 17.60283 17.69128 17.35479 17.66881 17.41499 18.56073 17.83605 7.910003 8.013103 7.85965 7.970132 7.887167 7.863474 8.461115 7.753469 8.264547 8.276582 8.274893 8.2954 7.515117 7.717422 7.332886 7.200429 7.182949 7.188934 6.419271 6.083761 6.276866 16.43325 19.09579 19.38753 
16.12198 16.09559 17.43388 16.07239 16.24845 16.57353 16.20826 15.84793 15.8678 15.7675 15.6146 15.94976 16.81681 16.18625 15.63194 15.80416 16.83484 16.05544 16.59356 15.809 15.47249 15.47724 16.05093 16.85052 17.23435 16.67503 16.57531 16.23086 15.74042 15.53591 17.41323 16.89159 15.72958 15.64998 15.74526 15.75787 16.36626 16.11527 3.29306 3.903906 16.59487 16.77398 17.23528 16.06859 16.22575 16.12451 16.18873 13.85162 16.10847 16.28157 17.02312 16.79405 17.05287 17.65422 17.70091 16.672 16.86046 17.12947 17.39534 5.045059 5.734949 5.547098 5.496365 4.897583 5.189971 5.218343 5.400838 5.812033 15.6082 15.78078 15.90102 15.55278 16.32773 15.93648 15.5505 14.94593 15.51329 15.47175 15.43778 14.97079 14.51277 15.82857 14.31652 14.30041 14.37863 14.29847 14.53768 14.73537 14.44161 15.05616 15.02696 15.98098 16.67999 16.58978 16.01107 14.91543 14.70298 15.44716 16.19858 17.0856 15.91176 17.12438 14.82903 14.68893 14.94918 15.82464 14.92878 15.10437 14.78889 15.72342 15.40505 15.16852 14.82642 14.94984 14.39467 14.12218 13.78065 13.78932 15.23822 14.32161 15.42808 14.7849 14.26735 15.46058 15.49648 14.01065 14.05076 14.28524 14.82404 14.36166 14.26377 14.35811 14.41483 15.04383 15.92906 16.13875 15.4627 15.15183 14.8123 15.00973 16.52053 15.723 17.21428 17.04566 17.17864 16.40876 17.00949 16.51738 16.5803 16.74383 17.34107 17.48539 17.57178 17.64981 17.66257 17.6443 17.0754 17.57125 17.67688 17.61847 17.81887 2.899272 2.698776 17.17241 17.50078 17.33008 17.29705 17.37165 17.42465 17.4103 17.4577 17.29006 17.29907 17.68367 8.41719 8.660715 8.591563 -9999 7.927511 8.013393 8.537329 8.044621 8.450455 8.297969 8.279603 8.297698 7.768311 8.311066 8.008821 7.33846 7.289419 7.182785 6.921998 6.608948 6.153966 5.798681 6.31862 15.95426 20.66013 20.94801 
16.06602 16.10843 16.0775 17.68405 17.4492 17.08783 17.68903 15.79976 15.70701 15.73343 15.65288 15.58357 16.50624 16.64829 16.10676 17.37993 15.63132 15.79575 16.94345 16.59936 15.68359 15.63234 16.02431 16.60632 16.59216 16.79922 16.59543 16.88813 16.79269 16.89687 16.01248 16.04541 16.22328 15.70433 16.23586 16.65558 15.96487 16.25842 3.670889 3.622736 3.503062 3.654287 17.35486 17.34571 17.34911 13.85883 13.49657 16.20046 16.13746 16.31512 16.76634 17.35332 16.56824 16.84076 16.95238 17.28392 17.36561 17.22964 4.696274 5.281967 5.626647 5.23018 5.4735 4.900477 5.207557 4.912527 15.82535 6.197194 15.10327 14.67569 15.08111 15.18112 15.70504 15.59761 15.58765 15.47575 15.4687 15.51996 15.55119 14.80079 14.88863 15.16023 15.48212 14.48596 15.584 14.29978 14.5087 14.7415 14.55229 14.80466 15.37661 16.72823 16.09207 15.72107 14.72695 14.83388 14.96297 15.58559 16.92929 16.0898 16.83029 16.40823 15.11256 14.53993 14.82015 14.69277 14.80142 15.56025 15.70051 14.52787 15.11385 13.75341 14.08445 14.36 13.74166 13.5002 13.45875 13.74457 15.32253 15.08088 15.28844 14.3868 13.85646 13.95132 14.02257 14.04113 14.10338 14.23729 15.24648 15.52713 14.36941 14.43432 14.77551 15.77239 15.77693 16.0464 14.99026 14.74005 15.31743 15.52747 16.68131 16.23461 17.02439 16.37123 16.54221 15.90846 15.43389 15.84705 16.45213 16.35855 17.23573 17.78607 17.78614 17.99785 17.65141 17.63917 18.01478 17.43225 17.36009 17.8435 17.17919 17.20082 17.58358 17.90014 17.72716 17.36544 17.03856 3.287726 3.266897 3.162806 3.090078 17.2388 17.66749 3.382166 7.931661 8.511611 8.631948 -9999 8.065233 8.591482 8.645929 8.481236 8.446995 8.25913 8.30221 8.326268 8.342535 8.355704 8.413579 7.511541 7.250178 7.297994 6.929841 6.633784 6.062205 6.003708 6.115656 16.18972 19.32752 18.8918 
17.29339 16.43452 16.86589 17.55974 17.03425 16.52062 16.19599 15.80038 15.66424 15.62488 15.63414 15.63821 16.24803 16.72626 16.67919 15.78422 16.1108 15.60552 16.53626 16.71443 15.88085 15.49354 15.82465 16.78247 15.99021 16.01437 15.9814 16.28096 16.87661 16.20446 16.07759 15.75108 16.20041 17.19114 16.51047 16.98513 16.68545 3.335937 3.618775 3.759787 3.658473 3.743551 16.28951 16.31623 16.85224 16.48733 16.27943 17.29527 16.16647 17.01049 16.36645 16.8611 16.89654 17.46613 17.09059 17.69345 18.86846 4.966441 5.803905 5.585689 5.784225 5.094437 5.360239 4.855377 5.314244 4.954365 15.23374 14.53687 15.04767 14.81657 14.67561 14.82169 15.51646 15.50034 15.40445 14.74409 15.58811 15.69267 15.06247 14.44847 15.77555 15.32491 15.86074 15.63573 15.42667 14.48153 14.34561 14.69467 14.61877 15.68108 16.7571 16.82456 16.14518 14.65282 14.7294 14.81109 17.44281 16.48189 16.35048 16.51213 15.78695 14.8501 14.71267 15.94065 14.5677 14.15406 14.10027 14.35803 14.36656 14.34295 13.94031 13.61265 13.63782 13.60984 13.35078 13.1497 13.23275 13.56385 14.10978 15.53952 14.49066 15.66442 14.01857 14.46127 14.05424 14.04707 14.05791 14.24442 14.86874 15.09602 15.81995 15.15217 14.80844 15.54277 15.94851 14.81773 14.69679 14.92662 15.70059 16.73396 16.60483 15.79493 15.81974 16.97875 16.85197 16.31407 15.63862 15.63177 15.73205 16.91727 16.44137 16.91112 18.11926 17.04675 17.6675 17.62678 17.70033 17.55527 17.59053 16.95583 17.89071 18.0247 17.86285 17.48194 17.77342 17.35901 3.372955 3.341365 3.205125 3.218734 3.072103 3.07718 17.43342 7.606365 7.950245 8.477911 8.177496 9.223999 8.628738 -9999 8.735706 8.011221 8.062641 8.274089 8.306621 8.345708 8.357304 8.538802 8.555709 7.695049 7.344798 7.232173 16.23011 6.543233 5.89473 5.454941 16.3722 16.55686 18.6502 20.00685 
16.94196 16.37603 16.08555 16.55542 16.68593 17.36321 15.81745 15.70242 15.62158 15.63614 15.58657 15.64211 15.59441 15.61316 16.56157 15.40386 15.78321 17.30706 15.85916 16.61003 15.4796 15.64857 16.1069 16.63363 16.22095 16.69074 16.95652 16.92263 16.4593 17.06476 15.91163 16.11355 17.02476 17.1575 17.61288 16.96645 15.94155 3.259684 3.392176 3.755595 3.814956 3.885773 16.46914 16.30761 16.72881 16.33134 16.13265 16.16248 16.66146 16.84149 16.52095 17.03888 17.31398 17.16525 18.97547 5.006134 5.19192 5.510193 5.699956 5.267019 5.504772 5.414377 5.018255 5.455964 5.426753 5.067953 15.43641 14.99949 15.82263 15.63233 14.7164 14.69624 15.64553 15.61588 15.92004 15.3353 14.63674 14.82822 15.79851 14.44094 15.97952 14.83691 15.46756 15.14857 14.77578 14.42146 14.47758 15.73413 14.81483 16.60876 16.32775 16.3488 16.67226 15.2184 15.24373 15.41073 16.7398 17.19613 15.58961 15.02844 14.61293 14.55756 14.52032 15.77308 14.06869 13.78733 13.82138 14.35646 14.85606 13.63433 14.90637 14.97952 13.56686 13.20171 12.90312 12.95555 13.35753 14.09592 15.22951 14.45604 15.44533 14.90859 14.38174 14.56146 14.09254 14.12813 14.24345 14.30718 14.59137 15.09778 14.85243 15.91947 14.98732 16.16046 14.95816 14.7926 14.89478 15.02374 15.19016 15.57756 16.10968 16.75821 16.79392 16.71537 16.86738 17.00686 17.21243 15.69362 15.36445 15.6735 16.13982 16.98856 16.95111 17.60035 17.57633 17.54584 17.6842 3.202636 3.258052 3.400111 3.367573 17.5652 17.61955 17.53126 3.283502 3.23206 3.367512 3.36973 3.309118 3.26302 3.106456 3.180599 3.226222 7.587449 7.854336 8.346441 8.286086 9.012412 8.66772 8.56134 -9999 8.252182 8.086447 7.741099 8.34611 8.359838 8.403784 8.479554 8.174806 7.93778 7.628459 7.082514 7.213491 6.292262 5.710308 5.638449 15.6384 18.44608 18.60553 18.2177 
15.93765 15.95172 16.34648 18.07837 17.19532 16.01311 16.09528 15.74202 15.69866 15.66166 15.62802 15.83072 15.53198 15.42622 15.3579 15.59832 17.14655 16.91972 17.26435 16.94219 15.46738 15.48275 16.77303 17.30598 16.69964 16.02348 16.51283 16.3937 16.80174 15.94026 16.37852 16.88 17.22276 16.18503 16.01402 17.12315 16.02265 3.500671 3.435791 3.759262 3.713557 16.08388 16.553 16.49978 16.79445 16.49401 16.82745 16.705 17.9382 17.78568 16.97088 17.36593 18.33363 17.61724 4.765789 5.114589 5.44048 6.118531 4.988871 4.998235 4.87854 5.48377 5.936757 5.633651 4.960469 14.68743 4.132004 14.23954 14.88827 16.07 14.46974 14.83284 5.531418 15.36008 14.97108 14.72374 15.41527 15.08613 15.92861 15.03194 14.85764 14.65505 14.75745 15.12732 14.49628 14.58943 14.68884 14.84232 15.26107 16.39613 16.67876 16.63327 16.75778 14.75095 15.22673 15.89672 16.04674 15.72543 15.34153 15.06661 14.37479 14.30163 14.26343 14.14968 13.65844 13.60792 13.61276 15.00493 13.55823 14.139 15.02312 13.85668 13.2561 12.80215 12.6993 12.92018 13.40637 15.15786 14.01943 15.18606 15.01477 14.11461 14.10115 14.22452 14.96669 14.48695 15.64534 14.17608 14.78971 15.54434 15.12468 15.61102 15.74619 15.51135 16.37 14.68968 14.99722 15.36371 16.02342 15.92492 16.0295 16.42369 15.57621 16.40771 15.46648 15.84932 16.4578 16.01841 15.26856 15.63803 16.20549 16.94601 18.03907 17.76838 17.37725 17.75161 3.416632 3.120458 2.992422 3.192804 17.64433 17.80164 17.69101 17.43609 17.92754 3.215292 3.046091 3.235193 3.253541 3.257273 3.28011 3.211528 3.36088 7.87531 7.695953 8.183902 8.329062 8.627807 8.333421 8.873149 8.962687 8.564158 7.938344 7.913569 7.87378 7.335145 7.828171 8.651052 8.658422 8.687185 7.714711 7.332138 6.863235 5.827133 5.596995 16.21173 16.73681 18.92133 17.68311 17.66501 
15.96948 15.95126 15.9553 16.09826 16.07318 16.45632 16.63025 17.14422 16.8509 15.66824 15.65363 16.12574 15.96461 15.66658 16.04765 17.04089 16.85175 16.71186 17.24659 15.80754 15.48359 17.27044 16.98345 17.21309 16.82197 17.20267 17.16528 16.99579 17.58634 16.60508 16.0668 17.3098 16.27276 15.9041 16.20065 16.68719 17.23626 16.31022 3.15949 16.24666 16.07202 16.15888 16.55785 16.41154 16.3713 16.4996 17.2875 17.96824 18.27627 17.2086 17.02862 17.59945 17.43275 17.57752 5.122472 5.112406 5.145726 5.173746 5.057302 4.723577 4.653691 5.228445 16.24819 14.61129 14.37103 14.34128 4.379212 4.343893 14.67317 14.51967 15.14035 14.89855 6.126536 15.68104 15.87951 14.90886 15.49774 15.1511 15.65655 15.90357 15.96081 14.33045 14.68383 14.92235 14.58551 14.7296 14.89209 14.93609 15.56924 16.51736 16.35251 16.40952 15.89396 15.8477 17.17094 16.73763 15.32822 16.65975 14.56901 14.44905 14.25318 14.14585 13.83561 13.56907 13.48198 13.6987 14.2769 13.56538 15.16407 15.12199 14.0222 13.4794 12.98658 12.69846 12.774 13.00231 13.99504 14.83214 15.24047 14.02598 14.15566 14.93603 14.41068 14.29228 14.54082 15.50112 15.52744 14.63874 15.14486 14.91327 15.90809 16.56676 16.21593 16.03285 16.18659 16.08383 16.46868 16.68948 16.37625 16.78943 15.88523 15.90934 16.25099 15.80174 15.41575 16.81891 15.56694 15.54872 15.42794 15.53463 16.79582 17.07452 17.25801 17.32914 17.68262 17.55305 3.109141 3.067505 3.09375 3.011911 17.46948 17.36231 17.13335 17.99584 3.280314 2.996058 3.174454 3.343272 3.184849 3.220414 3.17664 3.177033 3.370703 3.657511 4.059585 8.789948 8.416763 8.81887 8.132153 8.759747 8.780263 7.791452 8.478679 8.170263 8.520985 7.569229 7.533127 8.324493 8.032715 8.029257 7.2506 7.254974 6.542043 15.42966 15.26224 15.89821 16.28374 18.1398 17.35571 17.54866 
16.43051 16.29744 16.1115 16.2907 15.87846 17.00546 16.92898 16.87238 15.72379 15.72671 16.26305 16.85482 16.86234 16.91058 16.55214 16.53124 16.75432 16.59603 15.84575 15.63696 16.69094 17.27292 17.00671 17.37652 17.49767 17.03193 15.9765 16.02854 16.60596 16.66489 17.47091 16.11694 15.92393 16.24408 16.527 17.00282 17.80036 16.23334 15.97966 16.31713 16.01909 16.06762 18.07527 16.9321 17.60424 17.43755 17.11634 17.30263 16.81889 17.04178 17.60723 17.91273 17.47074 17.84161 5.004843 5.129094 17.93333 18.4776 5.271989 4.87702 4.848715 14.72523 14.90988 14.09137 14.15773 14.52052 4.747121 5.074209 15.45782 15.9212 4.845429 14.69032 16.15878 15.96145 15.83092 14.79879 15.32974 14.7935 15.75121 14.87063 14.40969 14.10965 14.12327 14.35732 14.6472 14.81084 15.08859 15.68713 16.49248 15.30289 15.54309 15.04298 16.81084 17.83691 17.80329 16.04972 15.53884 15.29114 14.32033 13.9059 14.10149 13.85895 13.57803 13.75391 14.1001 14.59848 14.06059 14.1438 15.44797 15.53688 13.70926 13.1123 12.85831 12.83115 14.19136 13.72647 13.7762 15.08425 13.73063 14.85283 14.46878 14.27794 14.41383 14.77634 14.23974 14.50204 14.99902 14.87762 14.51463 15.3244 15.172 15.25598 15.81165 16.59396 16.07549 16.89127 16.22434 16.21988 16.73898 16.36192 16.81476 15.82686 16.63471 15.01702 16.55685 16.00532 15.97118 16.26132 15.77798 16.66291 16.64803 16.69387 16.14744 16.84607 17.51812 17.32269 2.389059 2.747783 2.604858 2.506023 17.16842 17.18108 16.70697 18.20885 3.164948 2.938385 2.825531 2.793956 2.778971 3.021683 3.101934 3.246012 3.476609 3.903071 4.136928 9.068294 8.604615 8.761002 8.596487 8.673081 8.361079 8.110259 8.469966 8.480683 8.554947 7.488831 7.67597 8.754904 8.666101 8.671205 7.419627 6.966944 16.05937 15.44789 16.5795 16.58547 16.17565 19.81731 17.98323 19.41907 
17.50891 15.98537 17.01677 16.25625 15.86615 15.83271 15.96947 15.87213 15.89313 16.03724 16.97489 17.40744 16.76665 16.90056 17.10636 15.99929 15.76782 15.76957 15.63853 15.65071 17.42898 16.86216 16.67508 17.0749 15.84798 16.08086 16.13295 16.0733 17.75696 16.41199 16.29798 15.96446 16.3497 16.78354 16.42737 17.22883 17.50032 16.3143 16.03741 16.02522 16.04699 16.17452 17.59377 16.96898 16.5436 16.81524 16.70816 16.91488 18.59801 17.42465 17.74301 17.594 17.78274 18.26938 18.17384 19.03005 18.41428 17.84286 18.04025 5.016053 14.8111 14.72514 14.56982 14.11992 14.34462 14.25868 14.90257 4.883982 14.76449 5.586162 4.995331 15.17148 16.39331 16.07917 16.04429 15.53627 15.463 15.34716 15.5699 15.09551 14.84226 14.577 14.24714 14.37393 14.64328 14.94383 15.44971 16.39468 16.00213 15.01876 14.83634 15.10618 16.18342 16.81999 17.09937 16.32013 16.14609 15.04581 14.4103 14.03036 14.016 14.19088 13.72928 14.55369 15.09346 14.99614 15.27451 14.81211 14.77789 14.06122 13.16643 12.94401 12.88932 13.15236 14.66965 13.69668 13.27709 13.59103 13.58679 14.29935 15.12865 15.50655 14.39978 14.4628 14.5126 14.44821 15.34691 15.64616 15.01927 15.00245 15.09397 15.4683 15.21532 15.53337 15.25565 16.77764 15.45476 15.54474 15.89022 16.86679 16.64709 15.90666 15.37254 15.08846 16.10201 16.24891 15.77359 15.74996 16.62072 16.58396 16.17351 15.85843 15.48509 15.52256 16.94802 17.08166 16.23327 2.572052 2.489218 2.603963 2.867717 3.055847 2.794067 2.707794 3.073059 2.685389 2.534613 16.78373 16.82836 16.54107 17.58897 17.64858 17.14848 4.117157 8.444839 8.695033 8.715368 8.728532 8.590271 8.638616 7.980464 8.512462 8.131338 8.511707 8.556239 7.815267 7.547515 8.769551 7.606884 8.619216 7.453283 16.31732 15.9511 17.17701 16.49543 16.00849 15.56445 18.12615 18.37383 18.0729 
16.58739 16.34735 17.20596 17.13987 16.93941 16.15442 15.81117 15.75063 15.74022 16.08232 16.07683 17.06757 16.45232 16.87518 16.01064 15.78184 17.22902 17.40121 16.76778 16.1044 16.07513 17.16719 16.53821 16.972 16.31751 17.13439 16.11676 17.21307 16.28654 16.47932 16.20669 16.00211 16.59732 16.72468 17.29697 16.64122 16.8979 16.3243 15.96371 16.29391 16.61333 16.72353 16.81298 17.49008 16.50544 17.25604 17.00227 17.40034 17.91259 17.6988 17.92937 18.37399 18.78468 18.22906 18.81586 17.88618 18.11731 17.94985 17.97448 15.06754 15.0633 14.44663 14.28842 14.24394 14.00922 14.40316 14.03463 14.42168 14.4901 15.82311 16.14388 15.22198 15.58665 15.32372 16.05797 15.74222 15.30322 15.54778 15.53449 15.01855 14.80825 14.85257 14.51671 14.57658 14.7427 16.11094 16.95038 16.2489 15.32939 14.90197 15.72498 15.4708 15.62779 15.91958 16.08898 16.83121 17.32045 14.72186 14.4546 14.33621 14.24546 14.58894 14.19011 14.55981 14.24599 15.1737 15.33306 15.24177 14.17663 13.32152 12.95607 12.81538 12.95759 13.49702 14.91243 13.46841 13.40351 13.79583 14.84533 15.29316 14.30669 14.70567 14.0533 15.48148 15.22098 14.72692 14.55564 14.5894 15.26372 16.26202 14.83423 14.78483 15.07258 15.1247 15.42684 15.66766 15.07419 14.93692 14.91933 16.78687 16.18781 15.44641 15.18239 14.93191 16.15657 15.68035 15.25061 15.22015 15.40866 16.02305 16.13917 16.11604 15.51584 15.71204 15.24222 15.64007 16.20684 16.98196 17.12293 17.11302 2.776505 16.73294 16.64061 17.33736 17.38007 16.82369 16.93279 16.87033 16.99304 3.011231 3.358139 18.33142 18.44432 4.255941 8.472006 8.700212 8.699234 8.67979 8.593532 8.258571 8.234233 8.43781 8.422383 8.52625 8.570403 7.432638 7.469733 7.961135 8.079172 8.528555 7.254027 16.52533 17.35128 17.06801 16.36045 15.6523 15.13338 17.97294 18.28197 18.38279 
16.30968 17.38213 16.28057 17.26059 16.57596 15.84577 15.98261 15.82861 15.82323 15.83421 15.85155 15.85997 15.8519 17.24688 16.2085 16.17573 17.05763 17.0412 16.86145 17.03538 16.3634 16.0739 16.95246 16.96289 16.78962 16.61992 16.38378 16.48974 15.9594 15.91315 16.35216 17.93134 16.92869 16.83092 18.06035 16.92066 16.62134 16.69131 16.73725 16.48041 17.1624 16.57242 16.74424 16.8984 17.13395 17.03662 17.26837 17.73991 18.33405 17.73969 17.73881 18.23645 18.54746 18.00842 4.830078 4.989364 5.15708 5.7601 5.341848 4.999742 4.781836 14.27726 14.88261 14.94532 14.67898 15.00127 18.5748 17.2715 17.34934 15.16432 15.1725 15.60516 15.38769 15.12766 15.76123 16.23188 15.18676 15.77822 15.71338 15.03959 15.41197 16.0378 14.48383 14.69889 15.4733 17.25508 16.27197 17.02149 16.13214 17.30539 16.08006 16.39596 16.42829 15.65682 14.54179 14.49 14.59929 15.78226 14.71552 14.50165 14.24326 14.25648 14.39495 14.18872 14.45463 15.62595 15.56888 15.53501 13.53532 13.01363 12.82105 12.98798 13.62739 14.52604 14.73653 13.42835 13.50555 13.72471 14.18548 14.34588 14.37301 14.96488 14.84233 14.9485 14.72382 14.6327 14.69053 14.31763 15.09773 14.88258 14.56254 15.24911 15.15385 15.40501 14.79843 14.81737 15.53379 15.38095 15.59573 16.4776 15.07077 15.36568 14.92561 14.99962 15.79472 16.1142 16.01145 15.58432 15.14762 16.41119 16.43984 16.08152 16.50798 15.41579 16.5887 16.34324 15.88569 16.92374 16.65782 17.01147 16.75602 17.06704 17.13826 17.24138 17.30195 17.26484 17.03024 17.23953 17.76441 3.318883 3.570714 3.836584 4.018051 3.988688 7.852387 8.678564 17.51891 8.147858 8.019765 8.597178 8.581079 8.572185 8.549748 8.071177 7.716004 7.490022 7.356983 7.450613 8.700836 7.660085 7.401051 7.458074 17.85126 7.719268 7.001888 15.43919 14.98774 14.76087 18.40913 20.47078 
16.85257 17.9931 16.69324 17.51703 16.6054 16.53058 17.2109 15.91109 15.89984 15.90936 15.89163 15.86654 16.36433 16.55541 17.12431 16.78304 17.62737 17.65141 17.14339 16.44886 16.64837 16.31923 17.15417 16.62865 17.17601 16.89487 16.24238 16.12072 16.53321 17.03898 16.27667 16.82313 16.66966 16.91845 16.63739 17.17909 16.22775 17.13208 16.42858 16.47334 17.65925 17.75488 17.25245 17.52742 17.53789 17.16819 18.97203 18.87036 17.66738 17.36187 17.905 17.51249 18.19191 4.502213 4.629136 4.785096 4.979431 5.861149 5.053406 4.829194 4.759064 14.26579 14.33652 14.36677 14.21956 14.44348 17.8994 17.66479 17.24457 17.67052 15.64682 16.56275 14.77135 14.6824 15.81215 15.09051 14.97767 15.7413 15.64504 15.74677 15.92269 16.11439 14.91336 15.08755 15.69049 16.35879 15.6233 15.56923 15.14417 17.21935 16.60204 15.32137 15.67959 15.14411 14.22038 14.34971 14.73841 14.74788 14.62014 14.89604 14.9095 14.69764 14.38213 14.11827 13.81314 14.01481 14.52262 14.0363 13.22294 12.8834 12.82983 13.18454 13.86795 13.17775 13.16989 13.44751 13.5815 14.31308 13.97548 13.88714 14.67114 14.65739 14.19753 14.61032 14.87069 14.85711 14.28347 14.98271 14.92924 15.36002 15.10364 16.06888 16.06905 16.28438 15.3358 16.1683 16.01372 15.94987 16.6853 15.52991 15.45547 16.30174 16.29032 15.58272 15.87766 16.47391 15.97817 15.50705 16.32045 15.82442 16.23547 16.42998 16.38242 16.37072 16.52437 15.51946 15.3881 15.96988 16.24488 16.86594 17.03339 16.89352 16.93404 16.86917 16.87837 17.39614 16.76038 18.069 17.82322 3.743932 3.69811 3.951359 4.018845 4.19984 8.471161 18.26011 8.216477 8.658187 8.624385 8.611297 8.623439 8.081655 8.238826 8.603714 8.625525 8.694448 7.80747 8.298914 8.708374 8.055557 7.511774 7.842019 17.32262 7.30838 6.855143 15.437 15.21177 19.82427 20.08641 20.56739 
17.40745 17.17664 16.09875 17.48042 17.82359 17.27631 17.05979 16.30491 16.33388 17.18215 16.59692 16.5155 17.34459 17.32931 17.32423 17.78005 17.7545 16.28789 16.52896 16.14561 16.65007 16.64411 16.24262 16.07568 16.82622 16.08171 16.28385 15.91512 16.17711 15.99592 15.95 15.89446 16.63387 15.91518 17.51281 16.41367 16.09056 16.51669 17.305 17.51372 17.15886 17.54686 17.83041 18.16465 18.97396 18.69678 17.94957 17.62246 17.33905 17.37424 17.48727 17.05373 17.30555 17.45541 4.881398 4.949 5.001047 4.750056 5.844823 4.85973 14.74309 14.91573 15.3594 14.97441 14.3221 17.40979 17.59179 17.46876 17.52104 17.5954 15.35243 14.98569 14.74105 14.9543 14.80791 14.80568 15.81462 15.94423 15.73524 15.16347 14.9921 15.22096 15.05462 15.21396 16.19778 16.25911 16.40738 15.70975 15.26905 16.10888 15.55963 15.00368 16.23986 15.91684 14.48196 14.1833 14.5963 14.7665 14.55614 14.14539 14.03742 13.86852 15.06477 14.44124 15.45792 14.47407 14.31567 13.49991 13.05723 12.86597 13.46578 13.75665 13.0438 13.06509 13.24926 14.34951 14.2355 14.00689 14.48269 14.74855 14.41919 14.40086 14.17546 14.25165 14.65755 15.64523 15.65482 14.23907 15.98445 15.82791 16.09157 15.1481 15.64615 16.04836 16.24686 15.475 16.21281 16.6119 15.85616 15.63367 15.93121 15.89232 16.20649 16.79955 15.36719 16.09418 16.11556 15.82203 16.41559 16.48475 16.41118 15.75208 16.3416 15.18134 15.21316 15.02236 15.10344 15.90207 16.82641 16.81912 16.90685 16.85269 16.83187 16.90092 17.07897 17.34154 17.43571 17.18822 17.25107 3.735239 3.93041 4.016607 4.092728 4.178798 4.275467 18.04903 8.671968 8.648363 8.246196 8.638856 8.70018 8.64451 8.636856 8.650905 8.492091 8.729634 8.036789 8.713882 8.729874 18.32521 18.39051 8.734852 8.062119 7.480332 16.04918 15.65577 16.36996 19.40426 20.27864 20.12961 
17.47677 16.41223 16.19195 16.10567 17.35862 17.06622 17.28788 16.96345 17.12324 16.68502 17.83123 16.35892 16.65291 17.1517 16.7115 17.15863 17.06376 17.08853 17.18041 16.59224 16.19678 15.84466 15.86484 15.86058 16.04892 16.02204 16.01076 16.03458 16.07108 16.09123 16.11007 16.32882 16.96809 16.6339 16.69394 16.50631 16.63883 16.45644 17.59515 16.85388 17.12056 17.44431 17.32106 18.48504 19.42724 17.65094 17.67537 17.49572 17.63994 17.16016 17.17071 17.69428 17.78751 17.11182 18.99264 5.468923 5.563573 17.58631 17.56674 17.73237 15.49333 15.32377 15.13743 15.65207 17.34782 17.41809 17.52555 17.49884 17.44364 14.27925 14.8426 14.85348 15.58964 16.00831 14.95487 14.79113 15.04307 16.02778 15.85731 15.19066 16.14029 15.08594 15.1482 15.6451 16.08739 15.99692 16.1957 15.77742 15.76019 15.41661 17.04759 14.65281 14.57206 14.56394 14.27066 14.22324 14.46462 14.25753 15.55746 15.37109 14.1333 14.27446 14.82016 15.07365 15.21622 15.62342 13.68158 13.18411 12.86938 12.79869 13.1655 12.82994 12.98046 13.27819 13.65551 14.21098 14.27031 14.21909 14.41575 14.49988 15.22506 14.40086 14.52458 14.66302 15.57313 14.93782 15.36543 15.51238 15.44797 14.68057 14.4595 14.87335 15.96003 15.23234 16.38984 15.44097 16.54912 15.83467 15.93267 16.04651 15.10509 15.63453 15.60092 16.40891 16.04251 15.65575 15.63861 15.67204 16.64142 15.67082 15.19629 15.13439 15.44891 15.12174 15.29261 14.92013 16.54364 16.76907 16.82107 16.90166 16.92007 16.89236 16.88254 16.94269 17.01549 17.07599 17.20281 17.13907 17.35151 3.839966 4.021327 4.070761 3.999949 4.028885 4.096237 7.803701 8.162378 8.863326 8.720176 8.676911 8.666289 8.237604 8.670429 8.6612 8.508408 7.543681 7.485591 7.890946 8.173949 8.776587 8.852184 8.66005 8.050094 7.748764 16.78623 16.70485 16.08729 18.4957 19.32885 20.89787 
16.18421 16.43735 16.24713 16.19148 16.12876 16.1254 16.51435 16.63791 17.93681 17.84438 17.51259 16.73061 16.76372 17.25134 16.7769 16.29551 16.4082 17.70253 17.02442 17.23686 16.65199 16.11259 16.07876 16.28052 16.15728 16.12235 16.08508 16.08078 16.10812 16.12801 16.14814 16.17723 16.19952 16.47491 16.738 16.87701 16.94322 16.97584 17.80995 17.60005 17.54854 17.8844 18.57235 17.7761 17.47195 17.78133 17.89415 18.08207 17.60813 17.11493 17.93799 17.43446 18.26395 18.09299 18.61571 18.44899 18.19484 17.12516 14.32882 14.52912 15.61619 15.16397 15.76013 17.56231 17.81905 17.91029 17.61778 15.39779 14.43808 14.72983 15.54076 15.36026 15.04309 14.96049 15.21737 15.3314 14.6469 15.91674 15.605 15.75813 15.35395 15.20112 16.10019 16.2512 15.34958 15.45143 15.00836 16.03541 15.28401 15.42372 14.68389 15.17954 14.79805 14.30613 14.20385 14.67555 14.45857 14.24572 14.80294 14.62378 15.13057 14.48163 14.88452 14.2978 14.00825 13.8021 13.26232 12.83402 12.69272 12.67834 12.82591 12.93949 13.11515 13.50192 13.88313 14.19743 14.26661 13.51276 14.47813 14.75803 14.79519 14.53694 14.98271 15.50241 15.59291 16.38582 15.15153 14.386 14.18871 14.65042 14.73865 15.00246 14.93424 16.01819 15.40709 16.17703 15.92947 15.8405 16.00135 16.22148 16.10001 15.30861 15.32852 15.79309 15.84742 15.85875 16.17569 16.51734 16.48242 16.31016 15.35776 15.31844 14.84892 14.85011 14.87054 15.06213 16.46915 16.60417 16.96801 16.73975 16.66595 16.93422 17.02365 16.88905 17.12816 17.06426 16.86914 17.15624 3.474798 3.903274 4.030064 4.007848 3.934901 3.953552 4.128672 7.960479 8.091828 8.046127 8.794806 8.110122 8.341125 8.719858 7.916042 8.166764 7.534947 7.470459 7.537461 7.556529 8.13528 8.930618 8.126648 7.873418 8.024444 7.884014 16.47364 15.86988 18.91837 19.08713 19.8457 20.25501 
16.16719 16.26775 16.60808 16.3206 16.29443 16.24563 16.24627 16.35161 16.46636 17.84064 16.82229 16.03101 16.40872 16.76886 17.96236 17.70848 17.11194 16.98535 17.3639 16.55747 16.39846 17.85164 17.85923 16.77731 16.26624 16.24555 16.19582 16.16873 16.16554 16.17879 16.21163 16.25757 16.28063 17.12915 16.66218 17.0732 17.08642 17.38967 17.79304 17.33608 17.26397 17.65284 18.26139 18.00465 18.28702 18.95486 18.93587 17.53125 17.08722 17.60694 17.76265 18.34896 18.35635 17.37372 17.01792 18.28102 17.4224 4.736033 14.27569 14.6086 15.61099 15.76583 15.06446 17.6026 17.80717 18.02622 15.05315 15.5216 14.51581 14.67139 14.86592 15.12964 14.92039 15.21605 15.77488 14.90934 15.06507 16.04661 15.57234 15.15448 15.20986 16.12035 16.44139 16.09221 15.84066 15.91166 15.2068 14.83405 15.71791 15.02201 15.88406 14.72455 14.35395 14.54146 15.58594 14.42337 14.25156 14.28139 14.61794 13.5763 14.54706 14.63326 15.25415 14.05438 13.80553 13.35262 12.76553 12.61946 12.62071 12.74559 12.91008 13.01059 13.71628 15.33672 14.04397 14.35661 14.42783 14.28712 14.69352 13.99713 14.18261 14.05617 14.9916 15.03451 14.54296 14.53948 14.60165 16.31089 14.61199 16.06529 14.80329 16.03281 15.0342 16.11353 15.81015 16.62605 15.88422 15.93991 16.19044 15.72699 15.79483 16.33077 16.38317 15.65254 15.46563 15.38669 15.87447 16.55313 16.46511 16.41296 15.40566 15.19976 14.8379 14.81799 15.11265 14.90717 15.62124 16.01533 16.3058 16.88642 16.80554 16.92042 17.00433 16.32839 16.76169 16.981 17.05448 3.248378 3.560699 3.950556 4.075526 4.005717 3.864172 3.959321 8.35257 7.833929 7.915949 7.956538 8.774389 8.812505 8.781785 8.74155 7.918158 8.129521 7.491302 7.490332 7.493993 7.582977 7.681148 8.90263 8.858516 8.426844 8.899677 8.130342 7.571092 15.97521 18.98991 19.37348 20.41334 22.23525 
16.2632 16.39244 17.20905 16.68889 16.39605 16.37393 16.29893 16.22525 16.1525 17.04743 16.81069 17.0656 17.24328 16.79454 16.5574 16.41207 17.71362 17.88525 17.5764 16.92113 17.39912 17.87717 16.82629 17.69675 16.34018 16.53657 18.16916 17.60697 16.57519 16.27047 16.30678 16.35538 16.42756 16.48399 16.82209 16.75756 17.42313 17.54871 17.70947 17.79252 18.15556 18.97152 18.64117 17.93076 19.21321 18.4024 19.10501 18.51485 17.35628 16.96199 17.56116 19.05015 17.74988 18.02499 17.2228 4.716452 5.20375 4.572821 14.38151 14.43626 15.05359 14.79745 17.43273 17.832 17.61501 15.49831 14.7957 14.59065 15.7721 14.65121 14.97351 15.65034 14.97774 15.9061 15.10201 16.20675 16.43259 15.45249 15.70493 14.95317 15.22048 16.39506 16.45096 16.03551 15.75471 15.78683 14.91184 15.0381 14.58696 14.78427 14.71845 15.71636 14.87161 14.83369 14.156 14.04884 13.86368 15.24615 14.29859 14.06126 14.48545 15.06718 14.21347 13.74863 13.52025 13.14688 12.77924 12.66117 12.7701 12.89371 12.97807 13.28568 14.26871 15.55348 14.38597 14.35094 13.97302 14.27148 15.27855 14.51518 14.71447 14.72562 14.03987 14.66976 14.50039 14.45627 14.16858 14.66528 15.823 15.91474 16.01044 15.00884 16.28358 16.28947 15.83414 15.47813 15.81817 16.96441 16.85117 16.28052 16.11839 15.94607 15.73048 15.90356 16.0022 15.18941 15.31282 15.81611 16.2415 16.47723 15.58274 14.80565 14.72296 14.7338 14.80042 14.95619 15.1431 15.73774 16.88442 16.67197 16.95385 16.88087 16.8899 17.00602 17.40975 17.28461 17.86243 17.61603 18.02732 4.057612 3.986638 4.018738 3.734283 3.803497 3.935562 7.729538 7.907928 7.961035 8.491165 8.842295 8.798619 8.749791 8.729531 8.734476 7.562479 7.546672 7.51798 7.581075 7.990896 8.77274 8.779922 8.90184 8.377006 8.459222 7.698175 19.48508 19.76471 20.05395 20.29921 20.50031 
16.98443 16.4841 16.47255 16.52551 16.5404 16.40791 16.38164 16.33246 16.18587 16.10042 16.54847 16.3504 16.15012 17.37364 16.229 16.28682 16.24955 16.22451 16.85924 17.56824 17.17795 16.66313 17.65142 17.87541 16.3708 17.99202 17.9961 17.41665 16.34774 16.37361 16.39275 16.46149 16.54393 16.65541 17.13071 16.97094 17.59743 17.7241 18.02584 18.44764 19.26911 18.85818 18.60342 17.9973 18.03299 18.35401 18.41927 18.19342 18.42531 17.09315 19.14556 19.50461 18.74334 18.60679 17.18905 4.899256 5.10964 4.603175 4.422251 14.34421 15.62082 17.68661 17.62964 17.65523 15.30811 15.40123 15.22351 15.63626 15.68508 15.17786 15.98997 15.06447 15.32097 15.15983 15.50641 16.26348 15.55351 15.41069 16.1939 15.11664 15.72414 16.57301 16.08536 16.05946 16.12476 15.95959 15.22266 14.68259 15.30468 15.18259 14.77949 15.27477 15.7758 14.4529 13.96276 13.7052 13.59718 13.84999 13.9358 14.04537 15.28701 14.12263 13.7609 13.46323 13.17417 12.96717 12.89857 12.9664 13.00868 13.14448 13.27038 14.11073 14.87474 14.08148 15.47658 13.96053 15.65647 14.4997 14.26469 14.89939 14.18055 14.02207 13.95201 13.88554 14.02137 14.42739 14.76762 14.24336 14.23509 14.28775 14.63337 14.92106 15.5211 15.97453 15.87472 16.38484 15.4961 15.53161 16.07053 16.27304 15.4248 15.68331 15.58892 15.12265 16.12276 14.98017 15.16228 15.15266 15.48257 16.64832 16.24306 14.7658 14.92904 14.61145 14.62843 14.81744 16.53316 16.57153 16.83837 16.89661 16.23092 16.73737 16.90487 16.95605 17.09654 16.64884 16.6199 17.19164 17.85031 3.94757 3.97667 4.017975 3.831742 4.05009 18.11595 18.05499 17.62075 8.097489 8.514821 8.88654 8.781459 8.174727 8.913742 8.770111 8.05865 7.557648 7.512197 7.820237 7.963827 8.791082 8.744109 8.971964 8.749481 8.021738 7.679195 6.979823 19.93139 19.87998 20.42593 20.48669 
17.39498 16.53988 16.48035 16.68274 16.50523 16.3109 16.39552 16.40958 16.29752 16.17441 16.13025 16.39481 16.16858 16.09509 16.15593 16.21461 16.2804 16.21088 16.52268 17.46906 16.1347 16.36716 17.27389 16.77508 16.39517 17.12686 17.29851 16.93491 16.44156 16.44006 16.45624 16.51463 17.00893 17.15028 17.678 17.75145 18.79618 18.24728 19.10115 19.54686 18.4506 18.60699 19.84977 19.20307 18.78208 18.81466 18.8634 18.76139 17.26818 17.43086 17.41246 18.32978 18.28818 18.31388 16.96667 4.944169 4.835307 4.396602 4.796906 14.51346 17.83986 17.40373 17.41049 18.099 15.4244 15.78326 15.82291 15.98133 15.14398 15.63834 16.14403 15.72771 15.87466 15.91105 16.16729 15.85452 15.66178 15.91064 15.16186 15.8875 17.00183 17.04988 15.67159 15.14435 15.05944 15.2129 15.33269 14.70654 14.6981 14.43342 14.87064 14.79098 14.24486 13.9265 13.60338 13.45052 13.72718 13.95498 14.79635 14.29576 13.76819 14.11548 13.50129 13.14606 12.81703 12.80428 13.17636 13.297 13.22757 13.21717 13.69009 14.86734 14.03084 14.44799 14.60232 14.44083 14.66979 15.32473 14.09072 14.45422 14.04346 13.94121 13.75691 13.7425 14.03429 14.42734 14.45636 16.00949 15.04316 14.64925 14.59496 15.96956 16.41804 16.54509 15.47335 15.11909 15.25166 16.83604 15.2815 16.24996 16.12809 16.03178 15.04307 16.13245 16.07415 15.94242 15.24328 15.41262 15.21752 15.45598 15.63071 15.56995 14.46967 14.31231 14.78905 14.7443 15.14572 15.74716 16.42685 16.56744 16.85024 16.86992 16.89688 16.72073 16.96754 17.0165 17.04519 16.60914 17.91634 4.072149 4.048076 4.005264 4.01565 4.070379 18.00189 17.25725 17.49626 8.455536 8.039618 8.831166 8.956243 8.838664 8.158337 8.088481 8.271418 8.794494 7.879136 7.695088 7.8192 8.039098 8.872284 8.805913 8.08318 8.013147 7.623709 7.130107 7.131806 20.77904 20.39047 22.15622 
16.46244 16.42352 16.40938 16.74502 16.51781 16.7694 16.25856 16.45679 16.36112 16.2416 16.19402 16.1852 16.22554 16.21532 16.63441 16.59083 16.30299 16.26608 16.19307 16.17563 16.20266 16.83826 16.64267 16.23954 16.49598 16.49449 16.86218 16.71324 16.5293 16.5416 16.55742 16.61351 17.73623 18.1465 18.74641 18.66465 18.66231 19.05574 17.81107 17.38643 19.50116 19.58995 19.23853 18.58243 17.48021 18.2432 18.42479 18.38307 17.38524 17.40457 17.08808 17.57241 17.72137 18.51777 16.49228 4.885783 4.692565 4.454065 4.375179 14.55938 15.4245 17.71574 17.79645 17.57165 15.58767 16.04333 15.80939 15.06155 14.72988 15.1674 16.03992 15.95184 15.52115 15.87831 16.311 16.40346 17.21913 15.70687 16.25731 16.85213 15.87846 15.73692 15.3259 14.87417 14.69272 14.74001 15.98485 14.73186 14.63845 14.6145 14.34088 14.2458 14.02947 13.6588 13.38328 13.30805 13.9456 14.35414 13.50396 13.54392 13.89637 13.88268 13.59527 12.90619 12.69736 12.75333 13.0813 13.18571 13.32152 13.36095 14.43119 14.97206 14.78603 14.64354 14.05897 14.541 13.93642 14.41679 14.24229 14.33811 14.2951 14.17884 13.72482 13.81212 14.03332 14.25245 14.29478 15.46666 14.58914 14.33499 14.85462 16.2238 15.91494 15.77413 5.93713 15.67844 15.39911 16.53492 15.94034 15.32364 15.59569 15.60908 16.11608 15.09481 15.48258 15.82609 15.19024 15.29864 16.18559 15.12288 15.22182 14.96119 14.18325 14.16908 14.35888 15.24851 16.43237 16.97131 16.84766 16.85197 16.20205 16.80993 16.82781 16.85754 16.79763 16.88146 16.71081 16.87862 17.69625 4.092727 3.839788 3.979614 3.852147 4.105204 17.45136 18.07403 8.808778 8.859961 8.852346 8.83076 8.794185 8.836024 8.825725 8.828063 8.256881 7.909612 7.361853 7.508561 7.52038 7.442374 7.862774 8.920691 8.79686 8.407684 7.660751 7.027302 7.166076 7.590815 19.8369 19.79971 
16.29685 16.25475 16.25001 16.27267 16.16217 16.20793 16.2915 16.46386 16.44481 16.29846 16.25297 16.28722 16.32034 16.32006 17.60593 16.56359 16.35114 16.3301 16.29696 16.27722 16.29903 16.36695 16.3792 16.38579 16.54354 16.57086 16.63536 16.57871 16.55313 16.32874 16.31742 16.44905 16.96325 16.99523 17.86386 18.34357 16.78086 18.21435 16.88934 19.03194 19.07831 18.03674 18.04016 18.20238 18.2388 17.95794 17.38687 18.25682 17.39569 17.34528 17.15134 17.13572 16.94715 17.12797 17.60474 4.640717 4.868499 4.624716 14.77807 19.35169 17.81614 18.04058 18.33424 18.71805 15.5393 15.836 15.47612 15.79558 16.14204 16.0726 15.81989 15.99444 16.05975 16.19222 17.01416 15.50507 15.88162 15.42959 16.72058 16.2794 15.75062 16.63574 16.68233 15.16492 15.93762 15.91482 15.7457 14.81196 15.47331 15.39214 14.48243 14.01546 13.74043 13.45893 13.29742 13.80883 14.68883 14.84465 13.49249 13.55994 14.47423 13.76583 13.23063 13.05467 12.86062 12.90367 12.97671 13.16421 13.42305 14.13923 14.50199 15.29705 13.9971 14.87941 15.34845 14.12887 14.23914 14.05872 13.92592 14.63432 15.60246 15.43839 14.12568 14.7477 14.34947 14.22269 14.73822 14.48844 14.63109 15.01967 15.4455 15.82035 16.55013 15.22689 5.440201 15.35972 15.61959 15.62973 15.19698 15.10633 16.46148 15.55029 15.97083 16.09175 16.02729 15.6167 16.44981 15.91109 15.7209 14.76734 14.97929 14.92286 14.42813 14.31487 14.49973 15.92924 16.71813 17.00113 16.86015 16.87547 16.0486 16.81893 16.77249 16.81034 16.82682 16.87493 17.06319 17.12511 17.76997 4.076107 3.975677 3.956071 4.061609 4.151184 18.0525 4.365748 8.871825 8.30947 8.422571 8.856552 8.841807 8.840078 8.827495 8.840683 8.859797 7.728288 7.716589 7.492971 7.522411 7.504918 8.085653 8.923471 8.742193 8.438599 7.551469 7.160043 7.39742 7.47437 19.06092 19.02194 
16.16873 16.19536 16.2385 16.26685 16.26842 16.33744 16.32599 16.5246 16.51529 16.47189 16.38043 16.70502 16.66968 16.65902 16.77285 16.62802 16.6389 16.64491 16.66886 16.681 16.7169 16.74352 16.9535 16.80891 16.81511 16.46433 18.54472 16.46674 16.46787 16.46859 16.47755 16.86587 17.60801 18.56677 18.58117 17.05428 18.0771 18.26947 17.0062 17.70513 17.5929 17.45075 18.25044 18.14688 18.19463 18.25122 17.19281 18.26159 18.12884 17.95914 17.52649 17.1356 17.31231 16.86584 17.0738 4.479793 4.873413 15.37517 15.62867 18.69895 17.70354 17.93727 18.53556 18.67979 14.8007 15.00222 15.05324 15.1546 15.81787 15.8844 15.99782 16.08704 15.75776 16.25332 15.20222 16.80346 15.13354 15.2492 16.94271 15.85147 16.59734 16.32047 15.59823 15.41006 15.17201 15.56443 15.75676 15.2663 15.37217 14.92581 14.11388 13.72307 13.40222 13.33341 13.23747 14.01763 15.00699 13.74785 14.13749 14.11441 15.01007 13.38054 13.28308 13.21291 13.09842 13.0137 13.09381 13.30136 14.36786 15.29906 15.49035 14.81433 14.48083 14.98345 15.32142 14.34811 15.0849 13.85399 14.7171 14.16717 14.83147 14.61613 15.005 14.79103 15.0122 16.28447 17.40743 14.50835 14.79551 14.89721 19.56021 19.76213 18.72711 15.65097 16.24853 15.68422 15.77823 15.29318 16.60896 14.69159 15.34876 15.74223 15.60943 16.16479 16.17043 15.33633 16.18666 15.32122 14.77644 14.74339 14.68843 14.53919 14.69753 14.72441 15.49524 16.62378 16.89823 16.82616 16.78376 16.79546 16.13203 16.76854 16.86763 16.93998 16.97792 17.04693 16.99662 17.72687 17.99051 3.844798 3.935241 3.990067 4.186752 4.302796 4.388738 4.439495 8.678313 8.344156 8.265426 8.894877 8.875752 8.848002 8.846182 8.401031 7.795086 7.387618 7.482235 7.506342 7.599941 7.551122 8.025721 8.843027 8.854695 8.144643 7.561234 7.494823 7.409678 19.27613 19.74615 19.34233 
16.25432 16.27702 16.38486 16.45042 16.48771 16.53198 16.48829 16.8444 16.89395 16.89473 16.83231 18.08351 16.83546 16.83387 16.80195 16.78239 16.76566 16.81716 16.84028 16.8541 17.01469 17.24293 17.41298 17.27504 17.28052 17.48542 17.69304 17.24269 17.36816 16.95254 16.6941 16.95094 18.49775 18.47479 18.63952 16.67263 17.45651 17.0531 17.12123 18.01616 18.62148 17.15238 16.97161 16.84452 17.30079 16.97923 18.32414 17.63757 17.15866 17.08378 17.52877 17.55579 17.3924 4.777162 5.747991 4.832906 14.25239 15.33595 14.74103 17.84389 17.53956 17.95719 18.16646 15.88645 14.809 14.98625 16.1809 16.57404 16.24712 16.1112 15.16518 15.44002 16.07597 15.86147 15.53292 15.15892 14.98863 15.70333 16.23212 15.86114 15.71379 15.29724 15.91084 14.94277 14.66364 15.03837 15.79736 14.72893 14.52306 14.23246 14.00716 13.61184 13.42315 13.36979 13.31816 13.26371 13.5019 13.71708 13.88881 14.3611 14.31352 13.48328 13.4671 14.69266 13.73893 13.21139 13.2669 13.49133 14.32817 15.31439 15.46904 14.92055 14.78902 14.49064 15.39938 14.35039 14.17629 14.84132 14.65604 14.22307 14.78689 14.40111 15.9782 14.25321 18.38062 17.48751 17.48177 17.6648 17.88917 18.01187 18.25645 19.60177 19.74798 16.68618 16.50455 15.17079 14.90775 15.02101 16.41978 15.92717 15.07415 15.98521 16.36381 15.99971 16.24087 16.30131 16.16236 15.50959 14.98503 15.18129 14.6538 14.69679 14.91128 15.26642 16.46066 16.84356 16.8123 16.70957 16.50518 15.59449 15.97676 16.60194 17.02182 16.55162 17.15435 16.61854 16.52258 17.05495 17.68748 17.76045 3.95131 17.99171 4.171157 4.478257 4.441314 4.422221 8.664029 8.902553 8.927436 8.880157 8.914393 8.846486 8.865652 8.157913 7.763062 7.393718 7.526042 7.493302 7.419221 8.094305 8.073497 8.897466 8.443849 8.243555 7.912379 7.47607 7.447301 19.40279 20.21339 19.92116 
16.51884 16.61251 16.71907 16.80958 16.98098 17.05074 16.92677 16.91071 16.95507 16.98021 16.95731 19.00618 16.92979 16.93554 16.94498 17.19764 16.88511 16.93244 17.32132 18.95527 18.89087 17.63899 18.11581 18.87863 18.72479 18.26227 18.55385 18.1995 18.57005 18.52674 18.55821 16.75226 18.29393 16.96251 16.64474 17.04619 18.37368 17.85166 17.1607 16.83336 18.43648 17.02575 17.01134 17.08846 17.19555 17.46768 17.01497 17.09927 17.01817 17.00519 4.875712 5.024658 4.798839 4.857 5.692438 14.42189 14.4989 14.63847 15.25394 17.83374 18.57994 19.45176 14.8368 14.86028 16.2018 15.94524 14.99479 15.34997 14.71389 15.25782 15.38646 15.69891 14.9639 15.88781 15.74582 15.47909 15.3905 15.41809 15.60026 16.90524 16.97356 17.02752 15.80438 14.72687 14.73147 14.91762 15.6568 14.19822 14.28576 14.23855 13.88076 13.90763 13.73932 13.67802 14.9808 13.4117 13.48471 14.11168 13.60183 13.99646 13.77362 13.6765 13.59257 13.6374 13.49311 13.44619 13.7378 13.9481 14.58393 15.24333 15.25574 13.96432 14.04903 14.43501 15.02715 14.2832 14.70516 14.27026 14.29668 14.34943 14.37378 14.71714 17.6159 17.35346 17.41318 17.59453 17.70053 17.67674 18.15209 19.10666 18.83458 18.93104 16.33036 15.97442 16.50812 15.31469 15.40651 15.37788 15.63109 16.32252 15.15428 14.7664 15.37489 16.1846 15.55657 16.3907 15.71248 15.73885 15.24181 15.11994 15.6065 16.27191 16.51553 16.56429 16.66444 16.71407 16.05386 15.55264 15.37283 15.62988 15.29994 16.95473 16.77217 17.06063 16.28825 16.08411 17.36489 16.74686 17.69878 17.76701 17.99036 17.45092 4.355133 4.436966 4.412846 4.393768 4.428585 8.309493 8.347564 8.451411 8.890819 8.866257 8.364742 8.073487 7.896164 7.329784 7.431977 7.436722 7.858114 8.002995 8.112941 8.933619 8.993185 8.321803 8.498554 7.670538 7.499762 19.63685 18.96252 20.94261 
16.80442 17.1237 17.29247 19.29784 18.43522 18.24153 18.34151 18.86255 18.21462 18.38667 17.49818 18.0355 18.44911 18.05561 18.09272 18.42054 18.29892 17.00298 18.70699 18.09485 18.72786 18.29977 18.97657 18.96178 18.96502 18.02975 18.6421 17.2348 16.80042 17.40915 18.42986 18.11708 18.17452 18.20962 18.69449 17.65518 18.76506 17.62163 17.67688 18.27109 16.9923 17.45347 17.95232 17.08898 17.01179 17.03977 17.50637 17.50819 17.94622 17.5252 5.586792 4.800411 4.815741 4.993551 5.099192 14.81652 14.59819 14.96137 15.5841 19.04973 15.14875 15.15281 14.91234 14.96236 15.62324 15.35828 15.64153 15.08417 15.14561 14.85701 15.49127 16.18435 15.68801 15.25914 15.42013 15.04499 14.97776 15.96855 17.41252 15.87896 15.74465 15.44622 14.95656 14.61918 14.65736 15.44006 14.52727 15.38104 14.23568 14.24046 15.13251 14.92613 14.44581 14.57473 13.91566 13.58399 13.75461 14.54579 14.29781 13.70044 13.78321 -9999 13.90415 13.76442 13.75524 13.81759 14.2949 15.12939 15.22681 13.94604 15.32658 14.48691 14.02432 17.88837 19.00304 14.33523 14.15503 14.1561 14.58142 15.00287 14.5966 18.08807 17.58931 17.14672 17.41359 17.66784 17.80139 17.82353 18.73055 18.43127 20.50317 15.89584 16.02338 15.84337 15.022 14.65938 14.65762 16.46815 16.15606 16.26999 15.51859 15.53687 15.63409 15.35027 14.90576 14.86704 15.66916 15.44399 15.26932 16.43579 15.85364 16.49927 16.60007 15.13988 15.50004 16.26589 15.74565 15.20338 15.64061 16.62376 15.78093 15.82944 16.37657 16.97809 16.0999 16.16855 16.40325 16.92961 17.72072 18.45548 18.58002 4.255371 4.416555 4.435068 4.377493 4.395192 17.39441 17.59208 8.287735 8.308579 8.241272 8.007056 8.169749 9.289043 3.904073 7.807149 7.834054 7.60851 7.446111 8.73083 8.679591 8.926967 8.659902 9.113143 8.430176 7.979951 19.50915 19.85689 19.70231 19.09439 
17.09614 17.12518 18.26181 18.8106 18.64213 18.5742 17.96238 18.36794 17.87664 18.67555 17.99575 18.7507 18.27355 18.86173 18.22187 18.03748 18.05548 18.94254 18.84102 18.85832 18.33356 18.95224 18.97683 19.02881 19.00563 18.32685 17.4283 18.70867 18.71751 17.49942 18.72814 18.16172 17.48384 16.93003 17.12635 17.70423 17.44657 17.66851 17.68659 18.03965 16.917 17.73221 16.76855 17.76058 17.30455 17.31808 18.53576 17.54244 19.36235 19.33374 5.288727 5.043138 5.03067 5.025 5.154719 15.18088 15.07018 16.37756 14.82799 14.54085 15.27037 15.22625 14.99902 15.29112 15.52153 14.78996 15.19853 15.81542 14.98253 15.21366 15.58498 16.12761 15.77846 15.11883 16.0548 15.56101 14.90966 15.5972 16.31304 16.53934 15.66203 14.7312 14.57926 14.49142 14.74508 14.76787 14.24553 14.10847 14.0809 14.12755 15.45506 14.79019 14.71904 14.43802 13.64178 13.56592 14.31707 14.26764 13.74095 13.72675 14.15644 14.28717 14.04001 14.20857 13.96829 14.12403 15.29438 14.2078 14.15894 14.03767 14.02928 18.80019 18.429 17.46976 17.50716 17.25592 14.09564 14.50107 17.02625 17.96815 17.73827 18.90634 17.31517 17.50092 17.75496 17.75782 20.12525 17.89424 18.64453 19.20394 18.80643 15.49238 16.18299 15.05749 14.57552 14.75772 14.95872 15.72874 15.1543 16.12815 15.41352 15.23317 15.81359 15.66249 15.51745 15.30997 16.40771 15.30501 14.88752 16.41889 16.32171 16.51526 15.89638 15.08592 16.49523 16.59397 15.12675 15.51261 15.20889 15.86071 15.69632 16.05403 15.91487 16.80053 16.67363 15.93167 16.67329 18.00664 17.18363 18.0267 18.23997 4.327062 4.510864 4.434875 4.385738 4.415395 18.18397 17.67546 17.66004 4.634558 4.136241 4.074147 4.198304 4.012426 3.930623 4.031219 3.917537 7.913416 7.855022 8.73801 8.688807 8.479716 8.494096 9.16062 8.911825 7.757447 19.65345 19.33744 19.23775 18.44622 
17.74017 17.30294 17.49685 18.56162 17.80218 17.1445 17.24273 18.37948 18.43413 18.30548 17.97224 18.238 18.69448 17.97028 18.13863 18.32172 17.7586 17.83335 18.29614 17.69679 17.67989 18.09626 19.47767 17.87769 19.0927 18.41323 18.78178 17.43413 18.8026 18.81149 17.30591 16.88753 16.67958 16.71705 16.71949 16.72954 17.26113 17.69497 17.74184 18.67234 17.53637 17.60308 17.60353 18.63346 18.8487 18.67468 18.81698 18.79721 18.73342 5.53512 5.379618 5.224935 5.39468 5.109324 5.454031 5.41749 5.340806 14.80659 14.68072 14.70784 15.31031 15.12651 16.06361 15.04939 15.5441 15.00583 15.17194 14.9574 15.87144 15.23585 15.97457 16.30272 15.88176 15.82606 16.14108 15.59436 15.34785 15.42117 16.22361 17.38097 15.59295 15.09464 14.61011 14.45165 15.18229 14.74008 14.54805 14.55351 14.15906 14.11954 15.40086 14.90922 15.39075 13.97257 13.54052 13.42238 13.92236 14.0794 14.29915 14.01176 14.27242 14.3779 14.80409 14.41917 15.48661 14.78858 14.46252 14.57049 14.0201 14.06929 17.07298 17.03354 17.00416 17.2482 17.73051 18.2396 14.83365 18.32998 17.27058 17.48945 17.77236 17.48575 17.33753 17.26035 18.87456 20.06571 18.5172 18.59067 20.0478 18.99305 16.20059 14.66174 15.01193 14.64976 15.13445 14.77354 15.37063 16.07664 14.79634 15.93828 16.41849 16.10665 15.99134 16.20868 15.22555 15.22604 15.2398 16.36819 15.75281 16.48918 16.52667 16.39599 16.54051 15.28944 15.44173 15.46394 15.14315 15.10158 16.14357 16.81318 15.37921 15.92349 15.83698 16.73683 15.67678 15.98377 15.9334 17.45536 18.44258 18.20265 18.21141 4.482494 4.570287 4.429459 4.266433 18.1805 17.52142 17.81953 4.342881 4.603414 4.388881 4.060862 3.964325 3.95725 4.041783 4.178885 7.905142 7.975159 8.092813 8.293427 8.736332 18.35499 8.912613 8.988854 8.453252 20.5574 19.53292 19.13937 18.78166 18.9714 
18.99329 19.15608 19.11595 17.40759 17.34602 17.32878 17.26124 17.43225 17.23929 17.10354 17.28411 17.13393 17.90275 17.65045 17.39452 17.3517 17.33271 18.74326 17.84137 17.34242 18.07715 17.01395 19.56252 18.94785 18.54708 17.87641 17.96353 17.6773 17.54393 17.95686 18.34755 16.74068 16.7806 16.75016 17.16965 17.58771 17.50785 18.2344 18.5713 18.60518 18.99775 18.98916 19.10625 18.43142 19.20074 18.72089 18.8325 18.57426 5.319255 5.371807 5.407573 5.301127 5.215079 5.155833 5.147349 5.406215 5.203415 14.89463 14.84656 14.99447 14.9799 16.4289 15.56923 15.33173 14.96846 15.17971 16.05082 16.16431 15.16262 16.27373 16.20538 15.96034 15.72992 16.05902 15.9774 15.05947 15.16788 15.04498 15.81941 15.83856 16.3722 15.06379 14.63805 14.46927 15.33922 14.97973 14.7677 14.36292 14.40749 14.3535 14.94409 14.07708 13.70653 13.48284 13.38661 13.50292 13.67767 14.01494 14.52544 14.1742 14.16313 14.26717 14.5439 15.15425 15.15203 13.8406 14.78687 14.33821 14.05904 17.64581 17.40991 17.76414 17.42642 17.43303 17.76916 15.17314 14.57894 14.3213 17.09504 17.5128 17.64432 17.58666 17.46438 18.31423 19.50937 18.81324 19.70534 18.55299 20.5488 19.16252 15.71463 15.09784 15.49564 14.82835 15.60847 15.99743 16.29346 15.54868 15.47691 15.61643 15.61203 16.50521 16.41049 16.2249 16.26567 15.50536 15.22371 15.45736 16.35782 16.5788 15.36662 15.25707 18.57331 18.60062 15.08081 15.10951 15.09477 15.06285 15.0333 15.09003 15.13247 15.77562 16.81437 16.80673 15.63691 15.28335 15.49112 17.00581 17.41438 17.061 17.41126 17.45889 4.346425 4.456493 4.06156 18.20713 18.20252 17.80178 4.491312 4.229716 4.442464 4.131689 4.025813 3.970382 3.962514 4.121796 8.036693 8.057138 7.92563 8.798798 8.778387 17.48169 22.17012 22.19749 21.91694 21.04389 19.83679 19.27149 18.83532 18.37988 
19.27621 19.05127 19.28283 19.71434 18.33865 17.63312 17.39381 17.65193 17.47013 19.3802 17.29727 17.34233 17.08055 17.09702 17.01853 16.93114 16.83267 17.19574 18.17754 18.27657 18.61733 17.36514 17.16682 17.24359 18.80884 17.94428 17.34197 17.3487 17.3285 17.42436 16.89365 16.85686 17.79454 17.36225 17.20322 18.7833 18.95627 5.295722 5.61759 5.596664 5.594127 18.97818 18.94863 18.46171 18.98343 17.66702 18.28914 18.62148 5.682189 5.571778 5.352579 5.420181 5.299937 5.269409 5.16008 5.456904 5.400173 15.64683 15.33594 15.36976 15.32343 15.32658 15.04634 16.49815 15.31281 16.15885 15.83797 15.67148 15.60847 15.83654 17.19609 15.99248 16.42575 15.99558 15.77594 15.11983 14.9797 15.14085 15.99725 16.13199 16.07225 15.08339 15.20695 15.70573 14.89343 15.28356 15.48592 14.16588 14.49445 13.99595 13.83014 13.66028 13.58109 13.49199 13.57193 13.81544 15.32743 15.50994 14.80118 14.71343 14.19621 14.46104 14.84409 14.14076 13.86238 13.82294 14.19446 14.41902 14.66178 17.18406 16.93369 16.96039 14.9888 15.66696 14.77876 14.76956 15.10414 14.41584 18.21356 17.31124 18.1241 17.52601 18.48534 18.60875 19.66238 19.47121 18.23411 19.0137 19.84073 16.17428 15.0224 15.69148 15.23308 15.21327 15.15043 15.68402 15.70285 15.5122 15.08482 15.63506 14.98003 15.9488 16.11941 15.52382 15.72745 14.99424 14.97214 15.01629 15.04079 15.14656 15.80645 19.26786 20.12093 18.60162 16.60818 15.05129 15.07812 15.04114 15.07407 15.13964 15.10524 15.08883 15.20129 15.33836 15.19164 15.22358 15.30993 17.17441 17.18761 17.87229 17.71578 18.21401 17.48944 4.471262 4.499882 4.51065 18.19732 4.70107 4.404184 4.225231 4.091691 4.174347 4.024506 4.079488 4.132594 8.036636 8.045396 7.983912 8.352325 7.978561 8.388881 21.18881 21.26889 22.01242 21.40158 21.22155 19.45114 19.29371 18.74056 18.16219 
20.07469 19.27856 19.25829 19.82927 19.70441 19.55871 18.18515 18.81098 18.98307 17.94904 17.25105 17.24403 17.24128 17.29378 17.21258 17.11769 16.99058 17.10278 16.96846 17.36334 18.15397 17.47671 17.28173 17.29063 17.34186 17.90242 17.36765 17.42609 16.9798 17.13074 17.50168 17.56657 17.8433 17.3773 17.21274 18.90362 6.176671 6.097355 5.939128 5.474416 5.627366 5.570156 19.5118 18.55508 5.435411 5.081752 5.509943 5.222733 5.734274 5.807277 5.446061 5.530339 5.575805 5.620682 5.518498 5.500245 5.485911 15.68411 15.59764 15.39272 15.58788 15.28306 15.47167 16.10021 15.53726 15.63786 16.02221 15.99492 16.0232 16.02199 16.90141 15.94676 16.39694 16.00786 15.79298 15.91273 15.12902 15.18473 15.19955 15.52277 14.93591 15.40635 14.64491 14.80028 14.94503 15.28229 14.54597 14.16511 14.00574 13.69917 13.49643 13.50192 13.56876 13.75377 13.99729 14.26694 15.17572 15.2568 15.63323 15.67924 14.43751 14.93637 14.28675 14.43604 14.63846 14.15912 14.25876 14.5139 14.34931 13.99178 14.55418 14.74583 15.37882 15.56449 15.50264 14.56296 15.06295 17.60378 17.34047 17.62602 17.75247 19.29808 18.42765 19.42033 18.50282 19.19984 19.31085 18.8709 19.3489 14.98404 15.07859 15.30927 15.98404 15.6596 15.79043 16.41436 16.11707 15.09079 14.98986 15.52788 16.52651 16.63305 16.64123 15.45322 15.10405 15.10535 15.07856 15.07231 15.8006 15.44596 19.05713 19.60529 18.41644 14.99599 15.04482 15.07356 15.09048 15.10248 15.1421 15.07574 15.71506 15.44842 15.48106 15.84009 15.21181 15.1791 15.40431 17.46916 17.51841 18.95112 18.6828 18.71147 18.7462 4.195124 4.16128 4.322648 4.529704 4.692229 4.674255 4.781118 4.643641 4.303496 4.126582 4.123768 4.106659 4.095697 7.903605 8.442875 8.731726 8.1509 8.201009 8.869993 8.436448 8.993119 22.13156 21.77126 20.05679 19.04511 18.53314 18.26032 
20.11692 19.53173 20.07689 19.56319 19.39758 19.44981 19.33638 19.21801 18.92523 19.3237 17.36303 17.34536 17.34376 17.34488 17.42729 17.25077 17.42177 17.01199 16.97215 17.04385 17.39138 17.38299 17.36787 17.63813 17.51192 17.43016 17.04579 17.06729 17.09495 17.01741 17.49685 17.568 17.6758 17.25127 17.52489 18.61823 5.907297 19.24394 19.31467 19.12195 17.40322 18.98143 17.55723 17.92899 18.37327 18.00445 18.65652 18.49433 6.0401 5.289246 5.698094 5.549871 5.633057 5.720957 5.585521 5.501125 15.70951 15.28743 15.04352 15.2716 15.23889 15.38779 15.46579 16.02865 15.01978 15.44139 15.16606 15.67206 16.26525 16.21626 15.96721 16.63055 16.4048 15.18389 15.78806 15.85095 15.11529 15.37737 14.86767 14.96289 16.75165 15.47411 14.34989 14.33349 14.30971 14.38571 14.3596 14.31952 13.81253 13.52141 13.42332 13.56912 13.88562 14.48983 14.56734 16.08583 15.06086 16.47725 16.09761 15.87796 14.679 14.45673 14.57308 14.37364 14.55369 14.08845 14.51508 15.43661 14.03747 14.47586 14.90541 15.25561 15.13902 15.18912 15.22049 14.57024 14.54448 14.60626 17.79975 18.76939 19.29215 18.8333 18.78827 18.2902 18.40652 18.38395 19.94841 18.92144 18.50271 14.87388 15.28041 15.62613 15.28116 15.35276 16.27469 16.20598 15.53773 15.68226 15.78387 16.06595 15.09314 15.62804 17.18319 16.70796 15.39538 15.49838 16.06008 15.34458 15.10865 15.48084 19.68857 19.62174 18.97781 15.22677 16.66594 15.09125 15.11355 15.06085 15.06412 15.02984 15.47541 15.04282 15.13111 15.18085 15.24179 15.24104 15.32288 16.19479 18.69823 19.00639 17.64558 18.61824 18.70515 4.500438 4.523056 4.510233 4.326034 4.510422 4.677433 4.658087 4.66122 4.198751 4.179301 4.122237 4.266738 4.277156 8.049256 8.001698 7.91598 8.334448 8.124384 8.171331 8.110026 8.993587 9.241445 8.827622 20.69976 19.10249 18.73145 18.71789 
19.7011 20.01142 19.17853 18.84695 19.71206 19.26101 19.14056 18.98403 18.7638 19.13141 17.8803 17.90161 17.32487 17.33058 17.28052 17.29618 17.43416 17.40893 17.00011 17.072 17.07333 17.4541 17.46539 17.6008 17.45195 17.48587 17.09964 17.15448 16.98695 17.64575 17.53609 19.13881 18.18953 17.57486 17.57195 19.31013 19.36965 19.44633 18.60731 18.18962 5.543864 18.46355 18.50189 18.66015 18.0632 18.56685 18.55387 5.135681 5.144145 5.363957 5.668375 15.93927 15.22122 16.75617 15.71957 15.69934 15.75611 15.3472 16.69362 15.30274 15.39924 16.10835 15.69896 16.35513 15.5536 15.99592 15.28287 15.36527 16.02153 15.79622 15.32204 16.28284 16.2002 16.28835 15.98162 15.77746 15.10915 15.02516 14.84849 14.38697 15.8395 15.1497 14.1596 14.23471 14.48866 15.54879 15.31147 14.0968 13.8547 13.64436 13.78361 14.07211 14.52934 15.44967 16.13451 16.01209 16.12267 16.41796 14.91503 15.27552 14.55931 14.78658 15.95216 14.82106 14.36152 14.83865 15.21796 14.59211 14.10849 14.93659 14.7782 15.49063 14.51821 15.32306 15.31454 15.06729 15.60839 14.737 15.36809 15.63063 15.33902 14.7174 15.91269 16.02907 15.614 15.60913 15.88695 15.63023 20.21598 14.89522 15.55259 16.51749 16.20064 15.53271 15.71044 15.45437 16.09968 15.61343 15.96562 15.34763 15.5085 15.97872 16.27224 16.67993 16.4968 15.04893 16.11203 15.35081 15.26682 15.83049 19.32392 19.86636 16.5979 15.92666 15.6056 15.12998 15.07412 14.97778 14.98163 14.99411 15.02117 15.15271 15.19782 15.18564 15.26035 15.29319 15.48845 15.95564 17.32618 17.83974 18.91173 18.83396 18.82074 4.236699 4.493992 4.258962 4.430414 4.48529 4.669805 4.399023 4.670411 4.287766 4.22225 4.222585 4.290635 4.476532 7.789637 7.98353 8.061769 7.837499 7.860819 8.228775 8.898686 8.879075 8.558376 8.997208 8.500605 19.5446 19.1355 19.06395 
19.20565 19.63282 19.09167 19.17297 19.72565 18.48279 18.57826 18.64993 18.98722 19.30511 18.84855 18.65797 18.92691 19.16702 17.24697 17.52821 18.0571 18.27809 17.47994 17.02073 17.03042 17.04776 17.51221 17.54779 17.15098 17.3667 17.23334 17.09319 17.24286 17.90473 17.50521 17.57976 17.11502 17.28528 5.33374 5.456511 5.804677 5.34734 5.602005 5.574967 5.847718 19.39668 18.88408 19.28762 19.20673 5.393585 5.45459 5.459497 5.524282 5.275218 15.8815 14.92468 15.98929 19.4228 18.87312 19.13763 15.79156 15.59867 16.18041 15.57928 16.43769 16.15984 15.85821 15.72211 15.74542 16.93915 15.58564 15.64053 16.8796 16.3627 15.91718 16.44123 15.57766 15.80975 15.81785 15.82601 15.78757 15.22764 15.27166 15.02533 14.58567 14.59213 14.20697 14.4708 14.2902 14.52082 14.36146 14.19947 14.26739 14.60018 15.09738 15.53347 15.15001 16.19119 15.67258 15.08598 15.47556 15.70488 14.8663 15.5211 16.05543 15.1967 15.52799 14.65868 14.41538 16.05721 15.59569 14.31199 14.39615 14.83273 15.49072 15.18454 16.21847 14.67852 15.96703 15.42797 15.31469 15.09976 15.20079 16.00093 15.0499 15.84621 15.90619 16.00909 19.21352 19.12045 15.39614 19.79138 19.13754 20.21927 18.50447 16.44963 15.64846 16.81258 15.51633 15.6045 16.15976 16.85269 16.94677 16.5015 15.91538 15.69004 16.65802 16.85894 15.70964 16.21252 15.74447 15.38909 15.17629 15.15545 16.66509 15.83998 16.5654 15.86418 15.11447 15.13733 15.03745 15.01616 14.98963 15.03317 15.01511 15.11702 15.12214 15.22239 15.11242 15.24721 15.26039 15.76716 16.951 18.78077 18.82793 18.39503 18.41401 18.18348 18.17057 4.420121 4.408885 4.492468 4.408321 4.37527 4.674585 4.655127 4.633769 4.625376 4.450307 4.675059 4.197286 7.901382 7.997391 7.973918 8.267018 8.356095 8.874238 8.852925 8.170914 8.30719 8.402116 20.56784 20.42289 19.57597 
18.98362 19.2336 19.3763 18.97566 18.88984 19.67053 19.02596 17.77357 18.39683 18.98391 19.55997 19.07904 18.71355 17.8057 17.49935 17.55273 19.00292 17.5723 17.41838 17.96316 17.50864 17.59167 17.33497 17.2018 17.24423 17.18558 17.08186 16.97744 16.94341 17.47796 17.31611 17.28044 17.62045 18.50538 5.525732 19.43536 18.86926 18.24422 18.37575 19.11491 18.9444 18.06828 18.30507 18.22777 19.20339 6.19163 5.799595 5.599395 18.79467 18.05025 18.12991 18.53428 18.33415 18.21084 19.2075 18.33849 19.07271 19.07941 15.62592 15.5855 15.7457 16.31411 15.0998 15.32874 15.84421 17.04819 16.02909 16.39463 16.35697 15.94889 16.19776 15.7238 16.34063 15.76058 15.67742 15.58838 15.33706 16.10859 15.53613 15.96627 14.69621 14.80582 14.51442 14.63264 14.46979 14.47203 14.5314 14.79227 14.60463 15.08213 15.36666 15.50613 16.33091 16.22402 16.33672 14.79691 15.6612 15.53897 15.49821 15.08231 15.22656 14.61206 14.47834 14.61529 14.44412 15.01041 14.83241 14.8582 15.07021 15.58421 16.19436 16.03879 16.28763 15.39024 15.5201 15.50177 14.65077 15.62602 14.82739 15.81561 15.25982 15.30787 15.59499 19.32318 19.18319 19.59342 18.44072 19.72367 19.95937 18.79856 18.50475 15.68394 16.95407 15.78129 15.43503 15.61777 16.37299 16.90559 16.27851 16.29899 16.92237 16.84051 16.84237 15.81359 15.83721 15.73392 16.74127 5.27386 5.068782 15.22139 15.35916 15.45231 15.10482 15.52418 15.5045 15.05452 15.13061 15.10949 15.10274 15.04169 15.07773 15.019 15.07288 15.05881 14.9805 15.04918 15.15358 15.2093 16.53823 17.25475 18.85445 18.9403 18.95973 18.18734 4.42302 4.263702 4.033086 4.502762 4.710989 4.681442 4.674606 4.507935 4.432231 4.657278 4.670151 4.438822 8.992751 8.130397 8.228972 7.803926 8.050055 8.920929 8.904755 8.901768 7.868098 8.11149 8.395564 21.51412 19.42245 18.64304 
18.66199 18.22088 18.32299 19.68151 19.78395 19.66683 19.63448 19.3509 19.16518 18.22215 18.98952 18.36625 19.14641 17.88071 17.72489 18.82946 17.87697 17.30431 18.08722 17.66941 17.3021 17.67553 18.1062 17.17739 17.78897 18.71544 18.24127 18.5051 17.9497 18.51334 19.57506 19.46989 19.43198 18.5407 18.0608 19.81066 18.66575 18.65788 19.54562 18.68925 18.14307 18.2747 19.92468 18.75926 19.32779 18.41037 18.42215 19.45164 19.23456 19.21247 18.92115 18.95518 18.97763 18.54579 18.33717 18.40557 19.48686 19.12514 19.39282 15.35627 16.22149 16.41257 15.5758 15.30847 15.61311 16.08387 16.12118 16.07742 16.22125 16.86586 15.91402 16.08456 16.08573 15.62917 15.83032 15.68802 15.64407 16.18252 15.59648 15.08957 14.60448 14.68731 14.73396 14.71831 14.7411 14.93992 15.73702 15.45441 15.00369 15.32413 15.15435 16.36021 15.25829 16.40152 15.3131 14.96117 16.22801 15.27163 14.71356 14.80003 14.75776 14.98992 14.70067 14.65376 14.80686 15.17684 15.69401 15.79201 16.06193 16.04112 15.86706 15.63653 19.25904 15.14898 15.29486 15.8263 15.95254 15.68562 15.89087 15.39536 15.70067 15.36697 15.67089 15.64131 19.48251 19.6871 18.8613 19.85975 19.87799 18.26814 16.72941 15.41127 16.53145 16.24578 16.71163 16.12903 16.19034 15.21191 17.00605 15.65026 15.6617 15.5461 15.68483 15.09637 15.14256 15.17847 15.70702 5.759413 15.71222 15.12138 15.19009 15.2203 15.12191 15.60192 15.83362 14.90524 15.07725 15.07097 15.07086 15.0616 15.07054 15.0961 15.04605 15.10256 15.0736 14.95985 15.06517 15.13362 15.45587 16.36292 18.14127 19.0968 18.29713 18.21608 4.421346 4.419032 4.214726 4.514399 4.645278 4.378592 4.377513 4.385921 4.718775 4.533854 4.693409 4.626281 4.454238 4.429102 4.637207 8.228973 8.155742 8.53968 8.594822 8.947249 8.043223 8.390193 8.888543 9.107748 20.02236 18.36117 
18.58688 17.61837 17.56482 17.66638 17.91799 18.8113 19.56687 19.62702 19.6501 19.02269 19.4082 18.15979 18.63941 18.33138 17.88976 18.51254 17.7161 18.64499 18.97723 17.71863 18.33813 19.01269 19.99022 18.7339 18.71923 18.3672 18.15847 19.09936 19.1819 19.03409 18.74108 18.74659 18.94713 6.28679 18.72787 17.99545 18.06327 18.73828 18.9234 18.84302 17.66689 18.3037 18.82842 19.05106 18.4323 19.851 19.40305 19.79176 18.90775 19.29993 18.45021 18.19098 18.05496 18.32477 18.58932 19.31786 19.70005 18.64996 16.26177 16.28492 16.36979 16.44338 16.46718 16.42688 16.49848 15.83332 16.06285 16.58927 16.45494 16.85914 16.45173 15.6581 15.76754 15.28666 15.59543 15.89877 16.06688 15.14872 16.05949 14.8694 14.56346 14.60092 14.67403 14.8845 14.93398 15.04877 15.30029 15.29755 15.26894 15.92477 15.78929 16.30931 15.73785 15.29338 15.79498 16.48025 15.82316 14.83985 14.83686 15.43855 15.53454 15.00583 15.34631 16.05764 15.01186 15.4467 15.74512 16.04712 14.81235 15.39509 15.89219 20.1547 16.12072 16.20007 15.27296 15.10121 15.32486 15.63862 15.63126 15.12855 15.47247 14.94629 15.27687 15.98335 18.45907 18.49342 20.35117 16.53886 16.76529 16.17908 16.22977 16.50292 16.72839 16.91901 16.16111 15.90808 15.8216 15.50268 15.30072 15.28269 15.17057 15.17375 15.49105 15.78962 15.80946 16.1863 16.14946 16.12314 16.13965 15.43154 15.42592 15.19297 15.16961 16.04975 15.25341 14.97755 15.05414 15.00118 14.94069 14.82512 14.97864 15.12548 15.10016 15.0277 15.01987 15.06388 15.1265 15.17426 15.17632 16.33222 18.31879 18.24115 18.5178 18.20296 4.424683 4.40776 4.41393 4.439611 4.65502 4.586874 4.706608 4.724472 4.811986 4.652232 4.488465 4.456706 4.965088 4.383905 4.812524 8.470984 8.30477 8.167654 8.434963 8.990682 8.337097 9.253031 8.943558 9.020211 19.64584 18.48059 
18.37693 17.78929 17.44844 17.5411 18.12842 19.32414 19.0868 20.1101 19.35786 18.35071 18.10662 17.48524 18.13851 19.22436 19.30798 18.97607 18.54314 18.47482 18.38786 17.48428 18.16297 19.34038 18.96809 20.17307 19.71648 19.63109 19.69881 19.32548 19.54671 18.83135 18.76149 19.47797 18.76413 6.8123 5.948979 18.55732 18.7569 18.99216 18.02141 18.18386 18.87527 18.63475 18.03472 18.34947 18.72134 19.25093 18.29657 18.89747 18.98779 19.35512 19.07581 19.12339 17.9881 18.04121 18.4455 19.46153 16.00183 15.70361 15.72598 16.00498 15.699 16.71561 16.90273 16.79072 16.59845 16.04717 15.8521 16.12172 17.1337 17.08535 16.53222 16.53026 15.80331 15.4615 15.68987 16.15091 14.69401 14.7001 15.15533 14.68174 14.62284 17.5101 18.81888 18.17696 14.97051 14.9883 14.96251 15.3902 15.05807 18.52651 15.80657 15.97255 16.12598 16.49361 15.75863 15.93131 15.53323 14.85315 15.31189 16.31989 16.18408 15.28154 15.29881 16.29645 15.49397 15.45771 15.16358 15.59903 16.10818 15.16019 15.91341 15.59941 15.71564 15.68326 15.28143 14.77797 15.11185 15.13819 15.5841 15.51372 15.11091 14.93983 16.26505 16.62699 15.43141 15.42827 15.65517 15.67019 15.91727 16.60766 17.14426 16.78047 17.11363 16.05582 16.2311 15.63643 15.26343 16.04117 15.31842 15.20886 15.87032 15.30848 16.06618 16.12296 16.15601 16.17261 16.1561 15.89197 15.44806 14.95966 15.03057 15.18361 15.18086 15.11991 15.05036 15.04772 15.0687 15.01986 14.58453 14.63061 14.8254 15.03374 15.01716 14.92822 14.96897 15.09482 15.13757 15.2322 15.33308 16.6239 17.53129 18.61047 17.51389 4.247131 4.399105 4.411804 4.416881 4.429754 4.632406 4.432068 4.342803 4.509185 4.708755 4.752227 4.742401 4.704096 4.491185 4.230133 4.444128 8.896223 8.042933 8.286534 8.650065 9.008493 8.385345 9.230989 9.322382 9.021455 20.21906 18.79743 
19.86444 18.39709 17.77951 17.59969 17.60473 18.52897 18.61039 19.01366 18.14728 19.35605 17.77853 17.5133 18.28937 19.0933 18.10192 18.59845 18.44683 18.18848 17.91474 18.09345 18.88 18.84192 19.09707 18.67117 18.89734 18.85319 18.54235 18.12859 19.76069 19.86244 19.23088 18.06403 17.94692 5.920949 5.52648 17.77634 18.6717 18.62834 19.1508 17.55867 17.56655 17.5112 19.38372 18.96213 21.06442 18.8895 19.02594 18.89787 18.75928 19.42332 19.5798 19.09368 19.16425 19.22741 19.44542 16.52187 16.51012 15.31371 15.53649 15.8272 16.62579 16.14557 16.2466 16.89267 16.89629 16.80468 16.62053 16.04642 16.94599 16.61689 15.77391 15.96972 16.20079 15.96271 14.94895 14.65728 14.65608 15.17455 14.98323 14.7128 14.5485 19.56384 18.95029 18.00136 17.99955 15.00481 14.93585 15.33538 15.25538 15.2665 15.6396 15.7458 15.69738 15.04932 16.48014 15.92119 15.9722 15.89945 15.47618 15.76172 16.1715 15.31796 15.60736 15.70003 15.80068 15.69657 16.17888 15.5603 15.65581 15.53733 15.14449 15.81388 16.01929 15.7241 15.81782 14.86607 15.51007 15.54341 15.392 14.80751 15.26048 16.31378 16.38722 16.10962 15.71494 16.13782 15.61875 15.58578 16.45691 16.77472 16.72532 16.78175 16.19975 16.89754 15.21383 15.71469 16.72582 16.60165 15.88344 15.18853 15.77686 15.75917 15.02123 16.12278 15.49865 15.91545 15.59581 15.13178 15.10401 14.98999 15.0502 15.13195 15.16114 15.143 15.10965 15.13885 15.1307 15.05508 14.79648 14.68793 14.71237 14.78039 14.9089 15.05063 15.09245 15.17849 15.26158 15.42701 15.69291 16.9114 18.67824 18.58357 4.763133 4.430567 4.391623 4.160965 4.407328 4.418936 4.607747 4.637208 4.35143 4.310795 4.508801 4.747873 4.57604 4.734599 4.36474 4.29127 8.012781 8.240633 8.032475 8.307912 8.589163 8.988688 8.965094 9.064962 9.354219 8.796747 8.849951 19.17852 
19.13202 19.93381 18.70451 17.9143 17.82973 18.06573 19.34519 18.42822 19.57512 17.81599 17.41375 17.60942 17.61681 18.40444 18.28891 17.7892 18.96605 17.91672 17.76492 19.32888 19.34269 18.62708 19.32557 18.21975 17.71062 17.82583 18.53187 19.16965 19.50919 17.70879 17.85728 17.90162 17.83448 5.74681 5.454772 18.44283 18.72286 18.96791 18.24677 17.47921 17.41451 17.52676 17.6027 18.79283 19.82027 18.73594 18.81415 18.93283 18.76977 18.91015 19.74402 19.62529 20.14252 19.23182 15.82957 15.88909 16.46471 16.39631 16.84043 16.60329 17.02527 15.83206 15.91774 17.04492 16.41875 16.91815 16.90591 15.98534 16.44826 17.24623 16.23785 16.66763 16.19372 16.14378 14.98532 14.62209 14.97018 15.14461 15.93274 15.08679 14.60612 18.51728 18.92378 17.90249 18.0224 15.28325 15.59288 16.06845 15.44188 15.32205 15.64812 16.37965 15.36902 15.00696 16.42105 16.42224 15.30766 15.45224 15.72955 15.79451 15.58061 15.5315 15.46413 16.50094 16.77611 15.62281 16.14981 15.67994 15.53349 15.22651 15.03753 16.32489 15.24753 16.63912 16.55001 14.93976 16.41747 16.34945 15.22494 15.14393 16.11468 15.36651 15.92101 16.46304 16.6915 15.40069 16.27176 16.59266 16.735 16.37955 16.78588 16.78495 16.17846 15.22602 15.73966 17.45453 16.63277 16.766 15.79196 15.16952 15.12536 15.05927 15.4848 15.19666 15.00936 15.07535 15.11353 15.08221 15.0291 15.00211 15.05387 15.08451 15.08843 15.07889 15.04273 15.11185 15.09092 15.02038 15.00092 14.77932 14.7747 14.90998 14.92389 14.9683 15.23827 15.30099 15.36855 15.57518 16.36014 18.66399 18.9875 18.24753 4.502507 4.385127 4.381958 4.405009 4.115331 4.510092 4.296631 4.640701 4.528148 4.288665 4.422648 4.715692 4.722982 4.70873 4.510046 4.434972 8.224808 8.579061 7.892288 7.930207 7.944814 8.140496 8.242809 8.170965 8.468496 8.960582 8.548952 19.47622 
19.41158 20.20772 20.59558 19.75829 17.88053 19.07167 19.24579 18.61108 18.19771 17.89315 18.5301 17.90216 17.49454 17.96509 18.51458 18.61994 18.75052 17.93281 18.24157 18.4601 18.65157 18.30435 17.67197 17.57101 17.37462 17.25805 18.05605 17.71077 18.15023 17.68994 17.38041 17.75011 17.76857 18.88191 18.80515 18.59055 18.56476 17.59828 18.07243 17.42725 17.38239 17.29433 17.60282 18.29704 18.43989 18.57131 19.31934 18.82639 19.13534 19.07864 19.06315 19.52593 20.18085 15.81228 15.88712 15.94156 15.82563 16.34266 17.13412 16.92787 16.99738 15.88319 16.26805 17.00774 17.16407 17.15521 16.62887 16.87744 16.49892 16.52916 16.56967 15.81779 16.0811 15.76746 15.65362 14.74961 15.39847 15.52331 15.29766 14.8307 14.44418 14.93131 19.4609 15.85819 15.19734 15.52231 15.98634 15.67912 15.72147 15.90678 15.3583 15.35272 15.18128 15.12027 16.50947 16.46658 15.93384 15.34228 16.5731 15.42359 16.1463 15.55 19.46316 18.60404 15.26094 15.88858 16.40247 15.6159 15.23813 16.16664 15.11925 16.20308 15.31405 15.12524 15.27586 15.28762 16.41613 16.15686 19.18887 19.18752 19.06873 18.46683 15.35015 16.31423 15.97144 15.96218 16.86955 15.90111 17.00645 16.86671 16.21368 16.29604 16.08162 15.52687 15.54001 16.1966 16.15272 15.14377 15.36674 15.07257 15.05249 14.9857 14.95609 14.97939 15.44334 15.04682 15.06441 15.01701 14.98131 14.9657 15.03066 15.08336 15.01148 15.00577 14.98658 15.00979 14.99947 15.01067 14.97773 15.28461 14.89466 14.83237 14.50261 15.03484 15.21958 15.2832 15.21404 15.62593 18.37787 17.63342 18.95061 4.579972 4.435816 3.960891 3.938889 4.389724 4.070129 4.046657 4.196462 4.29602 4.282471 4.31575 4.352278 4.414537 4.688609 4.733688 4.56006 9.004903 8.908568 8.900773 7.906876 7.955724 7.914983 7.864193 7.786778 7.756959 8.454348 8.86736 8.617277 19.68893 
19.8792 18.28584 18.97241 19.54902 19.10451 18.01363 18.19399 18.07154 19.33933 19.06007 19.62426 17.81377 18.2167 18.62875 18.44694 18.64203 18.89042 19.00671 19.56378 18.44581 19.55604 17.81762 17.73998 17.71814 18.13092 18.54763 18.57604 17.68327 17.65745 18.83199 17.33939 18.86614 18.75375 18.79343 19.01285 18.6204 18.01365 19.05136 18.98607 17.38531 17.37424 17.78044 17.73707 17.43592 17.64306 18.46155 18.77876 19.00564 19.68802 18.19762 18.05647 18.74106 19.65257 18.90595 18.98402 15.52685 15.32157 15.4297 15.69957 16.72778 16.51445 17.34998 17.08605 16.11851 17.6923 17.32429 17.04394 16.6588 16.1414 16.59234 16.56323 15.99312 16.32117 15.95994 15.7191 15.84808 15.60446 15.04553 15.04957 14.9042 14.62172 15.17571 16.21356 16.12426 15.36238 15.72512 15.68635 15.64643 15.25531 14.99159 14.89526 15.78966 15.86854 15.51058 16.20618 15.75225 15.97821 16.64556 15.91234 16.15936 15.90566 16.3003 16.34673 15.39927 16.31855 15.70141 15.53272 15.25834 15.48167 16.12185 16.01324 16.32368 15.29009 16.34179 15.60697 16.48666 15.6136 19.34195 19.29235 18.94634 18.84739 18.73738 18.28778 15.59506 16.36491 16.88416 16.09797 16.8569 16.87109 16.42688 17.30861 17.29983 17.32645 15.20716 15.15339 15.35516 15.3631 15.32075 16.23915 15.34978 14.93676 14.93818 14.93883 14.96402 14.97196 15.01908 15.0126 14.94726 14.91978 15.14752 14.97622 14.97853 14.95685 14.9079 14.89126 14.95241 15.00652 15.04849 15.07398 15.07541 15.01912 14.75401 15.14259 15.20032 15.18525 15.09688 15.33366 16.27034 18.63193 17.60711 18.73591 16.8943 18.4419 17.43517 17.42835 17.06598 4.18134 4.206945 4.166057 4.258317 4.281098 4.355026 4.361309 4.346058 4.504817 4.759181 8.476161 8.889556 8.872955 8.542083 8.151571 7.972921 8.01594 7.957169 7.898275 8.168859 8.483363 9.475987 21.22271 19.79447 
18.16916 18.3506 18.89844 20.58808 19.42105 18.33749 17.87271 18.2582 18.94134 18.76777 18.88975 18.34395 18.24274 18.50341 18.59619 18.78804 18.54439 17.48874 19.01674 19.0717 17.95765 17.93009 19.15453 18.07216 17.98461 17.52738 18.96696 17.35134 18.78152 18.51505 18.78595 18.01736 19.10931 19.11174 18.77743 18.88295 17.96657 18.18142 18.81019 17.53569 17.36259 17.68842 18.43555 17.43448 17.28675 18.00935 18.61328 18.39989 15.13238 18.00787 17.87157 19.00463 18.09184 19.10422 19.02306 18.42227 18.32395 15.46647 15.75106 16.9999 17.11463 17.08965 16.83381 17.3641 17.23802 17.27997 17.02173 16.2458 15.7532 15.79541 17.12935 15.94016 15.74073 15.37795 15.33849 14.8847 15.78839 18.4345 19.23423 15.6087 15.61318 15.63739 15.19692 16.04589 16.10818 16.17028 15.11235 15.67673 16.18627 15.00697 15.73246 16.70175 16.03903 16.3348 16.27498 15.59013 16.03571 15.54922 15.92506 16.64971 16.85118 16.09559 15.61358 15.38179 15.70489 16.37049 15.70622 15.24218 15.34737 15.96311 16.52716 16.27859 15.23858 19.17216 19.6628 18.85758 19.31083 17.92384 18.49359 17.87954 17.95739 17.97195 18.40469 16.48484 16.79298 16.16833 15.39703 15.47521 17.31136 17.25296 17.02284 15.39578 15.14743 15.12261 15.41421 15.37059 15.3265 15.60137 15.65399 15.25992 15.10316 14.89805 14.90954 14.92704 14.94839 15.39246 14.94436 14.92195 14.94275 14.92108 14.88158 14.812 14.87401 17.73724 17.78354 14.76117 14.85775 14.8564 15.02945 14.99035 15.00232 14.95478 14.71912 14.99756 15.06775 15.12265 15.43909 16.0222 17.04252 17.32129 18.26281 16.44909 16.46409 16.66738 17.03738 16.73393 4.09491 4.102483 4.096731 4.283596 4.309246 4.325632 4.39739 4.30016 4.485107 9.017868 9.068559 8.908797 8.917012 8.923598 8.388153 8.255457 17.00533 8.086929 7.984421 8.469034 8.341875 9.347738 8.697617 20.87259 
18.14268 19.76972 19.4928 20.55666 19.73198 18.78663 18.9893 18.38267 18.85982 18.12221 19.27768 18.15001 19.11894 18.012 17.74977 17.94706 17.6609 17.65752 18.78579 18.22698 18.92826 17.90533 18.15905 17.92966 17.92296 17.57874 17.70447 17.98874 18.88823 18.96119 19.18065 18.07995 17.65879 18.34529 18.25574 19.07134 18.204 18.95607 18.71933 18.89944 17.35516 17.29688 17.23596 18.68922 18.39809 19.14824 17.82186 17.90556 14.72521 17.54288 18.01296 18.3716 17.6908 18.04115 18.30454 18.39083 19.82586 16.949 17.42823 17.00648 17.17085 17.12339 17.25407 17.5709 17.6393 17.49099 17.25364 16.94717 16.22132 17.16152 15.81248 16.06559 17.09933 16.19445 16.14008 16.02131 18.74235 19.06831 19.07474 15.58381 15.35409 16.14702 15.33034 15.19254 16.23144 15.27964 15.8508 15.62015 16.1996 15.48014 16.83495 15.47101 15.52568 15.30147 15.49351 15.73645 16.0922 15.07983 15.58455 16.76057 16.74953 16.83136 16.18189 15.56384 15.5017 15.95765 15.52624 15.09797 15.51632 16.41887 16.25279 15.23092 19.20699 19.39635 18.95366 19.27384 15.17527 14.98094 15.35048 17.86337 18.09071 15.01595 19.13907 19.3299 15.91454 15.46482 15.27974 15.2632 16.19553 17.24114 15.23978 15.08651 15.23729 16.12275 15.68622 16.32619 18.76973 18.84862 15.76641 15.52769 14.85147 15.13631 14.79093 14.8784 14.95951 14.92352 15.17429 15.80324 14.8554 14.85982 17.712 17.69366 17.69759 17.73038 17.66443 17.78202 14.48207 14.69007 14.639 14.66164 14.70245 14.88552 15.00014 14.98792 14.94174 14.817 14.87482 15.80404 17.27048 18.34063 17.96908 17.53095 17.15656 16.94395 16.5201 16.56962 16.55785 4.198267 4.198289 4.362935 4.248129 4.439381 4.378428 4.361892 4.468881 8.797795 9.073176 9.081248 8.945092 8.63031 17.70946 18.56131 18.60044 8.233206 8.286952 8.666515 8.904429 9.004404 8.834354 21.38544 
18.19118 18.36791 19.08901 20.5401 20.07903 19.94508 18.8574 19.10744 19.36349 18.21499 18.44473 19.14287 19.12951 17.74991 17.60991 17.58705 17.71415 18.57884 18.95815 17.42494 18.19333 6.860051 19.01904 17.63911 17.84405 18.29311 19.6503 19.12901 19.11692 18.12002 18.04504 18.03987 18.19642 19.23839 18.84003 18.78869 18.61004 18.95842 18.96576 18.53464 18.89575 17.97751 17.21481 18.65976 17.17438 17.52093 17.28355 17.56705 14.63504 14.93742 17.87489 17.89352 17.63468 18.05679 18.31559 18.48754 20.08612 19.15152 19.49419 20.65327 18.77048 16.87327 17.40217 17.59006 17.06614 17.42688 17.42746 16.93742 16.39252 16.10472 15.8255 17.25982 17.02708 16.28082 15.59468 19.76017 19.82357 18.31123 19.51738 16.28252 16.27853 15.77061 15.6977 15.73506 15.56911 16.30429 15.38792 15.16926 15.51578 15.79881 15.78521 16.48306 15.42838 15.21253 15.4784 16.27857 16.56921 15.61036 16.92096 16.14325 16.74761 16.72265 16.1339 15.99514 15.67281 15.8769 15.99629 15.66368 16.41122 16.62568 16.29268 18.31993 18.71032 19.42702 16.03599 15.65292 15.32759 15.06467 15.42017 18.60821 15.42204 15.95924 15.95481 15.32124 15.38002 15.35749 15.70811 15.58997 15.35622 15.25014 15.46031 18.88474 16.14668 16.31232 15.28815 18.77842 18.51372 18.46645 15.88719 15.23596 15.16864 15.08421 15.32106 15.09888 14.9417 14.97235 15.07459 15.52663 15.0611 14.8227 17.66913 17.62417 17.66364 17.58849 17.73922 14.62228 14.55791 14.51531 14.46665 14.27149 14.44397 14.72335 14.85507 14.79817 14.70898 14.81851 14.61738 16.18545 18.1188 18.60031 18.13025 17.46395 18.12128 18.15017 18.19814 18.49866 17.34633 4.157486 4.703445 4.718317 4.50063 4.494761 4.529038 4.703018 4.438822 8.551833 8.442276 8.646667 8.560659 8.567317 18.53722 17.60794 18.58753 8.621837 9.103096 8.711354 8.75265 9.029881 14.16631 21.63408 
18.53969 18.27236 18.6891 19.90085 19.3308 20.00934 18.59874 18.85748 19.4686 19.40626 19.5281 19.534 18.46674 17.89234 17.6811 17.95592 18.49734 17.92763 18.26474 17.91553 17.92289 7.18865 18.16992 17.49457 18.85272 18.67747 19.7931 19.7721 18.30019 18.81221 19.02186 19.08079 18.06424 19.10463 18.35766 19.54302 19.02516 18.98682 18.24905 18.9566 18.92352 17.68135 18.70296 18.58927 17.84209 15.13633 18.06326 17.53185 14.63318 14.70341 17.54973 17.81255 17.58235 17.86225 19.35454 18.8263 20.50019 18.93221 19.12244 20.77036 20.04651 16.38711 16.04823 16.16801 17.47841 17.96708 17.40069 17.41755 16.22269 15.97489 16.01261 15.99677 16.62428 16.22285 20.09136 18.61986 19.58708 19.70268 15.89975 16.39328 15.83759 15.63264 16.40836 16.4335 15.32481 16.77683 15.6379 15.78701 16.22405 16.21231 15.43121 15.69316 15.29402 15.27931 16.37816 16.1779 16.19454 16.38158 15.6488 15.84137 16.52403 15.86503 15.96064 15.88658 16.2604 15.31827 15.64396 15.89293 15.91999 15.96274 16.0623 19.47053 19.65355 19.81307 18.66005 18.5922 18.63186 18.26036 18.61528 19.44999 18.77006 15.30708 15.71292 15.57524 15.39079 15.37619 18.57219 18.71711 19.80064 16.0486 16.22884 15.87624 15.93775 15.99313 15.37372 18.26227 18.45022 15.76981 16.22622 15.52567 15.20763 15.26148 15.12355 14.85645 15.02289 14.99416 14.98574 14.86802 15.11251 17.77899 17.67232 17.65062 14.71444 14.58332 14.64622 15.00401 14.5524 14.50434 14.23105 14.31964 14.40958 14.65603 14.79639 14.66633 14.59316 14.73972 15.25847 17.01719 18.11132 18.82572 18.79352 18.77032 18.76501 18.30829 17.42749 17.99129 16.59277 4.242573 4.248718 4.424021 4.635777 4.648483 4.683944 4.543982 4.627538 9.09139 8.34198 8.464767 8.827331 8.556214 8.973317 8.351257 8.481491 9.071905 9.075379 8.565708 8.586346 8.849575 9.342505 21.61235 
19.97492 18.53722 18.30116 19.10682 20.52845 20.25309 20.02095 18.24442 18.18185 18.07083 18.0001 18.55098 19.37906 18.32953 17.87601 18.37567 18.91944 18.10932 18.83893 18.33619 18.46949 19.17837 19.13174 18.38413 17.99545 18.21725 18.71674 18.75446 17.92446 19.42363 18.61865 18.86721 19.26567 19.78416 18.47128 19.07808 18.98206 19.15153 17.96333 19.13519 17.88558 17.6898 17.99804 18.63432 18.55007 18.50595 18.83279 17.96815 14.66848 15.04973 18.27523 17.74839 18.30053 17.6632 18.35684 18.71242 20.18632 20.55707 20.02728 19.15158 19.10559 15.87543 16.65108 17.97177 17.3886 18.01093 17.41593 17.16191 16.505 17.03237 16.33359 15.67495 16.58394 16.77117 19.81831 18.84788 19.07436 15.88963 16.9956 16.6167 16.72463 16.53707 16.48102 16.52786 15.57698 15.58174 16.15468 15.66965 16.18054 15.48718 15.44671 16.0823 16.05126 16.15497 16.30753 16.29072 15.48726 15.34794 15.84119 16.08682 16.48438 16.46891 16.61259 16.23249 16.26066 16.28535 15.96468 15.91203 15.9573 15.88754 19.22715 19.43268 19.27681 18.45012 19.54169 18.55446 18.44412 18.05424 19.5753 19.87505 18.66743 18.42023 18.6093 18.57865 18.37911 20.93205 18.33891 18.87562 16.52979 16.5226 15.58419 15.63458 15.57654 15.44383 15.39876 19.17589 18.60198 15.69742 15.95739 15.06926 15.28909 14.83331 14.84885 15.23602 14.99458 14.99525 16.06152 14.86664 14.83494 14.86339 14.85705 14.75626 14.55494 14.52321 14.50934 14.43033 14.46354 14.43923 14.50315 14.53299 14.59505 14.66268 14.69593 14.61854 14.63722 14.87591 15.91999 17.40752 17.84528 18.88984 18.60387 18.48221 18.06989 18.56389 4.440012 18.17152 4.341711 4.124669 16.69913 4.394052 4.626393 4.662796 4.575085 4.819804 4.639542 4.753591 8.352009 8.748168 9.043005 8.279906 8.214543 8.194616 8.23115 8.724029 9.059759 8.806842 8.815008 9.387323 9.169176 21.43617 
20.02201 20.2214 18.3101 20.63782 20.19355 20.4766 20.41607 20.3896 18.35067 18.11812 18.04409 18.02839 18.41017 18.69257 18.90091 19.25294 18.26996 19.16812 18.53498 19.08352 19.03056 18.40458 7.016358 6.840408 18.22719 17.61897 17.95746 19.02174 18.67737 18.2942 19.1042 19.89506 19.92981 19.73236 19.51579 19.41275 19.2188 17.88224 18.05794 17.97227 18.13845 17.86401 17.65854 17.44135 17.47317 18.14421 18.54638 18.3242 17.84819 19.20851 17.70501 18.56913 19.13729 17.8849 18.33555 18.94169 19.18024 20.81878 20.06554 18.93308 15.88345 16.6418 17.72504 16.89124 17.47613 17.33736 17.15763 17.10339 16.98467 16.68176 16.79133 16.75557 15.80443 16.47944 18.62893 18.30106 18.67539 15.90123 17.09968 16.51803 16.51863 16.61208 16.66465 16.44906 15.62344 15.38365 15.42344 16.50339 16.44832 15.71909 15.6478 16.67181 16.69563 16.46256 16.67688 17.03503 16.7885 15.60981 15.92391 16.11601 15.73105 16.61365 16.49839 16.12521 15.68698 15.7366 16.21844 15.90288 19.42887 18.64126 19.21881 19.37759 19.25304 18.08084 19.40708 19.75293 19.8152 19.88155 19.80287 19.92956 19.19757 19.03539 20.25477 19.85969 19.98711 19.38216 18.36393 18.73272 16.67242 15.58059 18.45183 18.23635 19.7529 18.65909 19.65354 19.57628 19.28763 19.61395 16.33467 15.67248 15.26856 15.24829 15.10944 14.92268 14.97948 14.97535 14.9104 14.85206 14.83523 14.90688 14.86406 14.63033 17.37839 14.44649 14.44479 14.40922 14.3954 14.52499 14.60633 14.70415 14.71963 14.84848 14.79555 14.65542 14.74051 15.07735 17.15103 17.85571 18.00427 18.4382 18.78461 18.73248 18.76718 18.09229 18.19972 17.61183 17.27722 16.69028 18.33637 4.372212 4.588287 4.679346 4.733297 4.766826 4.739986 4.745661 8.440105 8.764888 8.911447 8.417708 8.114115 8.135976 8.221243 8.398672 8.538031 9.282908 8.788666 9.293705 8.838368 20.97463 
19.62558 19.65884 20.56932 20.30932 20.01659 20.28575 20.96847 19.94504 18.36845 18.1422 18.09598 18.05485 18.46046 18.41346 18.63875 19.26464 19.27483 18.48462 18.13944 18.30043 19.22011 19.07145 18.16248 18.32033 6.708368 6.976282 18.55348 19.35691 18.30404 18.3598 19.88238 20.16457 20.44395 19.21152 19.95403 17.97145 18.24068 19.34563 19.24258 19.1922 19.10856 19.07685 17.82348 17.82575 18.24074 19.07445 19.06543 19.10092 19.20575 18.74826 18.34179 19.0779 19.14929 19.16153 18.307 18.69576 21.25597 21.43549 20.22346 19.20535 16.39037 17.32849 17.58849 18.02067 17.24991 16.8063 17.15299 17.48992 15.73738 15.93025 16.91485 16.5819 15.44561 15.44885 15.39616 15.74677 15.90649 16.56965 16.51496 16.10213 16.96914 16.69133 16.86842 16.68101 15.56436 16.2882 16.19488 16.38166 17.51798 15.97638 15.42704 16.45103 16.03593 15.95405 15.7102 15.79421 17.05655 15.73125 16.9247 16.17093 15.75498 19.48755 19.81333 19.57263 16.44499 16.43104 16.49363 19.13904 19.21501 18.14105 15.33997 15.85773 18.08003 19.41203 19.73973 19.73335 18.81201 18.81188 20.53944 20.20593 20.23438 18.67551 19.42789 19.93361 20.04774 18.90453 18.35435 18.62899 19.9303 18.70747 18.5569 19.85029 19.49891 19.34675 18.63598 18.592 19.83506 19.13722 15.4356 15.73722 15.93683 15.27845 15.29979 14.90519 15.43971 15.10649 14.93759 14.90529 17.84768 14.92092 14.76282 17.53827 17.4598 17.50374 14.53645 14.55221 14.56063 14.67276 14.83224 14.89848 14.84394 14.94615 14.7664 14.91155 14.90242 15.33523 18.48971 17.40541 17.75136 18.88401 18.11363 18.31191 18.25174 18.53874 18.1106 18.16019 17.45641 18.26331 17.73703 18.79741 4.585413 4.634038 4.64567 4.595413 21.09118 21.23493 20.99161 21.57605 21.30284 21.44861 8.195368 8.610875 8.390289 8.15773 8.486184 9.175141 8.893943 9.326808 18.1951 21.03965 
18.3563 18.17267 19.22197 20.07973 20.56446 20.49068 20.36887 20.27997 18.35917 18.11699 18.10769 18.08841 18.07776 18.29203 18.34749 18.94091 19.45316 19.28838 18.56082 6.977819 6.840373 18.93344 19.04149 18.95667 7.201665 6.983043 7.089331 6.641485 18.02888 18.40813 19.77141 19.82832 20.1281 19.47594 18.12167 19.62788 19.26682 18.80457 18.87227 18.18459 19.23158 19.22631 17.67026 18.04057 19.15823 19.11684 19.1517 19.20517 19.14695 19.28814 19.24137 19.24054 19.26852 17.88406 18.34952 18.85893 19.09309 19.32041 19.33496 20.66549 17.12717 17.55875 17.42941 18.05705 16.38448 16.48763 15.66162 16.1093 16.07978 15.88954 15.90353 15.51723 15.45639 15.86012 16.10268 15.44552 15.48183 15.80447 16.51581 16.25258 15.82006 16.55592 16.19004 16.78479 16.18467 16.75624 16.42376 15.2228 17.18835 16.39717 15.95886 16.47242 16.44977 15.89643 16.45877 17.11522 15.5156 16.0398 16.29853 16.85542 20.12036 19.87595 16.48275 16.52207 19.51811 19.2955 18.41305 20.24188 18.5721 18.19739 18.18681 18.16024 18.19819 18.53812 19.45114 19.42722 18.64665 19.77475 18.85403 20.36729 20.54451 19.22755 19.36526 20.04288 19.02236 18.34652 18.42599 19.01482 19.54948 19.95084 18.64997 18.66718 18.64882 19.01694 18.89071 18.87676 18.64914 18.62863 15.18145 15.70524 15.29449 15.04147 18.29662 17.97744 18.03511 18.0214 17.95691 17.9497 17.91125 17.80638 17.57449 14.67535 17.60087 17.6332 14.70198 14.73081 14.71086 14.78152 15.00843 15.03323 15.1186 15.12556 14.95652 15.08273 14.84605 15.52694 16.96831 17.75359 17.82239 18.45484 18.18882 18.27369 18.03313 18.06086 18.17744 18.13234 17.68385 18.20272 18.23805 18.30032 20.67877 21.07516 20.56087 20.59757 22.38584 20.98909 21.06138 21.23741 21.2454 20.96448 20.447 21.35186 22.35194 20.42719 8.36113 9.154755 9.27916 18.74626 17.26101 17.47249 
17.84024 17.82318 18.19221 18.52173 20.19341 20.04362 20.43666 18.92541 18.57461 18.31589 18.07274 18.05962 18.05314 19.95461 18.086 18.54466 19.69847 18.97482 18.8742 18.77522 17.81253 19.174 19.29555 18.9815 6.992324 7.327926 7.046607 6.776769 17.92186 19.47746 19.24872 19.19571 19.23923 19.66442 19.44477 18.35415 19.15974 18.31912 19.09226 17.76731 19.14247 18.15002 17.72784 18.26239 19.18576 18.48118 18.46919 19.62796 19.42441 19.15363 19.49677 19.53474 18.9194 18.20199 18.35816 18.67898 19.25699 18.91496 18.9648 20.4812 17.17122 16.93994 17.70794 17.59364 15.99835 16.14923 16.10537 15.97888 16.9546 16.24566 15.65333 15.53684 15.8202 16.4435 16.55188 16.79161 16.73253 16.85477 16.94124 16.63783 16.46845 16.64307 16.81491 16.20497 15.97927 15.68675 15.5572 15.40334 15.42525 16.21209 16.41505 16.46789 16.47728 17.15574 16.29784 15.91782 15.72501 17.04496 16.95507 16.92031 16.30718 16.27116 19.94613 19.51071 18.90573 18.4982 18.11524 19.59768 19.70315 19.05503 19.64534 18.52083 19.56206 19.36333 18.84172 18.28698 18.30314 19.09584 18.71576 20.27478 19.88765 19.76138 21.04593 20.00687 19.25016 18.66188 19.29128 19.18792 18.73636 19.98261 18.92629 19.71898 19.88544 19.86588 18.62646 18.66867 18.89647 18.46183 19.28359 19.62109 18.76452 18.67542 18.45123 17.92392 18.01206 18.05078 18.01866 18.02015 17.97703 17.83426 17.60924 17.61591 17.62967 17.81679 14.8298 14.93467 17.96058 15.01103 15.03062 18.35138 18.40769 15.18305 14.91552 14.91447 15.20512 16.33282 17.68228 18.49445 18.58461 18.6319 18.64421 18.09442 18.22129 17.60082 18.07042 17.40694 17.44376 18.25827 17.13372 17.16484 21.15458 21.06454 20.97904 22.55764 17.81815 22.28912 21.34761 20.97212 20.83354 21.45207 21.03175 20.8379 20.59759 20.41661 20.42651 21.4063 18.03243 17.81356 18.05289 18.50785 
17.75628 17.88357 17.77626 17.98354 19.12231 19.63852 20.44892 19.4004 19.33625 18.51834 18.06015 18.42491 18.91647 18.04751 17.76322 17.50731 18.36505 19.84188 20.36301 18.62286 17.82074 17.84789 18.21105 19.03619 19.52458 7.088914 7.219086 19.15592 18.05119 18.66203 18.40231 7.186005 7.060898 6.903265 19.61593 17.72264 19.04907 18.97132 19.11341 19.08075 18.39614 17.79736 17.78681 18.32131 19.26671 18.90966 18.47367 19.06691 18.33712 18.4958 18.48096 18.56957 18.5255 18.59888 18.76397 20.27753 20.49422 20.22445 20.31938 16.755 17.08242 16.87062 17.85674 16.12848 16.85854 16.12238 16.88476 16.01506 15.80136 16.90874 16.14413 15.91408 16.95263 17.07763 16.93096 16.76782 16.11068 15.72185 15.90828 15.92655 15.86375 16.78844 16.35479 16.19814 16.40306 15.94822 15.68693 15.35179 15.261 15.16078 16.49692 16.43825 16.19354 16.46576 15.7904 15.99046 15.61336 17.06872 15.90719 16.19865 16.59215 16.59044 20.09325 18.6062 18.2883 18.24532 18.26658 18.45057 19.30774 19.75653 18.85322 18.29671 19.70551 19.13762 18.54287 15.37072 18.63845 18.3695 18.37287 19.07347 19.00711 19.25198 19.8087 18.91975 18.45786 18.81465 19.38995 19.16782 18.76162 18.54619 19.11842 20.00663 18.34134 18.70779 18.70413 18.47626 18.71243 18.44579 19.87691 19.92779 18.60897 18.77265 18.11415 18.09299 18.096 18.10519 18.10713 18.10738 18.06565 17.90489 17.77207 17.6595 17.68764 14.75308 14.78322 18.19035 18.22134 18.34994 18.40936 15.1306 15.26064 15.45896 15.3457 15.36058 15.59499 16.59463 17.82617 18.33332 18.491 18.54865 18.23787 18.11923 17.31027 18.04446 18.04454 18.12203 17.16225 16.88056 16.69769 16.68485 17.7002 21.77423 21.02799 20.9899 18.49563 22.2567 21.45185 20.89554 20.56221 21.85816 22.67148 20.44571 20.41784 20.40785 20.46707 21.11947 17.78037 17.91742 17.38736 17.27073 
18.07035 19.03589 17.80791 17.96925 18.10481 18.76491 20.48757 18.41089 18.39394 18.59976 18.07423 18.14568 20.18194 19.38637 19.21069 17.94667 18.03786 19.84356 20.35297 19.49674 18.54254 17.79984 17.85836 18.49901 19.55798 7.366079 19.09415 18.97267 19.50382 19.27558 19.25836 19.51504 19.6765 19.43022 19.57082 19.0833 18.5386 19.24248 19.18601 19.09438 18.94348 18.38132 17.82605 17.84718 18.98223 19.44287 19.53664 19.75048 18.36854 19.87357 18.5647 18.23266 18.30536 18.82689 18.9427 19.15488 19.73421 16.76221 16.78084 16.8007 16.79829 17.12271 16.92363 16.76049 16.55177 16.49358 16.42137 16.04063 16.87571 16.62558 15.91284 16.08612 16.65862 16.71945 16.68257 17.17368 16.5706 15.74625 15.56818 15.58051 16.43558 16.25691 16.35722 16.12721 16.68389 16.63473 16.19157 15.63337 15.86519 16.31081 16.30823 16.4103 17.11641 16.87991 15.8913 16.27602 15.7241 15.77261 15.54963 17.00891 16.36301 20.25594 19.02964 18.33289 18.29433 18.32138 18.30819 19.23411 19.84704 18.90008 18.33984 18.37992 18.41167 18.37662 18.66447 18.36744 18.39818 18.6846 19.00972 18.55449 18.42652 18.41867 18.89446 19.73375 18.91118 19.1891 19.83282 18.9088 19.48886 18.38874 18.83998 20.08755 18.49712 19.9432 19.92482 19.9831 18.69325 20.07489 18.75989 18.7105 19.72904 19.3909 19.93495 18.21742 18.22645 18.19569 18.19115 15.10151 15.09725 18.07386 17.94206 17.70923 17.7419 14.72347 18.10534 18.43988 18.26192 18.54006 18.52065 15.59448 15.36433 15.52515 15.63871 15.73021 16.23539 17.53023 18.26208 18.39233 18.37303 18.12648 18.62682 18.02556 17.17624 16.78814 17.32699 18.46185 16.67113 16.68023 16.76357 16.678 17.56872 17.73483 21.72058 20.55666 22.35685 21.26004 20.87317 21.07879 20.4594 20.87569 20.65515 20.69234 20.59558 20.39507 20.48393 18.67677 18.70668 18.85357 17.638 17.53325 
19.28429 19.63874 18.28335 18.94122 18.84896 19.07123 18.72811 19.44708 17.83464 17.91391 17.74036 17.99288 18.29641 17.8938 18.20168 18.37692 18.45763 19.84837 18.34377 19.91403 19.27433 19.35721 17.78327 18.69237 18.24286 7.021941 7.24583 18.22733 20.00722 20.0114 19.19856 19.38386 18.66276 19.46461 18.54446 19.27515 19.10836 19.49767 19.19805 19.58783 18.96709 19.23886 19.29149 19.24961 19.30193 19.47289 19.65721 19.8844 18.7744 19.18359 18.35412 18.39917 19.16334 19.34889 19.32076 18.8684 19.36071 16.75592 16.8131 16.91116 16.5077 16.5963 17.73248 16.09909 17.04812 17.08105 16.25047 17.15665 16.27629 15.87313 16.23751 15.9228 16.71748 15.92603 15.61369 17.06616 16.11224 16.20718 15.9188 16.83968 16.68059 16.69516 15.87231 16.74724 16.81123 16.44205 16.4679 16.30848 15.63365 16.78447 16.43916 16.42446 16.80943 16.62254 15.70533 16.5048 16.93622 17.18227 15.91949 17.01704 19.64736 19.66576 19.71552 18.31873 18.31629 18.33545 15.34481 19.28882 19.53716 18.9029 18.95339 19.86757 19.90576 19.72478 19.66458 18.84925 18.34802 18.68918 19.85685 18.42564 18.44992 18.45667 19.11055 19.34333 19.29727 20.11408 20.01981 19.03711 19.12672 20.07641 20.15081 19.15254 19.99444 19.96163 20.03556 18.78605 20.07754 19.09417 18.78215 18.29505 18.48339 18.70992 18.30007 18.50385 18.30369 18.27949 18.62783 18.26975 18.18027 18.30667 18.20409 18.00811 14.96718 18.09126 18.43847 18.50133 18.43057 18.49304 18.70006 15.43871 15.86292 15.87627 15.67534 16.20447 16.90383 18.01682 18.53088 17.42888 18.47556 18.53533 18.05404 17.40735 16.99968 18.5553 18.58847 16.68746 16.88753 16.64437 16.69796 16.73968 16.98504 17.6129 21.47942 21.43284 20.57284 22.31372 21.38746 20.84751 20.47443 20.84862 20.41219 21.38804 21.0656 20.37538 17.02662 18.06491 18.77778 18.09533 18.2695 18.5259 
19.50827 19.07911 19.24075 20.55324 20.55365 20.0421 18.3731 17.94627 17.97441 17.92076 17.77467 17.73874 18.22506 17.68474 18.94655 19.15049 19.17277 19.8644 17.49715 18.12641 18.59727 20.01579 20.01144 19.9571 7.814163 7.611832 6.897299 6.832077 18.57391 19.54334 19.41654 19.44734 19.22502 18.67936 20.04721 17.8714 19.91325 19.63093 19.49901 19.27221 19.03168 19.27449 19.32819 19.45269 20.21021 19.77233 19.73023 19.58515 19.06905 15.68336 15.28032 15.28719 19.32502 15.84024 19.08804 19.88741 19.75818 17.04983 16.79282 18.23796 16.791 17.57409 16.07309 16.44643 17.60863 17.28616 17.20208 16.26253 17.35008 15.70545 15.72748 15.89359 15.61208 16.37095 16.21086 16.21107 16.76359 16.63116 17.41693 16.46807 16.14567 15.9595 16.14386 16.76779 16.19007 16.88213 16.71568 16.60478 15.75057 16.7005 16.95836 16.10716 17.19475 16.45759 16.12819 16.50737 16.55554 16.64198 16.20107 16.38071 17.0281 18.84991 18.37558 18.37489 18.40689 15.43994 15.51205 16.34429 15.80558 15.38609 15.71511 19.9547 19.96538 18.64076 19.17919 18.17798 18.63222 18.39288 18.424 18.75267 18.65525 18.84459 20.88135 20.86658 19.83646 18.88657 19.61986 19.47971 19.21237 19.40033 15.82982 16.86486 20.06021 19.36606 19.23072 19.85912 19.98354 19.9702 20.04997 18.27394 18.59985 18.71254 18.59771 18.25482 18.31043 18.3307 18.36358 18.34328 18.28464 18.3406 18.42388 18.34912 18.27694 18.44239 18.69432 18.58459 18.46369 15.46056 15.37738 15.63035 15.9658 15.95233 16.57611 16.8957 18.44889 17.35978 18.57325 17.7499 17.49331 17.76528 18.10673 18.53083 16.979 17.1921 17.11808 17.01133 17.08265 17.44517 17.53673 16.6804 17.16156 17.91829 18.04601 20.98684 22.32173 22.21704 22.25591 21.52458 20.60892 22.31427 20.84507 20.82121 18.62331 17.03985 17.32646 18.90411 22.03471 20.70057 21.9183 17.62415 
19.69919 19.99468 19.93231 20.05366 19.93013 20.1903 18.19672 18.40681 18.6869 17.94002 17.84079 17.65379 18.81127 17.55755 17.99428 18.64341 19.80222 19.8203 17.69996 17.61886 17.6386 17.70151 17.7739 20.10564 20.02001 7.832938 20.03721 18.12456 17.93803 19.489 19.65635 19.44972 19.32579 18.90777 19.23179 18.86989 18.89444 19.49719 19.3094 18.57141 19.62752 19.39083 19.48403 19.65926 19.73852 19.93857 19.1713 16.25916 16.64866 15.37855 15.27688 15.41948 15.28617 15.84721 15.99196 20.12291 16.57809 16.73321 16.8219 16.82916 16.83108 17.05271 16.62812 16.76011 16.77244 16.70059 16.68042 17.37962 17.12981 16.03473 15.68689 15.66907 16.0726 16.62895 17.155 16.67092 15.65433 15.90728 15.99819 16.29744 16.45121 16.26439 16.6073 16.81569 16.62144 16.96439 16.63101 16.60948 16.1509 16.79023 17.04896 16.32759 16.13406 16.16807 16.4618 16.22975 17.15135 15.63826 15.98708 16.44135 15.95998 15.87755 15.58054 15.56526 15.53419 15.51179 16.39403 16.13763 15.69268 15.50731 18.7107 19.02934 18.35711 18.33215 18.88468 18.88742 18.3256 18.33549 18.54247 19.35887 20.55541 20.05123 18.79071 18.91354 19.49972 19.92559 19.96418 19.67655 18.92144 19.55729 19.70732 18.97018 20.29481 19.90473 19.71022 20.09673 19.92958 19.4067 19.06187 18.81343 18.27261 18.24576 18.20144 18.15007 18.58451 18.51107 18.33972 18.39755 18.3616 18.41023 18.49658 18.59208 18.67061 18.76843 18.83323 19.25837 18.46421 15.87358 15.47382 15.99498 16.4331 15.28139 16.45614 16.93864 18.16035 18.41486 17.53265 17.28752 17.34663 17.49403 17.37066 18.03327 17.51526 17.48489 18.09734 18.11327 18.16001 17.39496 18.03868 17.49071 17.60837 17.0769 17.30821 22.46892 21.96039 22.22618 20.67278 20.83739 21.63908 20.79312 20.60184 21.25498 17.04795 18.58711 17.67458 18.47511 21.24745 20.9215 17.29378 18.627 
19.26312 18.69449 19.2741 19.44315 19.88268 20.01323 19.58815 18.46575 18.05379 18.04742 18.2146 18.83028 18.33869 17.77662 17.57132 18.63976 19.74879 19.79018 17.9146 17.62953 18.00039 18.23152 17.72096 18.31652 18.1095 20.11317 20.04051 19.81637 19.27337 19.26019 18.97645 19.5724 19.41814 20.03185 19.50258 19.44916 20.19576 19.53333 19.48872 19.31446 19.17102 18.82857 18.0545 16.16822 15.21817 15.39717 15.83438 16.48654 15.44899 15.27815 15.33433 15.5862 15.5316 15.58094 15.39544 15.47356 16.49763 16.82189 16.82341 16.92253 17.70311 16.09747 16.81583 18.00703 16.75898 17.47009 16.65068 17.08986 17.32688 16.4525 16.00083 15.66271 15.65475 15.96125 16.27609 16.40294 15.90647 16.74639 17.00731 16.57689 16.83702 16.5342 16.1569 16.65341 16.7433 16.40684 16.54348 16.22144 16.79511 16.68939 17.06829 17.09659 17.09349 16.55679 17.55953 17.51303 15.91042 15.54399 15.92385 15.44137 15.57577 15.97973 15.5818 15.60996 15.58876 15.5444 15.87169 15.52598 15.81229 18.50253 18.46734 18.41434 18.33517 18.27949 18.70219 18.50906 18.34626 19.80522 20.1853 18.45733 19.78071 19.48992 19.80461 19.04569 19.74713 19.30201 19.96291 20.1948 20.18208 19.87511 20.04521 18.9109 19.60538 19.35903 19.51346 18.81389 18.80157 19.89112 19.00795 19.00012 18.30304 18.34198 18.30059 18.19733 19.11165 18.99275 18.31367 18.38595 18.38817 18.49497 18.54827 18.6459 18.76261 18.8468 18.90175 18.72834 18.58904 15.31906 15.86727 16.01696 15.58268 15.56785 16.07574 17.12501 18.03277 18.38349 17.3608 17.2466 17.37548 18.11936 17.94994 17.93641 17.96255 18.00103 18.02946 18.06273 18.11069 18.18218 18.22613 18.30453 17.40988 17.08289 17.44625 4.727433 4.623249 22.17314 22.52702 22.64889 21.38794 20.75434 20.43057 22.34397 20.3924 17.2808 17.88248 18.57726 18.27069 18.24645 17.57179 17.97058 
19.39327 18.42286 19.95534 17.99661 18.32441 20.1063 18.33659 18.93378 18.47351 18.85195 19.10262 18.01431 19.21323 17.6649 17.38985 18.17124 19.74158 19.8512 18.87356 18.46375 18.29168 19.88839 18.07797 17.74132 17.78548 20.16325 19.70571 19.48682 19.41953 18.70379 18.80467 19.17333 20.62071 19.56801 19.6586 19.85111 18.98787 19.37705 19.34335 19.24411 16.24178 16.29478 16.26467 15.5444 16.46201 16.31846 15.66955 16.51605 15.19783 15.16799 15.41201 15.36452 15.48094 15.71652 15.27344 15.64133 16.33768 17.13885 16.8189 17.46843 17.65945 16.81838 16.78035 16.70097 16.50759 17.3341 17.57819 17.52419 16.99965 16.85666 15.84352 15.69127 16.20807 16.82621 17.32144 17.3447 16.99379 16.7367 17.48287 16.12823 15.78147 16.53485 16.76512 16.34243 16.49354 15.92121 16.39913 15.88451 16.97988 16.43383 16.45365 15.94982 15.53998 15.55923 15.97766 16.52295 16.65228 16.54775 16.49889 16.51412 15.89549 16.63044 16.21869 16.45005 16.48398 16.15092 16.53294 15.57797 18.54233 19.90731 18.60527 18.38554 18.31491 19.28337 18.7339 18.27118 18.75945 18.98962 19.40907 19.6103 19.74741 19.08642 19.80616 20.00911 19.88785 19.50244 19.34633 19.67134 19.83688 20.02138 19.89754 20.12793 19.67301 19.41633 19.16557 19.2402 18.80211 19.99116 18.70963 19.54257 18.68973 18.36221 18.40013 18.40779 18.40487 18.38341 18.34563 18.6898 18.42551 18.54727 18.64696 18.68235 19.03713 19.61688 19.75084 18.87845 18.56516 16.73475 15.72089 15.60224 15.69811 15.68665 15.63089 16.56934 18.10556 18.24189 17.87838 18.03685 17.95671 17.8721 17.89507 17.91514 17.93317 17.96594 18.00761 18.058 18.347 22.13965 18.46403 18.51612 18.62012 17.30027 17.10159 4.937235 4.919377 22.27138 20.82059 22.21666 22.22465 22.31861 20.46505 21.21308 21.31512 21.15207 17.72018 18.0577 17.98446 18.10316 17.95199 18.18146 
19.83799 19.49438 18.7513 18.18295 19.5908 20.03752 19.90999 20.35852 20.42169 20.50303 18.91005 18.51059 18.15969 17.65077 17.61878 18.07995 18.37147 19.69059 19.36663 19.35382 19.6731 18.63336 19.94947 17.9509 17.74804 18.70437 20.13719 20.09917 19.73129 19.36933 18.39235 19.57588 19.91956 20.04488 19.85832 19.79064 19.8031 19.39083 18.9259 16.46173 16.31177 16.38575 16.36865 16.5061 16.0897 16.6777 15.27588 16.62858 16.85476 15.20147 15.45783 15.44434 15.41616 15.33896 15.25957 15.39593 15.91663 17.12526 16.33336 16.9513 16.9417 17.04334 16.09765 16.43091 17.75504 16.61216 17.45852 16.80432 16.48329 16.26297 16.26504 15.70811 15.87442 15.98569 15.96103 16.90431 16.29109 16.78083 16.31778 16.00094 15.69904 16.35323 16.8522 16.50408 16.35159 15.98054 15.70206 15.80542 16.97236 17.15808 16.60038 17.39039 16.01785 15.79115 16.51492 15.97346 16.55596 16.53521 16.54823 16.5383 16.44002 16.52791 16.52542 16.49982 16.53798 16.51222 16.50513 20.27418 19.47656 18.84841 19.90286 18.79648 18.73868 19.20251 19.79809 19.29709 19.81418 19.07603 19.94546 19.24317 20.41772 20.05965 19.34175 18.8335 19.03306 19.64262 20.3123 19.76089 19.87963 19.35017 19.26827 19.25761 20.08474 18.82857 18.66722 20.08291 18.8353 20.11631 18.72821 19.58203 19.60602 18.39492 18.42717 18.45996 18.7825 18.548 18.33339 18.67526 18.36316 18.62137 18.69378 18.73606 18.72461 18.55811 18.59476 19.28516 18.61411 19.49119 16.24022 15.60328 15.74065 15.80324 16.21396 16.83423 17.8261 18.1179 17.92422 18.25134 17.86093 18.21218 18.00441 17.9435 17.96051 18.01567 18.06693 18.13519 17.61393 17.25872 21.46776 17.73495 17.30228 17.4675 4.672607 21.35121 21.7092 21.41973 20.68045 20.85074 20.6824 20.79478 21.59116 21.40215 22.14636 22.58282 21.36955 17.63026 18.02067 18.21902 18.23313 16.69796 
19.16161 18.54306 18.88672 18.24643 19.95367 19.20001 18.09428 20.11114 18.54206 19.01976 19.78797 19.34608 17.86696 18.0624 17.61115 17.68051 18.03413 18.64332 19.09803 19.54005 18.47123 19.17074 18.42631 20.11427 17.73097 17.80687 17.90156 18.40797 18.41088 18.54593 18.9503 19.58247 20.18365 19.89585 20.21297 19.87685 19.63758 19.09339 16.04319 15.68867 16.06851 16.43062 16.49102 16.55484 16.7286 16.44862 15.97073 15.33904 16.04823 15.91647 15.48641 15.51161 15.53549 15.53552 15.55134 15.65147 16.64641 16.78298 16.55916 16.95914 16.8856 17.26657 17.80082 17.70411 16.43813 16.10096 16.49951 17.24894 16.2073 17.07874 16.86639 15.69544 15.68968 15.92716 16.7534 16.18511 15.99976 17.44905 17.01313 15.82327 15.77942 15.60696 16.30442 16.43961 16.78298 15.66065 16.40378 16.44921 16.56486 16.51753 16.27821 15.74035 16.05784 16.07637 17.29462 16.02022 15.88617 15.98424 15.96734 16.69804 16.51576 16.54649 15.9839 15.45763 16.25485 16.49433 19.57962 20.24562 18.36227 19.38801 19.65824 19.14326 19.89171 19.19025 20.06214 19.48586 19.91638 19.07695 19.39112 19.24824 19.70769 18.8905 20.14955 19.07744 18.92729 19.85811 19.79668 19.93494 19.97344 20.11294 20.21937 20.11832 20.00037 19.11937 19.16995 18.45127 20.14925 19.45185 19.62569 19.39902 18.75753 18.41561 18.46987 18.5317 18.56209 18.60195 18.364 18.4965 18.24253 18.4671 18.67049 18.77469 18.70346 18.74609 18.97003 19.28851 18.989 19.39806 20.4231 16.15722 15.90327 15.97429 16.20374 18.25004 18.00375 18.35327 18.43694 18.19814 18.18234 18.07265 17.98179 18.00182 18.06994 17.10621 17.4513 16.98365 16.97534 16.96973 18.55053 22.32626 22.657 4.754278 20.5416 20.96541 21.56407 22.2314 20.68673 20.43006 20.82896 22.27281 21.30127 22.21914 20.60843 20.94852 21.3871 17.59156 18.10716 17.87289 17.31772 17.01896 
19.63085 19.29941 19.58106 19.16735 18.32199 18.3206 18.27306 19.40733 19.65553 20.45663 20.20688 19.42817 19.60385 17.774 17.71087 17.73686 18.14766 18.64271 19.33126 19.32122 19.66546 19.19295 18.19432 18.21802 17.71572 18.22903 17.87356 18.14906 17.9113 18.465 20.04603 19.42681 19.90972 16.75946 16.63753 20.06554 16.61148 16.52832 16.59526 16.42741 16.60138 16.40156 15.8338 16.4143 16.54506 16.47723 16.54693 15.3519 15.37966 15.31456 15.56741 15.7521 15.62537 15.69641 15.8173 16.10269 16.76331 16.80308 16.83956 16.90319 16.87431 17.574 16.92198 17.59107 17.99285 16.4458 17.44608 17.24521 17.12108 16.55175 16.37852 15.85161 16.60591 16.95573 16.89658 16.00618 16.88652 16.96574 16.86241 16.27905 16.97503 16.85717 15.72064 15.69379 16.16496 15.85082 15.38723 15.51364 15.38086 17.05364 16.02768 15.64734 15.64521 15.61886 16.0554 16.25054 16.35151 15.59455 15.74126 15.71496 15.65316 15.55624 16.74258 15.9289 16.12966 20.039 20.08968 20.19939 20.1081 19.37917 18.58982 18.7802 19.5856 20.09018 19.86937 18.99233 19.43826 18.70878 18.73558 20.04922 20.15028 19.80345 18.82247 20.09357 19.96846 19.45264 19.63216 20.54878 20.24872 19.91673 19.99909 20.11855 19.5763 18.79288 20.04021 18.82461 18.42665 19.7781 18.89186 18.31086 19.63404 18.30789 19.06642 18.46502 18.85456 18.82407 18.73599 18.54531 18.567 18.68601 18.94077 19.24931 19.00001 19.03165 19.02942 18.99508 19.02195 19.03521 16.36514 15.90504 15.84198 19.20756 16.36971 18.27723 18.21082 18.01187 18.29213 17.27562 18.15574 17.3361 17.32322 17.01083 4.431249 4.327958 17.09255 18.21298 17.50594 17.67652 22.25251 22.27766 22.31731 4.753224 8.251365 21.1914 21.26223 22.24865 20.68877 20.48414 20.8024 21.44272 21.59492 22.21144 20.62081 20.72343 16.94604 18.11665 18.09153 17.53034 17.68354 17.09264 
19.93764 19.59146 19.3737 19.53601 18.49216 18.13806 18.15508 19.27605 18.55032 19.91241 19.49044 19.70519 19.19269 18.19463 17.87967 17.82537 19.41731 18.1432 18.2089 19.28254 19.01908 18.58884 17.68991 18.18856 17.7062 17.78904 17.88809 17.93293 17.97808 18.48925 19.77275 19.50976 20.0145 19.6186 19.75861 17.2497 16.68541 16.89473 16.50373 15.91431 15.92203 16.70239 15.45862 16.72129 16.47789 16.54951 15.7316 15.7885 16.87456 15.52794 15.36581 15.64841 15.66822 16.42246 16.55787 16.64352 16.69994 16.54063 16.335 16.88459 16.73268 17.01081 16.94145 17.7043 16.45457 16.47937 17.35003 16.99433 16.55015 16.16373 15.68328 15.6788 15.67846 16.12417 17.09841 16.23466 17.09184 16.95763 16.70383 16.85907 16.85272 16.40217 16.59902 15.51215 15.64691 16.29092 15.75156 15.0536 15.41599 15.83535 15.8125 15.67517 15.69076 15.60782 16.28412 17.98205 15.54465 16.55815 16.44732 16.90105 16.07283 16.47878 16.54186 16.56243 19.11792 18.61208 18.55044 19.81883 19.77793 18.97272 19.96294 19.79114 20.06911 19.57238 18.81088 19.58062 19.10384 18.68932 19.08138 19.22778 19.13828 18.86651 19.84659 20.02702 20.07175 19.21076 20.99087 19.64759 20.21458 20.22371 19.73848 19.39908 19.80555 20.10659 18.8088 19.20722 19.17051 18.58058 18.75722 18.94534 18.75002 18.44579 18.39268 18.75182 18.75228 18.78345 18.75895 18.65411 18.54027 19.49786 19.45072 19.03293 19.02634 19.03012 19.46958 19.21815 19.05149 15.84116 15.75425 15.81092 15.83452 15.90682 16.70343 17.4924 18.53607 18.54996 18.25471 17.76628 18.07966 18.15584 20.69157 4.346781 4.54298 4.379074 4.626963 18.16426 18.48492 17.8575 22.65815 22.27517 22.31926 21.34472 8.235538 8.575297 22.44733 20.85978 20.4883 20.48027 20.82551 22.32929 22.14915 22.17597 22.87376 17.34383 17.09658 17.24244 17.12466 21.12497 18.33558 16.89915 
18.43276 19.81629 19.58879 19.14764 19.69739 19.56262 19.88608 18.56257 18.92604 19.78601 19.04675 20.20339 19.84257 19.73023 18.07415 17.9678 17.91365 17.8457 17.81671 17.68788 17.569 17.61085 17.70073 17.74065 17.76559 18.52826 18.91656 18.94872 20.32542 17.97145 20.33691 19.28494 20.12894 18.67694 19.92797 15.93724 16.23556 16.45281 16.49482 15.57288 16.4956 16.40694 16.75455 16.87344 16.85262 16.92201 17.09561 16.41603 17.09517 16.01274 15.7086 15.69671 15.92764 15.99705 15.6902 15.85998 16.11578 16.06268 16.04287 17.00538 16.94178 17.71195 17.10206 17.15612 16.9629 16.13907 17.39441 16.92821 16.29961 16.29992 15.78044 15.6883 15.62961 16.05679 17.02721 17.09069 17.16879 17.00935 16.0152 16.9171 16.94989 16.93695 16.57899 16.62544 16.50469 15.60104 15.21991 15.77232 15.30946 16.2322 15.9902 15.62296 15.65829 15.64119 15.61296 15.65235 15.64582 16.23953 16.02402 16.32556 20.15528 20.22644 19.35449 18.91486 19.24325 19.18647 20.31231 18.4558 19.61782 19.13869 18.96338 19.23115 19.25875 18.80419 18.91894 19.95354 18.61107 19.15966 19.34032 19.81921 18.90046 19.65642 19.59208 20.04878 20.16678 19.32747 19.47263 19.96223 19.79731 19.73713 19.92046 19.09246 19.69758 19.95086 18.6882 18.87263 20.10476 19.43408 18.89338 18.81631 18.40556 18.4389 18.39814 18.68217 18.79172 18.8506 18.8773 18.88229 18.66269 18.60719 18.66191 21.96107 19.19118 19.19206 19.24457 19.2887 18.99098 15.76233 15.72501 15.90571 15.85544 16.23731 20.70535 21.64228 17.90148 18.02618 17.27026 18.17154 4.444128 4.463363 21.4978 4.495636 4.591995 4.490986 4.529089 4.519664 4.662938 4.770316 5.01973 22.52791 22.36635 20.95698 8.265056 8.518335 8.601842 20.41923 20.81454 20.45415 20.84138 22.51889 22.23919 20.53759 21.16596 17.25199 18.0831 16.90245 16.88564 17.84554 18.10598 18.35731 
19.34203 19.63812 19.72834 18.85086 19.27909 19.30111 19.82391 19.04193 20.01817 18.76424 18.17502 19.57127 19.10135 19.64059 18.57907 18.09605 17.98134 17.90502 17.83264 17.51483 17.53747 17.5933 18.25303 18.199 18.58774 19.65055 18.24186 18.33028 20.25604 20.24654 20.24538 20.07291 19.49436 18.75112 7.023026 15.40558 15.44841 16.93405 16.67661 17.02193 16.93778 16.9253 16.90584 17.28491 16.94392 17.10443 17.1124 17.20467 15.7929 15.98291 15.73942 15.85481 16.39453 15.66625 15.55093 15.50808 15.66909 16.47822 16.3133 16.94364 16.93243 17.51793 16.78346 17.74256 16.51982 16.67312 17.36941 17.32659 16.28936 16.0833 15.9877 15.76116 15.57796 15.61693 16.01382 17.14682 17.22341 16.43307 15.67882 17.15028 16.35718 16.8313 16.68578 16.5037 15.70972 15.77121 15.46805 15.86729 15.84627 16.46362 16.23653 15.74957 15.99715 15.64539 15.68023 15.69591 15.68419 15.66274 15.86563 16.20906 20.3428 19.71163 18.60713 18.75203 19.49211 18.90198 19.18864 19.10771 19.41782 19.22875 19.81469 20.23525 20.12999 19.00101 19.14203 19.27455 18.73258 18.83899 19.15859 19.1017 20.18751 19.78025 19.87145 20.11867 19.11283 20.20535 18.97141 19.89044 20.07747 19.94517 19.8916 20.13266 20.4165 20.05445 20.44242 19.84522 18.8657 18.57375 19.60757 18.77312 18.455 18.46918 18.49771 18.78733 18.81328 18.85432 18.89042 18.87498 18.94197 18.75669 18.67736 19.80718 19.2234 19.05587 19.58904 19.01542 19.04835 15.75899 16.0561 16.06807 15.91368 16.39751 17.3114 17.96607 18.24589 17.8526 17.86708 4.269292 4.382009 17.91596 17.23081 18.07105 18.25808 18.08825 18.16857 16.78585 4.751043 4.770116 5.061824 22.32277 22.40594 20.77048 4.717208 8.96851 21.25969 20.49056 20.47679 20.46462 22.27185 20.99479 20.84054 21.26792 20.77032 16.98697 17.15656 17.82434 16.63992 17.87976 18.08544 17.50664 
19.76948 19.79162 19.51802 19.5314 18.68505 19.17774 19.28198 18.39931 18.3752 18.39559 18.73275 19.84091 19.75897 19.93282 18.67598 18.19276 18.0617 17.94788 17.85261 17.77086 17.78568 17.89026 18.89622 19.48836 19.37114 19.45732 19.14197 20.17429 20.01786 19.82427 18.46992 18.02479 18.65511 19.71257 15.75842 15.45069 15.6834 16.79512 15.96068 17.02508 16.87773 17.0137 16.8111 17.36255 17.36082 17.17377 17.20797 16.06357 16.1228 15.77482 16.61867 16.65929 16.52897 16.85999 15.56344 15.38768 15.81036 16.19587 16.07816 16.82262 16.94827 17.01833 17.76996 17.63271 17.54076 16.89592 17.49645 16.67587 16.29062 15.93804 15.64723 15.83682 15.71792 15.85197 17.00352 17.05758 17.27159 17.53957 17.08244 16.62542 16.5533 16.42881 16.04125 16.12375 15.70358 15.6294 15.35902 15.69581 16.27896 15.55587 15.46631 15.93063 17.37013 15.61068 15.64469 15.89617 16.08644 15.93312 16.29108 16.65585 18.56425 19.89563 19.34271 19.44324 19.36349 19.94655 18.87483 18.83268 19.54568 18.97359 19.21483 19.47823 19.99737 19.41754 18.55947 18.89831 18.85926 18.79398 19.73127 19.59975 19.04501 19.62406 19.63876 19.11349 20.15855 20.15676 20.10377 20.00188 19.82328 20.39206 20.09796 20.14096 19.02744 19.26609 19.18391 18.64766 18.72928 18.87404 18.8362 18.49449 18.51256 18.48825 18.57274 18.61782 18.92225 18.98791 18.99046 18.92627 18.94435 18.9654 19.36398 19.26399 18.96214 19.09324 19.28956 19.06512 18.98741 15.73725 15.57376 15.66112 15.94663 16.39112 20.72503 17.95695 17.81199 8.316426 8.310817 4.304875 4.335331 17.8753 17.91918 17.96417 18.04974 21.01527 4.532475 4.536505 4.686488 22.31454 22.29506 -9999 20.55577 20.89824 21.30674 5.003921 21.30375 20.84834 20.48657 20.63081 21.36061 20.86801 20.65207 22.279 17.66574 18.02444 17.33009 17.85747 17.88116 17.64491 18.12211 17.62382 
20.20059 19.85685 18.37072 18.46008 18.47623 19.30429 18.82702 18.32913 18.30381 18.24738 18.31608 18.27927 18.68357 20.3359 19.98019 19.01606 18.50026 18.00614 17.90529 18.28276 17.80777 17.88833 19.33008 18.4877 19.41805 19.04026 18.74221 19.69669 20.19353 20.23453 20.31847 18.45958 7.358445 16.35558 16.66643 15.90678 16.06124 16.81407 17.14064 17.029 16.9063 17.16642 16.17552 15.87424 16.22615 16.40965 17.06578 16.96829 16.04741 16.63632 16.64854 17.52543 17.17105 16.84483 16.73052 15.44793 15.9474 17.83088 17.12676 17.56658 16.83641 16.76866 17.54192 17.68803 17.64729 17.60332 17.5317 17.3052 17.27289 17.17936 16.00889 15.68925 17.38313 16.15833 16.69869 17.4081 17.50748 17.08354 16.52068 16.44528 16.94246 16.21659 15.39663 15.30696 15.35808 15.44882 15.85183 16.49423 15.59667 16.2766 15.37292 16.45936 15.69437 16.39583 16.36366 16.06314 15.64862 16.71837 16.40329 16.32188 19.47676 20.1467 19.56116 19.77344 19.37981 19.57811 19.89964 19.95767 19.69432 19.43489 19.80055 19.06873 20.04261 20.25508 20.08797 19.5752 19.89361 19.43424 19.32111 19.25495 18.49013 19.59944 19.86798 20.03098 20.13476 20.14568 19.38935 20.30939 19.95429 19.95331 18.92558 18.50235 18.87411 18.8789 19.0677 18.88446 18.86519 18.57815 18.98223 18.77861 18.53659 18.58705 18.6939 18.73439 19.08269 19.0667 19.07173 19.08651 19.05732 18.96299 18.84126 19.57723 19.09979 19.13529 19.10717 19.00014 18.81968 18.64044 15.49168 15.62559 15.88749 16.83775 17.58234 17.71206 8.153757 8.375886 8.579829 4.273355 17.84965 17.92202 17.95246 18.04859 4.543161 4.594893 4.461837 4.605087 20.12754 22.04272 21.72161 21.2005 21.82883 21.50994 20.8278 22.39199 21.33248 20.55826 20.46043 20.43774 20.85144 20.86995 20.57208 17.81769 17.23605 18.23767 17.89009 17.90336 17.19904 16.63311 16.52525 17.86378 
20.00452 18.4657 18.01945 17.93731 19.52862 19.0821 18.26327 17.78105 18.31478 18.25006 18.30408 18.29434 19.98747 19.96421 19.92442 19.87845 19.71426 7.203142 6.755819 18.04844 17.80743 17.86997 18.3025 19.74539 19.34572 19.48833 18.28595 18.34643 19.61232 20.06914 19.72414 19.23113 7.295044 16.71506 16.74236 16.62682 16.63955 17.01754 16.95745 17.0256 17.2403 16.46034 17.24012 16.40709 16.22658 17.31044 17.08856 17.1232 16.8084 17.3128 17.32688 16.50926 17.06952 16.87042 15.76675 15.475 16.215 16.46931 16.7092 16.96964 16.96204 18.39435 16.85952 17.72013 17.51716 17.41274 17.57835 17.47188 17.28379 17.25309 16.00788 17.04473 17.15716 16.82361 16.40867 16.1104 17.35926 17.47627 17.14801 16.95823 16.76431 15.99916 15.85946 16.0491 16.01771 15.31676 15.08366 15.58371 15.492 16.27367 16.41877 16.42364 16.13695 16.07092 16.40928 16.38273 16.52906 16.52289 16.47168 15.73746 19.15541 18.94842 20.37388 20.76693 19.64014 19.76989 19.63258 19.32973 18.62733 20.46664 19.72336 18.59839 20.28551 19.98602 19.29818 19.98251 20.08458 20.32239 20.292 19.07124 18.74315 19.44069 20.0883 19.154 20.23198 20.2244 20.06228 20.18707 20.21147 20.05034 20.34452 19.76816 18.50849 18.51426 18.7198 18.93322 18.56147 18.59413 18.57908 18.5867 18.5917 18.70671 18.77961 18.81794 19.09392 19.01493 18.97517 19.029 19.03651 19.07679 19.23403 19.01148 18.91446 19.46687 18.9581 18.85668 18.74631 18.28864 15.32254 15.61559 15.93273 16.89225 17.69747 8.255324 8.207779 8.309124 8.338548 21.29468 21.48097 17.24581 18.11083 4.7255 4.951705 4.535127 4.538274 4.54866 4.62379 21.62976 21.75956 21.805 21.79842 21.4276 20.90439 21.32111 21.46148 20.78967 20.45174 20.78767 21.35741 20.57421 20.78385 20.67624 17.1279 18.19625 17.54374 17.97569 20.00228 19.54687 19.5305 20.23328 
19.07569 18.51773 18.04303 17.98432 17.85887 17.81948 17.8168 17.94212 18.2873 18.1279 19.37406 19.3953 20.57164 20.26361 20.53003 20.12113 18.88716 7.348675 7.049953 17.8979 17.78074 17.84624 18.57654 19.74259 19.16804 19.25616 19.56244 19.64485 19.37613 19.26701 20.23489 20.24319 19.68168 16.73568 16.78887 16.66061 16.69137 16.45525 16.32151 17.03715 17.04752 17.23728 17.07241 16.39379 16.64776 17.29623 17.40071 17.27182 17.35858 17.25709 17.22825 17.11727 17.08669 16.27811 16.07886 15.45033 15.50803 15.9462 17.3256 17.70204 16.81837 16.76844 17.46152 17.65957 17.65356 17.62332 16.10394 16.09374 17.48737 16.10981 16.16303 17.32923 17.15672 16.00969 16.36689 16.85736 17.0565 16.72899 16.97514 15.92964 15.82015 16.48857 16.27571 15.80859 16.31136 15.50632 15.39659 15.71941 15.50267 15.7658 16.36832 16.42099 15.47459 15.58729 15.70506 16.49599 16.72189 16.48389 15.98197 19.15863 19.05224 19.16904 18.89411 20.13398 20.25601 20.32629 20.36017 19.42089 18.96886 19.71315 20.07353 19.62821 20.18141 20.14588 20.60149 19.65307 19.89305 20.03332 19.23414 19.13992 20.06028 19.30276 20.19988 19.69517 20.13389 20.26642 20.5662 19.7266 19.97933 20.68139 19.90819 18.50855 18.54613 18.71707 18.57957 18.65068 18.64851 18.64199 18.62852 18.61651 18.64092 18.74024 18.7428 18.69516 19.02616 18.90197 19.70525 19.05981 19.07725 19.01438 19.01226 18.99664 18.84883 18.82709 18.46523 18.22218 18.4 18.61908 15.53352 15.833 16.41153 17.68027 17.73539 8.341416 8.337941 8.389828 21.43893 20.6785 20.51381 22.29364 16.71288 4.435232 4.500172 4.495528 4.525441 4.593857 4.610641 4.849528 4.774332 21.6398 21.46722 21.2049 21.30408 21.30662 21.1755 20.43414 20.44101 21.45702 21.30909 20.78553 22.55282 20.35834 16.98011 16.96497 17.05138 21.22878 21.27783 21.30825 21.33194 19.60248 
20.30964 18.12111 18.07035 18.18722 18.27794 19.45792 19.35026 19.39972 18.51665 19.98658 19.59091 19.86743 19.98112 19.96188 19.45027 19.62911 20.23187 7.574284 7.261989 17.94662 17.76608 17.78867 18.54086 19.22364 19.22333 19.21949 19.28212 19.67558 19.79787 20.18287 19.9591 19.7577 20.1087 16.9201 17.00207 16.84545 16.87353 17.20107 17.23448 17.01231 16.06408 17.32251 17.31276 16.45448 17.35448 17.37435 16.28543 17.45027 15.95987 16.81892 16.55166 16.89693 16.96223 16.67106 16.75503 15.35781 15.4173 15.85426 16.32129 17.09075 16.7245 17.40583 17.34612 17.67069 17.61663 17.53315 17.21948 17.26718 17.26466 16.52729 16.23956 15.9437 15.98799 16.37864 16.53155 17.42793 16.9135 17.16583 16.93945 16.85275 17.00784 16.90895 16.60744 16.54053 16.02659 15.84767 15.32651 15.29137 15.3051 15.23177 16.2121 15.73538 15.56181 15.61047 15.98354 16.47403 16.86932 16.7271 19.71274 19.54264 19.57801 19.97416 19.99923 20.15664 20.56929 19.88454 20.09539 20.46745 20.11651 19.84445 20.28091 20.3146 20.39975 18.86251 19.58984 20.03031 19.05909 18.67793 20.50291 20.2478 20.08851 19.63826 19.92582 20.11217 20.29895 19.72019 19.9047 19.7354 19.76249 18.97724 18.49625 18.53488 18.58209 18.5906 20.08635 18.63646 18.92789 18.91568 18.86986 18.89117 18.92467 18.82923 19.0722 19.19021 19.23611 19.03176 19.48887 18.85248 19.34858 18.87994 19.02195 18.93732 18.8936 18.43481 18.48331 18.77839 18.65174 15.62976 15.81271 16.08464 17.24459 18.05447 8.492334 8.456848 8.444361 18.07092 16.89979 20.26311 19.89834 19.93838 19.93857 19.97155 4.412007 20.02786 20.06897 20.08928 20.40941 4.999827 21.54352 22.26783 22.29765 21.49027 21.49122 21.46267 21.44723 20.4217 20.77015 21.46546 20.90805 21.56025 21.2728 21.24302 17.88923 17.05653 16.85123 20.31589 20.61078 21.10015 21.29429 19.3319 
19.02281 18.54614 18.07328 19.6112 19.63998 19.4331 19.31013 18.13171 18.86731 19.51306 18.94828 20.05142 19.85397 19.91245 19.55423 19.89265 20.20771 7.706909 18.19301 18.00299 17.83334 17.79782 17.84055 19.0258 19.33838 19.37496 18.27857 18.78278 19.37688 19.69519 19.9854 20.26439 17.09924 16.69453 16.66194 16.70625 16.90113 17.23752 17.34593 17.32695 16.74088 17.5023 17.32529 17.38033 16.69423 16.7302 16.95429 17.39117 17.22329 17.10333 16.97515 16.79888 16.43569 16.87973 15.77607 15.97608 15.3985 15.90417 16.64944 16.96847 16.82513 17.08297 16.71943 16.52179 17.45337 17.3923 17.44784 17.37295 17.27674 17.20903 17.24807 16.38402 16.42996 16.65334 17.85466 15.71386 16.96263 16.79609 16.92684 16.96273 16.72482 16.10299 16.65998 16.57631 16.32274 15.71799 15.5139 15.54706 15.71333 15.00274 15.51515 15.98827 15.55348 15.6399 19.66221 19.59281 19.73834 20.2977 19.59592 19.80348 21.11695 18.72117 19.12643 20.41214 20.19567 20.24266 20.1711 20.38679 20.56946 19.68773 19.82532 19.60807 19.69464 19.51282 19.08351 20.59445 19.85899 18.65383 19.46956 20.24593 20.23923 19.81601 19.20913 20.11763 20.3021 20.0469 18.64279 19.12534 19.39342 19.52121 18.5138 19.00811 18.54843 18.77671 18.79803 19.19178 21.78515 18.91809 18.92881 18.96475 18.99463 19.08601 19.09771 19.0339 19.0297 15.83943 15.81412 15.78006 18.89808 19.02717 19.01391 18.94028 18.81586 18.84992 18.46362 18.57569 18.70426 15.93798 16.29704 17.34988 17.31662 17.98433 17.92212 18.26565 18.34031 16.56847 16.56267 16.57028 19.89808 19.92299 19.93802 19.94368 20.38883 20.42086 20.04962 20.25127 21.13044 21.52979 20.88572 20.75048 21.0641 21.83621 21.51026 21.43303 21.42308 21.23216 21.52289 21.53193 21.45102 21.39148 21.49801 17.42772 17.06508 17.81165 16.9424 17.67404 17.97211 19.41236 19.34731 19.84851 
18.17306 18.09768 20.35759 18.55392 18.25578 17.80854 17.9278 19.28967 19.42117 19.43696 18.7858 18.19158 18.23631 19.72514 19.69971 20.1666 19.57549 20.6534 18.21234 18.1107 17.9264 17.81344 17.83161 18.5557 19.34181 19.24796 19.31859 19.10021 19.32972 20.003 17.99664 18.06816 15.60647 17.10862 16.735 16.43615 17.25129 16.96027 16.81551 17.02798 16.73287 16.99152 17.44824 16.8954 16.712 16.73782 17.4994 17.58904 17.07207 17.07379 16.99093 16.83519 16.78537 16.86024 16.01956 15.53734 16.93925 15.60364 16.52734 16.84527 17.05953 17.10545 17.0054 16.43879 17.61706 17.54906 17.50989 17.47392 16.78934 17.24652 17.22254 16.27946 15.99164 16.59518 16.06387 15.81849 16.91293 16.78965 16.55483 16.85261 16.93528 16.92423 16.18374 15.73123 15.66655 16.58722 15.7671 15.90305 15.58089 15.60303 16.37137 16.37644 19.16068 19.07527 20.14195 20.15269 19.96066 20.39827 20.84656 20.56396 19.47896 19.89434 21.17803 19.31853 18.79707 20.25514 19.29231 19.10842 19.08619 19.36083 18.88307 18.86398 20.05554 20.32625 19.45581 19.52276 19.9683 19.8745 20.63233 20.14121 19.93285 19.79869 19.66466 19.64602 19.993 20.57192 20.73341 18.76968 20.05158 19.00475 18.48537 19.06072 18.89857 18.48875 19.13934 21.70668 21.67812 19.01293 19.03702 19.05681 19.07297 19.11056 19.10743 19.08701 19.08895 15.79691 15.77272 15.77991 18.88 18.77204 19.00546 19.0092 18.8916 18.83671 18.65855 18.60448 18.68166 15.64605 16.4371 16.86684 17.0265 17.24702 18.28982 16.56962 16.55696 16.54568 16.55747 16.55658 19.89555 19.91564 19.92563 20.06802 20.54675 20.01943 20.07472 20.10586 20.52314 22.31429 21.04549 20.69838 20.94589 21.48045 21.46227 21.44115 21.55848 21.43093 21.00182 21.57372 21.59509 21.41163 20.35922 17.87431 17.42973 17.19886 16.30875 16.66584 17.85932 19.77881 19.98746 21.11294 
18.40345 18.12605 18.06685 18.03967 17.96629 17.86045 17.7222 18.4953 18.47392 19.11813 18.96581 18.91449 18.91567 19.98779 20.11289 19.09711 19.66437 20.02255 19.44377 19.77258 18.1679 17.87238 17.78826 18.3718 19.73598 20.06607 19.943 19.60018 17.79239 18.06158 18.31574 15.69364 15.35795 15.46063 16.55993 17.01248 16.92692 16.09454 16.26892 16.975 17.01304 15.91083 17.45866 17.23219 16.77375 16.45925 17.48456 17.28071 17.19488 16.50269 17.02748 16.95329 15.91594 17.04379 16.73314 15.7919 16.20451 16.00785 16.06826 16.7956 17.05559 17.06545 17.01444 16.9356 16.98808 17.02928 17.66087 17.40863 17.27802 17.28696 17.20004 17.10641 17.17728 17.77891 16.38376 16.97665 16.88422 15.9028 16.82172 16.39501 16.87145 17.02498 16.61414 15.90635 16.07254 16.47915 16.31371 15.34763 15.43774 15.30136 16.16361 19.54864 19.68203 20.63898 20.30683 20.91404 19.26164 19.4934 18.87178 19.15061 18.90186 20.1835 19.61068 19.25082 19.5418 20.09504 19.43581 20.03991 20.88721 20.36953 19.84955 20.64896 19.26572 19.10965 19.93287 19.69185 19.71364 20.18954 19.80177 19.74302 19.81705 19.96425 19.86571 19.55371 19.93582 19.67837 19.08857 18.58943 18.67933 19.13015 18.98731 20.00769 19.99237 18.94015 18.60248 18.95808 19.00845 19.04753 19.10364 19.12898 19.33638 19.12307 19.10672 19.08207 19.04332 19.42052 19.00244 19.17996 18.83912 18.76342 18.87477 19.0847 19.43577 19.5705 18.60346 18.57841 18.67027 15.74924 16.78283 17.70672 17.64488 17.31358 16.62758 16.52262 16.53906 16.52288 16.56171 19.87286 19.90995 19.92715 19.95741 19.97079 19.99203 20.02893 20.05382 20.13279 20.5612 20.8033 20.42996 20.82624 20.65273 21.45765 20.97693 21.48992 21.45228 21.44657 20.10629 20.25587 21.29893 17.00692 17.68484 16.56954 16.73855 17.64441 16.7264 17.76182 17.8984 17.93799 20.80415 20.73244 
19.21046 18.14852 18.0784 18.04848 18.11199 17.97886 17.78571 17.68947 18.38537 18.61154 19.3822 19.47548 19.5765 18.29634 20.00779 18.87104 19.5726 19.68379 19.64383 20.04929 18.5192 17.95346 17.81501 18.39262 18.45608 19.33491 19.58459 19.06234 18.55659 17.83135 18.37485 16.63515 16.59576 16.92213 16.76788 15.81849 16.3441 15.7151 16.01407 16.00841 17.09866 17.24934 17.20585 17.46644 17.28722 16.36415 17.51916 17.50144 17.22835 17.14304 16.19681 16.98945 16.94475 16.22264 15.96253 16.34646 16.11389 16.18324 16.29942 16.39836 17.06626 16.97799 16.88023 16.9989 16.94459 16.92547 17.77873 17.34428 17.42917 17.32755 17.17072 16.32451 16.56443 17.43747 16.77236 16.77368 16.87391 16.5926 16.71535 16.84295 17.03596 16.55833 16.67525 17.11891 16.54168 15.90386 16.43551 16.53623 15.51358 18.3419 19.16617 19.6698 20.30939 20.80282 19.48811 18.81198 18.73185 20.727 20.43664 19.20288 18.78954 18.97586 20.04232 19.60883 19.40273 19.24267 20.12081 19.9109 21.24915 20.45969 20.59132 19.37996 20.04327 20.50273 20.49454 19.61535 19.78849 19.48171 20.24756 19.82767 19.90836 19.90559 20.46586 20.05993 19.79488 19.11685 18.82724 18.48935 18.49958 18.51577 18.8288 18.95586 19.05358 18.62264 18.69368 18.9788 19.07809 19.08487 19.13493 19.11905 19.15344 19.07986 19.13485 19.09941 19.0525 19.02474 18.96891 19.02315 18.84182 18.85698 18.8758 19.39486 19.97082 19.22256 18.65685 18.73883 18.50002 16.22576 17.44921 17.91241 17.64355 17.42873 16.66104 16.49616 16.51671 16.90063 19.83696 19.87982 19.90034 19.90929 19.96515 19.96461 20.0121 20.40876 20.65982 22.67626 22.25386 21.31248 20.63396 20.81602 20.76888 21.46986 20.99445 20.78848 20.96135 21.28325 21.00879 20.1112 20.4154 20.16469 17.79396 17.01746 16.50062 16.81732 17.50133 17.16576 17.44752 16.82524 20.136 19.81238 
19.5722 20.14119 18.73943 18.47191 18.4269 19.47811 18.05344 19.13906 18.05878 19.02496 18.84818 19.46214 18.70361 18.46938 19.04095 19.42686 19.57597 19.53862 19.64536 19.38879 18.63865 18.14788 17.85193 19.01196 18.12475 18.09368 18.46797 19.6359 18.3028 17.85498 19.4262 16.41808 16.65652 17.02738 16.70171 16.74498 16.77563 16.6223 17.16208 17.02211 17.1744 16.98163 17.55817 17.5308 17.46661 17.38268 17.35623 17.32015 17.24534 16.39056 17.04045 16.37353 16.98208 16.78621 15.97106 16.04382 15.97898 16.53061 16.84699 17.11944 16.94629 17.03434 17.04997 16.97429 16.95975 17.47174 16.78352 17.49852 17.33533 17.35875 17.23743 16.04397 16.41052 17.42023 17.28969 16.89611 16.84582 16.82821 16.64859 17.19656 17.20795 16.44232 16.68848 16.07728 15.87381 16.51393 16.47695 16.32524 16.80525 19.08543 19.79675 18.99354 20.45729 20.67978 19.03561 20.31752 19.41542 20.68587 20.36577 20.4326 19.4961 19.80818 19.81565 20.72892 19.65238 19.07994 20.10721 19.72151 21.22335 20.6158 19.42359 18.95494 18.92 19.37767 19.86741 19.59672 19.7092 20.01535 20.59081 19.8987 20.20133 20.07817 19.51647 19.89569 20.13773 18.87206 19.98359 18.45644 18.8837 18.62257 18.52066 18.56143 18.63164 18.70543 18.69418 19.18469 19.06457 19.11603 19.14434 19.13138 19.09668 18.95261 18.99722 18.82796 18.84613 18.63216 19.3511 18.86778 18.82801 18.95063 19.20107 19.85309 19.47715 19.03994 18.71829 15.6148 15.96994 17.56862 16.51274 17.75954 17.62334 17.68806 17.7319 17.77207 17.15135 17.8019 17.8904 19.85473 19.911 19.9151 20.23269 20.60985 21.64556 22.17653 22.22322 21.06215 21.85988 20.29761 21.28147 22.10818 21.3192 22.10067 20.97361 20.66856 20.56692 21.30189 21.18877 20.41622 19.8206 20.49427 20.43217 17.10701 16.61683 16.19913 16.66783 17.18117 17.80936 17.91903 19.99454 19.19691 
20.314 19.30221 19.82193 18.61755 18.88887 19.41139 19.60071 19.05097 18.77211 19.2774 18.68162 19.4019 19.17642 17.82183 18.95292 19.78301 19.60889 20.82113 19.94374 20.18134 19.47 18.0652 17.908 18.37126 18.32319 17.77605 18.19862 19.03909 18.28799 18.29954 19.55897 19.55551 16.56597 15.60348 16.97705 16.83685 16.67925 16.85373 16.85417 16.16062 17.23694 16.01433 16.34667 17.40739 17.34592 17.24669 17.23723 16.54979 16.3657 17.08285 16.97293 16.96034 17.0151 16.16941 15.8004 16.08158 16.22111 16.73089 17.10301 17.02458 17.03055 17.03003 17.50189 17.23357 17.09605 16.55473 16.46362 17.52278 17.43592 17.21946 17.41978 17.61794 16.82931 17.34291 17.08348 16.76718 16.75153 17.06075 17.12877 17.10781 17.07807 16.44898 17.15134 16.24973 15.94387 15.78283 16.71733 15.81589 15.87957 16.9725 16.47413 20.65106 20.86533 20.84776 19.53243 20.53231 20.60671 19.62075 20.5607 20.76925 19.22671 18.86409 19.59229 20.29295 19.86389 20.27731 20.3355 18.93775 18.9644 20.50274 19.40025 18.96549 19.14771 20.77635 20.62668 19.34871 19.332 20.41953 20.24728 20.57511 20.00455 19.80904 19.72685 20.18315 18.76344 18.78186 19.1262 18.62229 18.46234 18.48016 18.51437 18.61504 18.64947 18.74 18.81384 19.54644 19.12403 19.45727 19.09552 19.09568 19.04099 18.99108 19.23026 19.01335 18.93844 18.78927 15.75933 18.97665 19.00464 19.42026 19.09817 20.04708 16.00038 15.65532 15.70024 15.84548 17.51007 16.87214 17.94124 17.73571 17.74039 16.77811 17.75995 17.71782 17.69851 17.72128 21.21011 21.32027 20.49858 21.19341 21.4173 21.49426 20.71363 -9999 21.72347 20.61739 20.49378 21.39369 21.90102 21.21634 21.43587 21.31482 20.40965 20.41039 20.8882 22.58476 21.34527 19.93224 19.96619 20.4614 17.58653 17.59532 16.68267 17.0209 16.62699 17.69218 16.80124 17.68077 20.27675 19.81414 
20.27359 20.1843 19.95309 19.83866 19.17365 18.78508 19.66509 19.09462 18.75176 18.02332 17.71838 19.06968 19.03215 18.03759 18.04463 18.36708 18.85429 19.12107 19.76363 19.98793 18.84265 18.08804 18.34289 17.82146 17.87617 17.71487 17.81783 18.63982 20.61082 19.14709 19.52654 19.54555 16.67544 16.60755 16.79362 16.69588 16.99272 16.71392 17.13452 15.96569 17.16145 16.44008 16.58259 17.27708 17.34853 16.64393 17.05572 17.22408 17.13768 16.8373 16.96031 16.99641 15.96586 15.87247 15.74471 15.83039 15.91714 16.74075 16.94856 17.12092 17.04931 17.0904 17.05112 17.82183 17.63691 17.68698 16.39175 16.79847 17.14879 17.21477 17.61584 17.48899 16.32604 17.3676 17.19475 17.01149 17.02545 17.18214 17.05776 17.20837 17.08186 17.21725 17.11961 16.57462 16.53778 16.1607 16.52382 17.03706 16.45173 20.33589 20.61431 19.06064 19.07711 19.88494 20.51447 20.22995 20.84987 21.03411 19.38302 19.80457 19.27398 19.32726 19.46296 20.89082 21.27131 20.99115 21.13926 19.3593 19.16387 20.19133 20.61967 18.93238 19.2231 19.15934 20.20557 19.80191 20.53902 20.13362 20.49462 19.70959 20.59888 20.48863 19.39207 18.99406 18.5349 18.74383 19.54717 18.78965 18.43401 18.48969 18.54829 18.58508 18.64194 18.72616 18.74411 19.11551 19.12121 19.09816 19.09337 19.06732 18.99599 18.92001 18.80733 18.49141 18.7121 18.83555 18.80392 18.95703 15.87482 16.00093 16.38819 15.82492 15.58337 15.67102 15.68581 16.27928 17.91114 17.87642 17.8101 17.4074 17.68309 16.81567 17.61573 17.61675 17.71479 17.72657 21.15825 21.18133 21.2033 21.25344 21.30944 21.39777 20.75677 21.05666 -9999 17.43238 21.79818 21.69621 22.02073 22.04642 20.96749 20.41796 20.44659 20.57387 17.97824 17.67247 21.37166 20.21815 19.7819 20.29823 17.11043 17.64561 16.51976 16.52337 16.62165 16.3442 16.46743 16.30661 19.94616 18.7215 
20.15183 20.2469 20.06147 19.22988 18.8937 19.49504 19.56824 18.25991 18.53294 17.98835 18.23635 18.84972 19.50066 17.87213 17.87466 18.20477 18.87908 19.51926 19.67063 19.07768 18.37655 18.14014 18.02618 17.94672 17.84088 17.72789 17.75139 19.36663 19.50986 19.21826 19.55149 16.13594 16.52216 16.72341 16.59348 16.81516 16.86147 16.88999 15.91313 16.71952 16.97879 17.13028 17.25565 17.32247 17.32154 17.30802 17.1787 17.06948 17.05603 16.89394 16.97324 17.09122 16.10384 15.77277 15.7758 16.06207 16.74668 16.37856 16.78588 17.25973 17.00684 17.91417 17.04638 18.33377 16.63612 17.82145 17.04955 17.63494 17.57628 16.87965 17.65678 17.49404 16.4361 17.34985 17.26201 16.77953 17.10729 16.98009 15.80417 15.80897 16.1638 16.01529 17.45174 17.48863 17.31521 16.50716 16.55349 20.38232 20.76919 20.9657 20.76843 20.86791 19.14789 20.33124 19.54251 20.30859 20.44624 19.43254 20.14995 19.78011 20.41595 20.5736 19.29502 19.32779 20.66377 21.35267 21.30289 19.23653 19.00749 19.44531 20.37931 19.74883 20.14618 19.79875 20.01533 20.6835 21.09811 20.90064 20.64933 20.35013 20.29114 20.57625 19.0489 18.51646 18.54269 18.50587 18.90425 18.56338 19.12816 18.835 18.52843 18.84703 18.8775 18.89799 18.94822 18.94982 19.03197 19.07121 19.05332 19.56139 18.8357 18.84421 18.77669 18.76585 18.93499 18.8869 19.0069 19.12574 19.36823 19.69724 15.85918 15.41147 15.8712 15.92398 16.5108 8.077408 8.287354 8.362942 16.46332 17.823 17.83533 17.82986 17.77451 17.75538 17.75441 17.74218 21.16355 21.1359 21.13498 21.18744 21.25762 21.32965 21.45313 9.546221 17.16801 18.3492 17.54642 18.39875 18.05564 17.62905 18.46679 20.41124 20.44794 20.92641 17.85181 18.99449 17.24667 19.52073 19.40124 19.46709 17.08825 17.98078 17.87924 17.87546 16.84886 16.89154 16.75599 16.60217 19.65938 19.00713 
20.15359 20.1755 20.18597 19.91498 18.92758 19.40104 18.61569 18.25981 19.49154 19.39337 19.12248 18.96403 19.50601 17.83338 18.60975 19.46838 19.56951 20.37783 19.96439 19.98145 18.20461 18.15198 18.43575 18.02817 17.9409 17.82725 17.75784 17.97715 19.13065 19.4485 19.44464 16.79287 16.69173 16.73048 16.52932 16.77106 16.77294 15.86183 17.13756 17.35559 17.00189 17.02989 17.11382 17.11199 17.02725 17.0675 16.89424 17.12173 17.00995 16.99615 17.06485 16.00222 15.80309 15.81395 15.84664 16.07211 16.55519 16.13009 16.70743 17.33782 17.2437 17.0567 17.77303 17.25205 16.32261 17.79749 17.72648 17.66934 16.72989 17.1672 17.79588 17.37242 17.69924 17.65537 17.45897 17.4257 17.3499 15.86766 16.00088 15.84803 15.8397 15.81905 16.14859 17.60137 17.10411 17.30941 20.83129 20.99157 20.4592 20.12739 20.39504 20.15776 19.20368 19.23905 20.85423 20.18896 18.78245 20.00737 20.9693 19.31215 19.39564 20.72326 21.01574 19.34783 20.258 21.38392 21.35913 19.4411 19.40869 20.20366 7.282996 20.41974 19.5549 19.93773 20.4468 20.35515 20.42555 20.26213 20.10522 20.18085 19.968 20.80335 19.07559 18.74348 18.94119 19.2703 18.71822 19.05711 18.456 18.43859 18.48849 18.79642 18.7935 18.88955 18.89462 19.18667 19.52923 19.02061 18.98668 19.20165 18.97892 18.748 18.90866 18.94388 19.09412 19.11933 19.19696 19.90917 19.21194 20.88106 19.02534 15.98287 16.11369 17.23108 8.415735 7.949926 8.076304 8.376317 17.06637 17.71848 17.84048 17.82502 17.78959 17.78731 17.76623 17.67058 8.474009 8.449218 21.16211 21.22879 21.29625 21.09735 17.25065 8.855229 9.578537 8.805892 17.58534 17.02566 17.90479 18.52117 17.52098 17.03384 20.45522 20.75311 17.83191 17.34941 16.53378 19.82099 19.5743 19.05646 16.47697 16.54981 16.82314 16.4992 16.29034 17.16331 17.2453 17.31413 16.7018 20.5296 
19.46682 20.32033 19.71773 19.74881 19.80805 19.40498 19.17581 19.44173 19.51438 19.06145 18.73596 19.40224 18.5692 18.2467 18.16245 18.21202 18.25314 20.03583 20.36268 20.74761 19.1555 18.80466 19.26096 18.22977 18.02493 17.9219 17.84266 17.80814 18.2222 18.59895 16.00073 16.86556 17.02809 16.86855 16.79893 16.8021 16.98081 16.90144 17.02678 17.21764 16.9602 17.21478 17.16438 17.08076 17.03299 16.98641 16.89676 17.11179 17.07358 16.40135 16.43569 16.63124 16.52558 16.14288 15.87289 16.67201 16.54017 16.8604 16.77786 17.67455 17.69561 18.00082 17.57028 17.65903 16.29327 16.458 17.79142 17.53485 16.4945 17.53672 17.37711 17.55502 17.7754 17.69536 17.46535 17.30438 17.2497 15.8289 16.26246 15.80496 15.87457 15.85916 16.25248 17.20428 16.45098 19.11054 20.8911 20.98599 20.14026 19.4285 19.68308 20.26678 19.9982 20.89342 19.2685 21.16996 20.25846 19.80181 20.7275 21.25744 20.13486 20.96347 21.32937 20.78922 20.94335 20.26518 21.35204 20.95332 21.09527 20.25153 20.39313 19.59775 19.56231 19.50492 19.65718 20.18555 20.22442 20.29119 20.17992 20.09335 20.62829 19.55723 18.61356 18.83598 18.52165 18.47888 18.40399 18.76412 18.61428 19.00142 18.45085 18.83616 18.81675 18.8811 18.97407 18.93187 19.13077 19.24637 19.04409 18.85131 19.05551 19.11463 19.13415 19.3443 20.18478 19.263 19.27594 21.19382 19.23999 19.84967 20.28363 17.46059 16.99785 17.93064 8.098259 8.077841 8.378326 7.972986 17.83058 17.84183 17.85311 17.64206 17.84609 17.83658 17.80499 8.560276 8.509496 8.588888 8.615428 8.715068 8.836737 17.23668 18.3743 8.87921 8.660513 8.791666 17.43561 17.37919 17.73964 18.43312 17.0109 17.30412 17.51701 17.36562 17.4539 16.58098 16.61747 20.47691 19.1789 16.05803 17.02418 15.99431 15.97296 15.9807 16.87232 17.09059 16.49865 17.55834 17.5482 20.15441 
18.152 19.81185 19.77794 20.10399 19.86713 19.31758 19.68897 19.73887 19.76408 18.78402 19.08539 19.44123 19.18704 18.20934 17.80179 18.11118 17.89915 18.05532 19.50846 19.99131 19.08688 18.37216 18.08532 18.1071 18.03871 18.13905 17.90225 17.80668 17.94594 18.47368 15.59771 15.79442 17.05143 17.15526 16.62796 16.63303 16.83773 16.92828 17.08574 16.81292 17.24059 15.98796 20.74426 17.2436 17.11661 16.98534 16.83907 17.16583 17.14419 17.05356 15.97926 15.71313 15.74373 16.22563 15.9888 16.48295 16.64801 17.52315 17.30866 17.59826 17.5167 17.71067 18.06779 17.86061 16.43875 16.62152 17.58013 17.58092 16.14707 16.43228 17.37902 17.55485 16.50592 18.06256 17.37878 17.21313 17.67325 17.33865 15.83027 16.58419 17.27673 17.17554 17.11079 17.06184 16.25891 20.29949 20.1308 20.56581 19.34459 18.78151 20.50179 20.25551 20.79705 20.54535 19.55471 20.78523 20.63088 19.82256 19.88774 21.28423 21.36582 19.44949 20.73455 21.03257 21.0109 20.67571 20.96772 20.94792 21.4028 20.20454 20.3331 18.9931 19.20908 18.99097 18.92758 19.2967 20.30853 19.96106 20.13375 20.29984 20.30261 19.08488 18.66318 18.59218 18.55273 18.52313 18.44345 18.4864 18.84944 18.47689 18.5125 18.83533 18.90467 18.9663 18.98514 19.04512 19.07842 19.1236 19.09771 18.85111 19.08826 19.22469 19.15698 20.90258 20.90031 19.82302 19.59925 20.11621 19.87745 20.47673 20.8232 17.74927 17.53272 8.200616 8.107011 8.427257 8.06308 7.990748 17.17123 17.81868 17.75119 17.84939 17.56503 17.87373 8.665166 8.683925 8.702204 8.76437 8.790833 21.69308 9.158153 17.38086 17.17183 8.730841 9.162258 8.794866 17.42667 17.36393 17.64762 17.73833 17.28946 18.58523 22.48681 21.84522 17.42475 16.13635 16.3138 19.17024 15.78549 15.82373 17.84157 16.48192 16.02819 16.32047 17.37935 17.31887 17.50551 17.64806 17.46952 16.95234 
18.13163 18.1805 19.12503 19.96275 19.93175 19.7878 20.02472 19.99836 18.12185 18.07173 19.21728 19.05437 19.20182 18.61265 18.19996 18.4606 17.87567 17.90904 18.2416 19.85002 19.3753 18.7346 18.18091 18.44029 18.47776 18.27193 18.99897 18.18965 17.77416 15.12178 15.5148 15.45821 16.48461 17.00095 16.73415 16.85999 16.84477 17.0248 17.08763 17.05056 15.9724 16.29856 17.01254 17.21977 16.80587 16.99228 16.99565 15.82963 15.83211 16.5625 16.00482 15.9719 15.71943 15.81365 16.29954 16.2716 17.33716 17.85007 17.62493 17.77468 17.7376 17.76627 17.92041 17.26977 17.45463 18.08839 17.6898 17.56646 17.57387 17.43188 16.3927 16.82785 17.64961 17.35075 16.81017 17.75587 17.29787 16.55271 15.90582 17.39083 17.23765 17.02571 17.15953 17.20088 20.19801 20.25432 20.20096 20.07946 19.10215 18.78905 20.75573 20.55598 20.4713 20.86639 20.67597 19.30829 19.3479 19.34675 21.28985 20.90857 20.51308 21.11457 21.05795 21.35761 20.66966 21.41765 19.75225 19.49394 19.95467 19.9858 20.17957 19.58526 18.99717 18.96313 19.08886 19.29442 19.99691 19.47612 20.45307 20.51111 19.82846 20.29876 18.82588 18.58949 18.55208 18.51339 18.49594 18.53716 18.56693 18.66107 18.66922 18.94859 19.01789 19.06238 19.12005 19.1429 19.17702 19.17329 19.15658 19.2556 19.16542 19.3557 19.84953 21.41752 20.75419 20.64228 20.45953 19.56588 20.90157 20.66258 20.7793 20.85202 20.34946 7.633379 8.365291 8.408549 8.414541 8.427272 8.404252 8.450876 17.81418 17.86816 17.28295 17.92801 8.488374 8.442577 9.084908 8.619265 9.145107 20.7138 20.4845 17.08148 17.09436 18.54718 18.48194 18.32401 20.85122 21.45244 21.87307 19.01238 18.49286 17.871 21.51433 20.75574 19.47368 16.12476 16.79056 15.75025 15.64408 15.60887 15.92189 16.03338 17.66138 16.73322 17.2269 16.68198 17.14418 16.83503 16.19317 16.06808 
18.03788 18.07801 18.63717 19.77479 19.99148 19.84377 20.07273 19.55243 18.67152 18.3702 19.72178 19.08962 18.4022 19.42275 19.42732 18.191 17.85693 17.90453 18.02172 19.75141 19.85382 18.81669 19.90119 19.40002 18.11396 18.109 18.44991 17.9025 15.15531 15.45914 15.72824 15.2061 15.30104 16.1199 16.68237 16.53629 16.97277 16.71194 16.19112 16.29093 15.56593 17.61115 16.89779 17.44371 17.02725 16.67786 16.59145 16.28479 15.8179 17.13147 15.71991 16.7665 15.72301 16.04094 16.69349 16.46772 16.60829 16.50047 16.25326 17.72816 17.78654 17.74941 17.9007 16.74219 17.52613 17.32268 17.536 17.45784 17.3969 17.31287 17.30546 16.3606 16.52962 16.25776 16.7337 17.52723 17.44117 17.54377 17.53405 17.2355 20.88199 20.40275 20.41826 20.01208 20.28524 20.27798 20.4391 20.55471 20.20437 20.46729 20.14871 20.77445 20.41291 21.07799 20.70809 20.243 20.71712 19.36583 20.68657 20.76316 21.01356 21.26054 21.35498 20.67914 20.94671 21.16976 19.18199 19.74532 18.98293 20.03801 19.555 19.18812 19.157 19.89255 19.10015 20.4757 19.37874 20.19446 20.51083 20.52019 18.80932 18.91142 18.64449 18.63209 19.7606 19.33653 18.51459 18.57607 18.67419 18.8177 18.8767 19.18271 19.20625 19.20528 19.32519 19.38955 19.2425 19.29558 19.3182 19.36757 19.42563 20.12442 21.51628 21.52126 20.85112 20.69983 19.80023 19.97919 19.98561 19.92497 20.4069 21.16527 7.872468 7.956453 8.474977 8.261215 8.29659 8.545822 8.502711 8.510839 17.86379 17.48188 17.54279 17.79987 8.373407 8.100816 8.246887 8.247467 8.343608 20.84437 21.22302 17.06504 17.35334 18.51365 18.50609 17.68844 20.44198 22.00174 22.0264 21.32499 17.57245 21.22256 21.42468 21.06789 19.32733 16.23301 16.0161 15.66384 16.36489 15.81294 16.31213 15.76161 17.51295 17.38343 17.40775 16.26654 16.05484 16.18746 16.02817 15.72953 
18.01219 18.05464 18.09422 18.98415 20.17754 19.88585 19.68308 20.00051 18.54964 18.837 19.98625 18.12668 18.15827 19.40301 19.38477 17.89824 17.8663 17.85129 19.68121 19.70944 20.6322 19.43673 19.92202 19.01385 18.3638 18.18047 15.39818 15.30596 15.23712 15.50258 15.46839 15.4611 15.15503 15.38289 15.48818 16.65913 16.86873 16.9373 15.82141 15.48541 15.55246 15.62715 17.06959 16.82158 16.85807 16.70756 17.1182 16.60826 16.02049 15.77417 16.06048 15.94539 15.90544 15.86356 16.25601 16.66749 15.92948 16.87922 17.09848 16.55911 16.62508 17.87191 17.5076 17.5066 17.49063 17.8569 17.56612 17.55963 17.38051 17.30026 17.21206 17.32801 17.31463 17.34397 17.37836 17.44507 17.72301 17.60362 17.39432 20.8145 20.81661 20.59497 20.44815 20.67914 20.77575 20.68495 21.03447 19.68204 20.4799 21.01172 20.4278 20.36732 20.55779 20.59558 20.82346 20.39163 21.24345 21.28958 20.90876 20.63998 21.27709 20.34394 20.8972 20.87406 20.95521 20.9244 20.69962 20.47869 20.72743 20.7948 19.86021 20.35867 20.33739 20.05317 20.32026 19.51203 19.87595 19.48348 19.76606 19.92512 19.03655 18.88331 18.62702 18.59753 19.31277 18.65635 18.55335 19.23838 18.61537 18.69366 18.85902 19.26851 19.25988 19.26831 19.30828 19.34478 19.35034 19.3735 19.44047 19.62616 19.95118 21.21069 21.16145 20.894 20.27761 20.57289 20.70852 20.37013 21.04199 20.23682 21.31994 8.122141 8.462214 8.007997 7.754685 19.76519 8.723211 8.24603 8.047605 8.17358 8.096247 8.193748 7.959452 8.808009 8.126643 8.261022 8.311102 20.60112 22.14591 22.11795 21.35795 17.16808 17.75008 17.726 17.72021 17.74174 21.65368 20.70566 20.73177 21.20705 21.47063 20.77265 21.38569 20.33974 19.17789 15.69325 15.41063 15.53377 15.55982 15.60655 15.82868 16.04059 17.39781 16.89579 16.70278 16.15736 15.63751 15.98818 15.78568 18.22552 
18.10916 18.10015 18.15926 18.32577 19.68675 19.86903 20.13036 19.98207 19.91545 19.20498 18.38226 17.969 19.20096 19.09953 19.40065 17.82137 17.84062 18.31412 18.32582 18.72582 20.2914 20.05956 20.08283 19.85375 18.56173 18.19792 15.78627 15.38222 15.33138 15.27961 15.47317 15.32468 15.13622 15.14498 15.06355 16.02802 17.26802 15.83008 15.4289 15.90992 16.3476 15.98515 17.13672 17.23116 17.06684 17.1788 16.83981 16.08391 16.3458 16.27475 15.97285 15.75268 15.74707 16.21378 15.9217 16.64799 16.50858 16.43336 17.22711 16.18073 16.63277 17.5733 17.98025 17.72858 17.43558 17.65836 16.90256 16.9172 17.34954 17.32591 16.30103 17.82569 17.80099 16.66453 17.42028 17.50326 17.68289 20.8264 18.00089 20.85496 20.83206 20.4086 20.71601 20.58662 20.608 20.69447 21.09009 20.70471 20.42232 20.32377 20.46745 20.58674 20.62763 20.54786 20.82591 20.62959 20.75872 19.81767 19.8368 20.93717 20.74619 21.18221 20.01347 20.02943 20.32051 20.92583 20.77288 19.84509 20.70354 20.5409 20.30011 20.98462 19.92367 20.4172 19.67506 19.1245 18.96373 19.84665 20.07742 19.60607 20.18151 20.29591 19.03263 19.28457 18.55786 18.57383 18.5835 18.93212 18.90804 19.36299 19.11492 19.41398 19.70935 19.28571 19.34809 19.35713 19.42669 19.52461 21.09924 21.06114 21.1474 19.34832 21.1883 20.18221 20.26654 20.24504 20.81711 21.18253 21.17305 20.65856 21.21595 8.512379 8.482406 7.612991 7.796619 19.83832 19.84376 7.799267 7.972869 7.847772 7.987443 8.078929 8.096476 8.087878 8.099223 20.33821 20.37402 22.16939 21.9378 21.49577 21.03176 17.0835 18.36825 18.28813 18.57161 17.74597 21.73095 21.70444 21.48267 21.41887 21.41584 17.8389 16.98106 19.45341 19.03419 15.76205 15.28794 15.41572 15.51498 15.82974 15.49977 15.65471 15.7953 15.75662 15.85318 15.21696 15.19471 15.15436 15.58414 17.58964 
18.66827 18.28422 18.57852 19.72565 19.46493 19.95252 20.11781 20.0568 19.96399 19.64805 18.50602 18.05106 19.39556 19.4226 18.19541 17.81193 18.01509 18.53708 18.28243 19.32722 19.75909 20.83075 19.8714 19.93134 20.01139 18.41805 15.52427 15.63157 15.414 15.34722 15.30467 15.26399 15.19208 15.1042 14.95304 15.41012 16.45105 16.95056 16.71596 15.45067 15.54986 15.97574 15.97694 16.49946 17.40819 16.24193 16.52699 16.69767 15.76256 16.09795 15.90495 15.6421 16.10278 16.61232 16.53838 20.08739 18.74266 19.87707 16.35029 19.19188 19.70547 17.92347 17.99099 16.73742 17.851 16.94197 17.40923 17.42203 20.61188 20.71077 16.3633 16.37 17.55389 17.64548 17.91291 17.9481 20.06961 21.57569 21.14816 21.02264 20.69245 19.83801 19.19112 20.31543 19.64455 20.43212 19.57877 19.60402 19.44313 20.54653 20.39207 21.03536 20.47463 20.56462 20.37474 19.8185 21.12691 20.83644 18.96861 19.3903 20.9456 19.43622 18.98273 19.36961 19.34419 20.72107 21.34205 20.47562 20.7521 19.64664 20.5578 20.12753 20.382 20.64892 20.45616 20.23889 20.25226 19.7697 19.95982 18.95447 19.09498 20.31887 19.96219 18.99887 18.9741 19.07588 18.76589 18.92414 19.44009 18.82186 18.9257 19.12462 19.20726 19.31643 19.36298 19.42562 19.9054 21.119 21.07626 21.10454 21.14519 19.99359 19.74848 20.65729 20.71235 20.5461 20.52051 16.71568 17.27904 17.81242 17.82419 7.936651 7.802146 7.740773 7.742437 19.83132 19.86387 19.86788 19.86275 8.045115 8.071816 8.054333 8.03863 8.191803 8.146704 20.58103 21.15281 22.23672 21.43963 21.88911 21.59323 17.0714 18.52051 17.49501 17.53013 17.53471 21.61192 22.21812 21.17739 21.59484 21.20671 17.66601 16.72509 19.40619 18.99054 15.55413 15.65107 15.15211 15.44454 15.21744 15.31826 15.54241 15.451 15.17211 14.82326 14.9786 14.77581 14.76533 17.51859 17.14586 
18.88782 18.7972 20.06264 19.67811 19.03496 19.73822 20.22486 20.15344 19.15477 18.68958 19.92378 17.90842 18.61583 18.87731 18.37562 19.15171 18.12839 17.78156 19.52814 19.65338 20.12043 19.3067 20.78574 20.06424 20.07966 18.54354 15.53564 15.53783 15.4806 16.64492 15.5876 15.32756 15.26773 15.16495 15.13774 16.22732 16.11273 16.67316 15.71419 15.5442 17.22469 17.24132 15.54729 16.08165 17.40506 16.43844 15.85244 16.18346 15.81964 15.78052 15.96113 15.8657 16.30675 16.69631 20.79163 20.51912 18.71696 20.53343 19.38062 20.06487 19.73554 21.20639 18.03943 17.00602 17.77877 17.56246 20.74892 19.80746 20.717 20.10604 16.37684 16.25966 17.92701 17.93094 17.61803 17.54935 20.67189 21.54103 20.89871 20.84608 19.14113 20.70246 20.00209 19.49739 20.37889 20.56489 20.32173 20.34276 20.66761 19.68174 19.22887 19.70598 19.67666 19.02742 20.71089 19.1314 21.37344 19.80092 20.05964 19.24203 20.43521 19.65197 19.46411 19.47067 21.01341 20.66665 20.87234 19.9417 19.55755 18.99096 18.97709 19.39679 20.511 19.54244 19.42838 20.28049 19.75627 20.27645 20.21664 20.49896 19.14675 18.70935 19.42095 19.33689 18.82136 18.60975 18.60568 19.25147 19.00927 18.97561 19.01953 19.12813 19.24692 19.36433 19.37382 20.22099 19.97086 19.7565 21.18437 20.86497 21.14625 21.10836 21.07125 21.07326 20.77576 20.15034 20.88625 16.71893 16.39511 17.06878 16.88804 7.699289 7.771627 7.729121 16.58101 19.87366 19.87493 19.87485 19.89757 19.8846 7.990312 8.065317 8.169565 8.15502 8.282512 17.77329 22.15286 22.11624 22.13493 20.80433 17.06817 17.60847 17.85707 18.52642 20.36155 20.98747 20.59321 20.78071 21.38672 21.37666 21.04085 17.3566 16.40072 16.10515 16.25793 15.74046 15.40664 14.65834 15.06965 17.93085 18.17698 18.20215 14.98985 14.51039 14.32123 14.24813 14.29442 14.76397 17.09583 17.27394 
20.3347 19.51739 19.62426 19.31803 19.18586 19.94121 20.08483 20.16938 19.50586 19.98515 18.27376 18.06911 19.83856 19.2679 19.83568 19.48647 18.9061 17.78696 18.27188 17.95083 18.02998 19.33159 19.76985 19.82427 19.58571 18.75309 16.26466 15.89081 16.1886 15.79204 15.44882 15.74646 15.53666 15.30324 15.41607 15.55449 16.34162 16.7662 15.80829 15.51644 17.503 16.88338 17.51215 17.26844 17.12553 17.22225 16.57837 16.00852 16.17826 16.02661 15.87397 15.5426 15.70661 16.11533 19.99866 20.04141 19.56884 19.33508 19.53462 20.82314 21.12908 21.17685 21.08742 21.00212 20.90116 21.05307 20.97244 20.84932 20.577 20.77923 20.71268 17.02208 17.08222 16.76958 20.7137 20.98874 21.45107 20.79694 21.58687 20.9998 19.64688 19.17927 19.1513 20.61646 20.32081 20.40462 20.28451 20.27825 19.88768 19.73267 20.57682 20.71241 20.75163 19.31609 18.85802 19.61454 20.61053 20.86633 19.36239 19.38435 21.14439 18.96047 19.44812 21.14972 21.32018 20.81185 19.79135 19.53267 19.53378 19.90818 18.98259 18.93516 20.08929 20.34833 19.56109 19.55805 19.47527 20.28913 19.82773 20.40937 19.25349 20.34288 19.04533 20.22873 18.61241 18.61815 18.63811 18.9301 19.20337 18.9998 19.08468 19.21189 20.35249 20.10649 19.95332 20.53514 19.95037 19.69051 21.17725 21.17113 20.6194 21.21636 21.02889 20.99389 19.88589 19.50552 16.35483 16.80082 16.2347 16.45197 16.50993 16.51146 7.741968 7.830256 16.60592 19.87265 19.87894 19.85714 19.90678 19.89773 19.96046 8.131876 8.136103 8.271667 8.379827 18.51019 22.13701 22.0994 22.08817 22.13467 17.43033 18.90805 18.12074 18.17404 20.99985 20.32547 20.526 21.52997 21.30977 20.70457 19.88298 16.89297 17.30673 16.97307 17.11621 16.21181 15.22071 14.55468 14.41443 17.94273 18.07129 17.89952 14.41325 14.14331 16.82552 16.55602 17.03092 16.79713 16.47178 16.75144 
21.44863 19.51348 19.08026 20.37149 20.04165 18.92062 19.67599 19.83393 19.72591 19.64271 17.84372 18.11989 19.85962 19.86227 18.97891 18.12141 17.81437 17.84297 17.83497 17.85884 17.90752 17.84263 19.59273 19.79914 19.92414 20.59064 20.09977 16.49428 16.90306 16.76753 15.44145 15.43872 15.58537 15.66488 15.8005 16.08538 16.7669 15.90829 15.49025 15.50878 15.55743 15.60286 17.55828 17.29395 16.80754 16.54189 16.22692 17.14039 17.11446 17.00279 15.63823 18.49372 18.72761 19.21875 20.329 19.6539 20.04727 19.08716 20.45253 20.99769 21.25664 21.19584 21.05408 20.98203 20.94364 20.91995 20.94178 19.19196 19.72339 21.03603 20.45206 19.57815 20.43636 20.70209 19.53217 20.59565 19.66745 20.77856 21.31733 21.5935 20.85592 21.0785 20.67825 21.04917 20.12825 20.47956 20.11688 20.37375 20.67507 20.78342 21.16116 20.48367 20.4683 19.06188 19.43291 20.03812 20.15098 20.57856 21.2381 20.44341 19.86363 19.5262 21.34026 21.91171 21.17329 19.95988 19.50549 19.51556 19.68258 19.513 19.63359 19.32849 20.57257 19.56271 18.80615 18.90148 19.4828 20.11108 20.07711 20.18323 20.40558 20.12308 20.1562 19.78047 18.71045 18.60905 18.62558 18.90623 19.00964 19.30951 19.07058 19.22684 19.46462 21.30752 21.39197 20.45057 21.43538 20.2989 20.58961 21.19983 19.80013 20.36487 21.29256 20.60049 20.31155 19.74434 16.47649 16.15621 16.20498 16.36594 16.35437 16.60766 16.92444 16.96675 16.53659 19.87902 19.86526 19.8927 19.90775 19.93421 19.88002 20.27988 20.74597 21.07287 20.68302 18.39206 17.84925 22.10386 22.09217 18.33222 17.5205 17.55711 17.79982 18.69582 22.65478 21.11895 20.97098 21.17687 20.03266 19.42085 19.22143 15.94069 17.33974 17.41152 16.36444 16.13194 14.82359 14.42705 14.76849 15.41177 17.96629 17.44051 17.24162 16.60297 16.75314 16.9127 16.77621 17.59392 16.26231 16.71119 
19.85102 19.79134 20.80854 19.53416 19.40716 19.55698 19.45783 19.89037 19.66431 19.01534 18.60242 18.55594 19.86369 19.84947 19.88189 18.14009 17.82007 17.8391 17.83921 18.03388 18.02618 18.26279 19.57158 19.54373 19.2141 20.8063 20.45063 17.01272 16.94633 16.89432 16.96959 15.79323 15.9944 15.97252 16.42081 15.32595 15.47458 15.63483 15.54072 15.50553 15.96961 16.37844 17.10512 16.66828 16.59131 16.6897 16.27979 15.86271 20.06555 18.82541 18.51407 18.91636 20.2481 20.1175 19.22768 19.94585 21.20146 19.66674 20.37659 20.56768 21.03822 21.21921 20.83392 21.01151 21.11324 21.18593 21.0031 19.41463 19.45382 20.95659 20.46528 20.53257 19.81093 19.61217 19.16274 19.47969 19.36867 20.77521 21.17926 21.2252 20.92781 20.83406 20.94117 20.62119 20.71274 20.71384 20.78455 20.81356 20.56005 20.64284 20.51824 21.09373 20.60479 20.49824 19.2522 20.47994 20.66266 19.3126 19.72799 18.94574 19.38964 21.90133 20.75112 21.93481 20.22165 19.69081 19.50863 19.50314 19.50341 19.4937 21.54691 20.28042 19.67394 19.86147 19.74415 19.30556 20.20239 19.91467 18.70266 20.10366 19.53572 19.83941 20.0149 20.23352 18.62394 18.62279 20.04303 18.97362 18.99125 19.01607 19.12565 19.34799 20.98025 21.03273 21.05338 21.15875 21.3254 19.70545 21.13734 21.18218 21.19834 20.92196 20.53798 20.58923 21.13667 17.75676 17.68608 16.77978 16.17623 16.1455 16.57018 17.35231 18.0792 17.72986 16.91968 16.57513 19.89048 19.92187 19.92282 19.91332 20.27835 20.53848 20.9708 21.86223 17.25005 18.27533 18.46757 18.49081 17.80783 17.31017 17.56276 18.51213 17.3463 17.18405 16.73469 21.21884 21.09486 17.23715 16.20061 19.11725 18.89598 15.78363 16.41756 17.37757 17.23054 15.74646 15.05766 15.00246 15.09761 15.13499 15.21201 16.8762 16.60973 16.50407 13.83155 14.22289 14.10453 14.77094 16.83504 16.75167 
20.6046 20.13377 19.10884 19.59644 19.175 20.02392 19.83953 19.79671 19.88216 19.85451 19.6127 19.96017 19.89059 19.86016 19.8856 18.42991 17.96865 17.81573 17.82301 19.70367 18.29465 17.83317 17.9099 18.30114 19.32619 20.83982 20.36322 17.03545 16.97698 15.66675 16.37602 17.02986 17.01177 17.00353 15.62283 15.44177 16.06934 -9999 15.76637 17.09042 17.49655 17.23025 16.93953 16.67038 16.67339 16.59559 19.41672 20.15951 20.16106 18.47179 18.50671 19.88462 18.47612 18.70522 18.91481 20.25433 20.31818 19.91624 19.12088 19.1602 19.65879 20.91232 21.0751 21.17289 21.34994 21.04912 21.04635 21.02811 21.41455 20.92758 20.85628 20.7894 20.43048 19.30615 19.2807 20.72244 20.4557 21.28963 19.16671 21.12534 21.49939 18.82862 19.25191 20.47163 20.36751 20.64137 20.72317 20.85037 20.5722 20.55323 20.66012 21.09435 19.23952 19.46497 19.46431 19.1884 20.52277 20.62397 20.45152 20.74069 21.79231 20.09013 20.31632 20.34828 19.50907 21.63066 19.48199 19.48624 19.50251 19.48746 20.55494 21.05336 19.78134 20.29678 19.48425 20.28546 19.69105 19.92475 20.36225 19.02557 20.44997 20.25595 19.98061 20.24416 18.65025 18.66066 18.65572 18.82375 19.01336 19.0338 19.15001 19.23829 20.19211 20.44493 21.3484 21.3021 19.87622 21.16977 20.03564 21.20807 20.93868 21.09446 17.68306 17.69017 17.67155 17.14027 17.75283 16.73235 16.3119 17.23242 17.30115 17.34728 17.32096 17.30787 17.15427 16.8011 19.30265 22.52086 19.96153 19.97397 20.10317 20.57561 20.7778 22.18398 18.50801 17.92257 18.523 17.7771 17.85244 18.53419 18.49167 17.74688 17.11355 16.94361 16.74161 17.42566 17.36366 19.85992 19.2103 18.73258 15.75934 15.53877 16.18542 17.30353 17.35601 16.36438 16.19717 14.81512 17.54094 17.37441 17.00055 16.68882 16.4779 16.31798 13.8902 14.05258 14.42624 13.62154 16.72377 16.6149 
19.49914 19.1333 18.70454 18.58239 20.56358 20.30277 19.69382 19.67115 19.67286 19.59904 19.51196 18.98873 18.58909 19.48168 19.97063 19.89226 19.50726 18.4414 17.80357 17.82559 18.42011 18.17636 17.90107 18.07562 19.56898 20.88003 20.22849 17.04423 17.15063 15.51974 15.98584 16.42035 15.47529 15.49098 15.49812 15.44147 16.05258 -9999 -9999 16.9793 17.21642 17.00506 16.94556 16.97554 16.81329 15.89268 18.6367 18.56468 18.75782 18.69165 18.63412 18.56882 18.43128 18.51839 19.1854 19.93362 20.26733 20.46328 19.28141 19.19652 19.44621 20.95924 21.11065 21.15277 21.12776 20.93478 20.96429 21.05768 20.6826 21.27332 21.39067 20.98428 21.13956 20.82136 20.86458 20.40185 21.07644 20.73327 20.74517 20.85326 19.52902 18.82686 18.81158 20.41603 20.44717 20.71378 20.60644 20.26278 20.56718 20.52406 20.2083 20.24903 19.02945 19.44272 20.53024 20.80618 20.79167 20.50496 20.43692 20.74502 21.16321 20.13327 21.8617 21.45713 19.96326 20.92537 21.6262 19.46857 19.47016 19.93019 20.75103 21.14534 20.69035 20.34856 20.43823 19.34677 20.23556 19.23144 19.62608 20.61047 20.10443 20.01619 19.05207 19.05482 19.00843 18.62711 18.67383 18.97459 18.99521 19.06191 19.18676 19.34054 20.51568 19.86695 21.3611 20.12936 20.70163 21.12548 21.21693 20.75267 20.85341 17.70484 17.5243 17.57123 17.44291 17.66739 17.81223 17.91845 17.36517 16.83713 16.34315 16.61117 17.30181 17.30973 17.15836 17.33344 17.00528 20.4058 22.30629 20.18932 21.66394 22.20019 20.60492 20.91159 17.96246 17.44285 17.26154 17.05984 17.50536 17.34977 17.60657 17.33852 17.37722 19.01866 17.73543 17.32419 16.73123 20.16163 19.37262 15.59126 15.3403 15.34552 15.97351 20.51094 17.46678 16.39824 15.47942 17.60124 16.85989 16.23921 16.08192 16.24074 16.32694 16.25474 13.69089 13.98495 14.52377 13.9918 16.4969 16.50251 
19.04187 18.62404 18.55676 18.92486 19.93114 19.97774 19.84433 19.69345 19.5805 19.0498 19.19173 20.07936 19.56126 19.95031 19.9231 19.93011 19.53926 18.6478 17.93759 18.62873 19.33779 17.8156 17.93894 17.93799 18.72299 20.19077 17.13172 16.26315 15.71176 15.52893 15.42104 15.60673 15.59991 15.76294 15.48561 15.52415 16.85216 -9999 -9999 16.47709 17.17934 20.25888 21.19703 17.31713 17.34288 18.60963 19.38469 20.36831 18.57615 18.96379 20.22402 19.04673 18.41995 18.75462 19.53156 20.22744 20.52528 20.38017 20.92225 20.1433 19.22591 19.73219 21.07719 20.8187 21.0355 20.47051 20.90432 21.13754 21.1495 21.39092 21.86662 20.94539 21.22098 20.89276 21.26362 20.96879 20.81378 21.15312 21.07708 20.05775 19.44205 18.9401 19.0226 20.55845 20.65219 20.65391 20.1042 19.6904 20.5749 20.21682 19.13885 18.8842 18.87094 19.09304 20.36924 20.71009 20.7422 20.58869 20.9146 20.83418 20.92816 21.37076 21.84497 20.33679 19.50007 19.48112 19.96849 19.47034 18.97746 20.2699 20.70696 20.82861 20.5574 20.74765 20.28189 20.22464 19.87985 20.34728 20.45769 20.16278 19.11565 20.13926 18.98542 19.06917 19.03202 19.02452 18.6169 18.7277 18.93854 19.05064 19.23541 19.81486 21.04479 21.04235 20.21276 20.87686 21.00599 21.14923 21.25041 20.86839 17.78263 17.76967 17.75574 17.61469 17.75572 17.73687 17.78108 17.85062 17.69117 17.98888 16.73554 16.49726 18.33377 17.10037 20.40801 21.55794 21.00599 20.66877 19.9493 20.19912 21.67608 20.75156 20.55432 20.38653 17.54373 17.41995 17.03699 18.0806 17.9873 18.02209 17.25665 18.76308 17.03138 18.72948 17.39045 17.16812 15.85147 15.93493 19.40157 16.69703 15.26836 15.12997 18.59962 18.85433 16.82332 17.06263 18.77303 17.41216 16.27194 15.67603 15.63093 15.81809 15.8553 15.8823 13.5058 14.09047 13.11925 13.75169 13.61268 16.38576 
18.99889 18.60277 18.54595 20.35416 19.9305 19.55601 19.94215 18.90465 19.51323 19.46581 18.87626 19.26553 16.81614 19.40319 20.02001 18.97881 18.51825 17.83616 18.27769 18.07121 17.82737 17.89934 17.94236 17.94462 18.79007 16.6974 16.32314 16.45754 15.56983 15.51612 15.43987 15.3701 15.76025 15.76553 15.6893 15.82217 16.69794 16.86552 16.2319 15.86505 16.07777 17.19742 20.67327 16.59451 18.79992 18.59851 19.20034 20.31674 20.4122 18.60966 18.98111 20.15396 18.75777 18.97306 18.72277 19.78633 20.62913 22.07155 21.48347 19.51639 19.17256 19.63294 21.127 21.15815 21.18074 21.18084 21.34677 21.97034 19.71632 20.99601 21.43849 20.89967 21.08585 21.00946 21.25078 20.66229 20.96007 20.71845 20.67621 20.95427 19.22211 18.77146 19.9997 20.96992 20.84443 20.70152 20.32678 20.06636 20.75892 21.23744 20.76211 19.31219 19.05037 19.20837 20.76309 20.87962 20.65411 21.32327 20.95225 21.12339 21.39413 20.21998 19.24733 18.99967 18.99961 18.99889 18.95216 18.9598 18.94006 21.32078 20.66272 21.17604 20.43442 19.68972 20.48136 20.38465 19.61575 20.45184 20.21732 20.06172 20.97364 20.31986 20.48709 18.89343 18.75281 19.02188 18.63142 18.72434 19.03848 19.11158 19.19427 19.74136 21.1906 21.02668 20.1649 21.00717 21.04192 21.15439 21.24306 17.82726 17.83344 17.84709 17.8593 17.40334 17.79037 17.86846 17.85155 17.8459 17.88164 17.93177 17.05363 17.01115 16.70262 16.52503 20.35629 20.42287 20.40165 20.64105 21.09158 21.69909 20.37753 22.17049 21.9046 22.23125 17.05076 17.19108 17.39461 18.27401 18.66097 17.54747 18.26884 17.68743 17.01477 18.39766 17.86229 16.33207 15.52765 15.77496 19.52828 16.61912 17.00143 18.72268 18.46016 15.43942 16.36381 17.05348 18.74573 18.01674 16.33105 15.47082 15.35288 15.32453 15.48439 15.65092 13.26537 13.36735 13.43602 13.42375 13.54463 16.25178 
18.96479 18.56455 18.99615 18.49188 20.40944 20.01787 19.86384 19.80795 19.86947 19.2908 19.40288 16.61197 16.47672 17.07485 17.03871 20.01854 19.65311 17.85174 18.28119 17.82747 17.87471 17.89563 17.88091 18.41923 19.67403 17.0348 17.33436 16.19727 16.24154 15.67023 15.47612 15.43579 15.3662 15.39635 15.60368 16.80289 16.90377 16.85599 16.17636 16.18321 17.72582 17.30973 16.71747 15.89903 18.65721 18.99751 20.32242 20.30592 20.40586 18.67869 19.08042 20.00057 18.57698 18.60663 18.68673 19.54231 20.48821 22.48375 21.32143 20.25251 20.77211 19.50076 21.03728 21.14958 21.16242 21.13959 21.34475 19.3227 19.99975 21.48946 21.14986 21.16303 21.0994 21.03617 20.10042 20.94492 21.01009 20.81645 20.29558 19.36958 18.9868 19.49556 20.76657 21.04577 20.7297 20.67329 21.33415 20.6844 20.86758 19.91973 18.94896 18.89955 19.82043 20.73709 20.9513 21.00547 20.95712 21.02123 19.96645 19.27015 19.53075 19.00942 18.99836 18.95327 18.94668 18.97983 18.97144 18.89389 19.33585 20.99709 21.18111 21.05642 20.16578 20.45085 20.42787 20.38303 20.37294 19.33283 20.45616 20.43584 20.36059 20.12286 20.5029 20.19396 18.83951 18.61753 18.65868 18.67983 19.02945 19.07088 19.13993 19.826 20.39577 21.07669 20.82304 21.04862 21.08337 20.88516 21.18065 17.84524 17.86676 17.88718 17.89461 17.93488 17.96644 17.67023 17.54993 17.91893 17.8973 17.4118 17.38258 17.84905 20.22887 19.85093 19.87814 20.18228 20.6482 21.25058 21.25729 21.63933 20.6202 21.04077 21.38416 20.95445 17.05292 17.74556 17.7267 18.4676 17.46473 17.38725 17.2409 17.00999 18.20182 18.11286 18.09971 16.85015 15.94279 18.4344 18.74608 18.49263 15.94429 18.96791 18.24762 18.12845 18.92584 20.38329 19.47266 18.58234 16.89853 15.72252 15.20531 15.15348 15.28607 15.38269 13.04364 13.036 13.29832 13.07013 13.41887 13.44716 
18.9549 18.85269 20.16205 18.4892 18.83044 20.06133 19.37344 20.12157 20.01313 18.6012 19.82424 19.99673 20.04135 19.4947 19.10032 19.66944 19.58686 19.59712 19.57169 17.83729 17.85001 18.14392 16.47445 15.28935 15.37319 16.24962 16.58184 16.11241 16.24351 15.94981 15.52829 15.486 15.40117 15.41905 16.31798 15.88907 15.56013 17.3728 15.84892 17.01093 17.16946 16.44147 16.13567 16.05311 19.42868 20.36639 20.35982 20.32617 20.4354 18.7124 19.14849 19.34081 18.68715 18.69933 18.76157 19.19263 19.1084 20.0296 20.82711 20.27574 20.22221 19.98732 19.59924 19.8617 20.82946 21.03236 19.62617 19.69278 21.19603 21.11101 21.33941 21.03663 21.1318 21.0108 20.96177 20.88707 20.86368 20.97141 20.52044 19.69604 19.25919 19.54412 21.58821 21.44666 20.93957 20.78849 20.74551 19.74827 19.161 18.97115 18.95133 19.32985 20.45784 20.32027 21.0627 20.73339 20.95258 20.9911 21.65614 19.00505 20.06956 18.95607 19.48211 19.54275 19.6456 18.96631 18.96412 19.40439 21.32832 20.65061 20.94777 20.21602 20.35603 21.06683 20.62801 20.38614 18.94762 19.48206 19.65174 20.23897 19.65533 20.35935 20.23631 19.72009 19.1457 18.60989 18.67 18.69685 19.0249 19.04917 19.09514 21.31381 21.42471 20.83202 21.01866 21.15389 21.16007 20.90663 21.17935 21.23311 17.8762 17.90447 17.92831 17.94046 17.96937 18.01871 18.03898 17.88644 17.96641 17.62736 17.79643 18.02754 21.36975 20.87089 20.62068 20.56756 17.09543 18.23526 18.17106 21.60639 21.64218 21.45594 21.63515 20.35789 17.04199 17.68741 18.18014 17.84299 18.11615 17.34715 16.96067 17.20265 17.57992 21.13774 20.87703 22.68163 19.48072 18.48394 18.66586 18.73551 18.69452 18.52596 17.93541 17.69294 17.94395 18.7547 19.26173 18.07069 16.70715 15.38028 14.94825 15.07007 15.16843 15.31146 15.50254 13.23862 12.76383 13.36771 13.2504 13.64533 
18.99396 18.62957 18.69341 18.76289 20.24025 19.20835 18.63601 20.24155 20.09754 19.98421 19.90655 20.15399 18.64048 18.49304 18.51478 19.33255 19.74025 19.56792 19.55506 17.81039 19.12596 18.41377 15.24522 15.29162 15.27858 16.50516 16.801 16.26844 16.51657 15.7317 15.55152 15.51658 15.43218 15.42443 16.67354 15.87339 15.81606 15.44546 16.84567 17.38546 17.37196 17.35822 17.17092 18.90545 18.70783 20.57019 18.74625 20.4983 19.13422 18.91123 19.29931 20.55862 18.76369 18.81385 18.8649 19.3587 20.4262 20.00994 20.42377 20.69821 19.6242 20.25337 20.53711 21.04989 20.02189 20.29816 20.58162 19.7923 20.06339 20.95756 21.18562 21.96058 21.41645 21.21241 21.0906 20.76942 20.839 19.33864 20.62049 20.81433 19.75874 20.29812 20.1614 20.59423 20.65627 18.93521 18.97117 18.99866 18.9694 19.44635 19.40706 19.39787 20.92397 20.22838 20.24921 21.16224 20.86168 19.59219 19.00524 19.66895 21.64633 19.98189 21.54272 21.19288 21.53331 18.94952 18.9564 19.12372 21.05392 20.50772 21.13585 20.15962 20.63185 19.39403 20.6445 19.11045 19.30961 20.25522 20.72415 20.01096 20.15444 19.72818 20.69147 20.60492 20.24485 19.04414 18.69192 18.69643 18.95027 19.00371 19.65442 19.77509 20.48663 20.86297 21.12384 21.15263 21.20543 21.20542 21.24401 21.26474 17.91721 17.21122 17.31013 17.35344 17.97465 18.01453 18.06504 18.08387 17.80489 17.8308 18.05777 17.96143 21.07693 21.11773 21.55119 18.22602 17.87483 17.64349 18.50465 18.48904 18.50203 18.52311 20.8 20.66603 17.28544 17.04069 17.45516 17.7776 18.08331 18.13667 17.42393 17.18015 17.42627 21.42186 20.72575 21.54782 19.17976 18.4943 18.29251 18.33895 18.24447 18.03867 17.39634 17.17886 17.23184 18.28713 19.21971 17.8746 16.15253 14.87319 14.65925 14.80323 15.18338 15.33699 15.62617 12.88111 13.37743 13.38941 13.4026 13.45325 
19.49015 18.67115 19.7915 20.10818 19.31731 18.57421 18.68406 19.72046 20.23323 19.11222 19.64518 20.23025 19.51108 19.52057 18.44125 18.45599 20.20003 19.62258 19.58006 18.16919 17.79901 17.81509 15.28635 15.27662 15.53759 17.33517 17.21015 17.05703 16.20728 16.0505 15.57899 15.50947 15.4405 15.49082 16.68937 16.98619 17.3153 16.42785 17.14664 21.20764 20.46802 20.16653 20.15889 20.41903 20.94143 20.49228 20.55497 20.55327 18.78909 18.80345 19.03684 20.07567 19.26931 20.42671 20.64151 19.57536 20.88459 20.17871 20.77017 20.00355 21.3802 20.66912 20.27832 17.11025 17.13292 20.28857 19.73035 19.46978 20.14973 21.22329 21.68535 21.17504 21.21413 21.04043 21.00591 19.16323 19.1547 19.14169 19.37936 20.01407 21.0047 20.13098 21.35925 20.12273 20.59668 19.15176 19.19718 20.85466 20.85153 20.71708 20.56652 20.81404 21.48148 21.49505 21.59617 -9999 -9999 19.15259 21.43009 22.12147 22.04985 22.06035 19.72202 19.44138 19.39542 19.12233 18.93252 19.1794 19.32339 20.18492 21.16629 20.12005 20.0662 19.44414 20.57296 19.95334 20.93867 20.36538 20.82409 20.4391 20.09493 19.95873 19.88032 20.208 19.8879 20.43401 20.62375 18.49413 18.82146 20.15473 20.72238 19.90872 19.58088 19.97076 21.14408 20.47392 20.44089 21.26494 21.28312 21.29291 21.46799 17.26653 17.93698 17.80141 17.09979 17.96885 17.17183 17.22129 17.29926 17.33416 17.88344 18.11361 18.15117 20.98716 21.3604 21.62425 18.24427 22.1361 22.11319 21.37791 17.66651 18.5474 20.98983 20.33709 20.68472 17.58612 18.12506 17.898 17.6229 17.41514 17.93761 17.88625 17.4261 17.46028 17.59191 16.58461 18.90341 18.36493 18.0619 17.97524 17.84496 17.24852 16.64787 16.33191 16.90441 17.99476 19.02359 17.18945 15.77757 14.83601 14.66192 14.91429 15.46639 15.25064 15.11335 13.16879 16.0428 13.50013 13.41385 13.50096 
21.0569 19.38033 20.29339 20.50019 19.22952 20.15135 19.63396 19.99012 20.21628 19.74073 18.83526 20.22726 19.62311 19.00381 18.93214 19.92778 20.60511 19.66865 19.17044 18.22296 15.21979 15.24325 15.25062 15.45606 15.88128 16.2257 16.88705 17.04637 16.88322 15.54922 15.5759 15.48579 16.09137 16.13161 17.59517 15.37985 15.81121 17.05082 16.98613 20.49207 20.31697 20.58023 20.29691 20.47739 20.68345 20.74541 20.35561 20.37612 20.62258 20.44304 19.57736 18.7782 18.99057 19.34552 21.00346 20.71454 20.60893 20.11089 19.68356 20.59636 19.63214 19.8916 18.81382 18.71386 16.47931 21.19244 19.55425 19.51991 20.00814 21.17887 21.03698 21.52657 21.09224 21.21035 21.31642 19.98384 20.01353 19.32389 19.3385 19.62424 19.47624 20.41028 20.56763 19.90787 20.55372 20.38444 19.34853 20.21502 21.04315 21.4921 21.51634 21.26047 19.91194 19.52972 19.68424 22.43379 -9999 20.37361 19.5556 20.3491 19.88221 22.07869 19.7425 18.96385 20.69589 18.99701 18.9195 19.02141 19.80528 19.43494 19.30278 20.48047 19.20932 20.82021 19.92001 20.26208 19.68913 19.84031 20.24357 20.91581 20.11192 20.12132 19.07537 19.4295 20.43386 18.94731 18.48424 18.44565 18.79975 19.24611 20.58823 19.72982 19.09838 19.50955 21.10021 20.60985 20.92317 21.05113 20.64755 21.31004 21.28237 17.92072 17.79417 17.77913 17.88732 17.93297 17.29848 18.13632 18.19682 20.92466 18.03445 18.10874 18.19186 18.25306 17.52005 21.67762 21.66409 22.11749 22.10835 22.17863 21.39156 21.32493 21.28876 8.473048 21.41018 21.86159 21.36775 21.43193 21.22503 21.22481 17.1073 18.14042 21.04053 17.31835 17.09202 17.73585 16.0014 15.38171 17.95588 17.54566 17.11895 16.69731 16.10159 16.13418 16.56256 17.27944 19.18185 17.12901 15.78759 15.00517 14.95414 15.03214 15.92979 14.8815 15.59932 15.79799 13.32599 13.38297 13.90313 14.67598 
18.72251 18.69945 19.79417 20.35906 19.85695 19.69147 20.40793 19.56137 18.87935 19.6133 20.56385 19.96957 20.27128 20.58012 19.36473 18.86089 18.84415 18.88862 19.32622 17.99958 15.19758 15.23421 15.2465 15.28497 15.26925 16.51148 16.02978 16.66472 16.27144 15.63515 15.73933 16.56223 16.46237 16.85859 17.2452 15.21962 16.00465 16.95228 16.98856 19.90021 18.79864 18.88095 20.90322 20.11058 20.8634 20.18205 20.74361 20.578 20.45868 19.92113 20.4982 19.1405 19.12834 20.55361 20.54762 19.30725 19.34671 20.8522 20.18121 19.40586 20.07925 20.12509 18.77548 18.7162 15.96866 19.84321 20.88842 19.107 19.32846 19.61874 21.23791 21.2365 21.19654 21.4945 21.33336 21.05122 20.69036 21.29453 21.29563 21.35368 20.51852 20.46012 20.33144 20.20273 20.3185 20.79646 20.81385 21.49734 21.45159 20.94923 20.80117 19.72574 21.07116 20.75962 19.04758 19.3843 20.28633 21.11967 20.92166 19.69937 19.9746 21.90343 21.60847 20.99635 19.30812 -9999 18.917 19.95546 20.48589 20.08322 20.4034 20.46447 19.42676 20.01637 20.32067 20.34456 20.33285 20.68373 20.94976 19.42912 19.36472 19.19977 18.91513 18.92437 19.01238 18.69342 18.54433 18.68277 18.69206 19.15565 20.53503 20.16097 19.05493 19.75527 20.60868 20.89233 21.07333 20.86554 20.92151 21.00717 21.27248 17.7903 17.65242 17.54185 17.87396 20.62302 21.31895 20.61934 19.64518 20.51559 18.27915 18.26576 18.2755 18.27139 21.12449 21.69185 21.65764 18.5063 18.52072 8.540426 9.448384 22.19305 20.4377 21.07233 22.02109 21.70046 20.18337 21.46673 20.23032 21.16562 21.14501 21.3971 21.00986 17.52747 16.95733 15.64374 16.26836 15.75605 14.89026 17.15722 16.43443 16.00737 15.83203 15.91654 16.4655 16.95095 17.98543 16.55783 16.19084 15.31061 15.0581 15.1703 15.82984 15.36317 15.73286 16.30943 13.26346 13.3555 13.3951 14.27327 
21.017 19.11086 18.96088 19.39234 18.67826 19.00329 20.13902 19.44582 20.69898 19.31132 20.48548 20.79522 20.22366 19.24471 19.22213 19.06243 19.54701 18.84717 18.84326 18.90647 15.13949 15.22698 15.19496 15.57489 15.70022 15.70712 16.30624 17.03896 17.08652 17.07182 15.86426 15.54636 15.91367 16.20019 16.43981 16.38195 16.60576 16.86582 17.20013 18.79626 18.35135 18.35975 19.27776 20.01828 20.98177 19.60609 20.99067 20.41045 20.52986 20.77644 20.30949 19.52797 19.58775 19.58891 19.54666 20.59482 20.67982 19.295 18.85896 18.94934 19.54776 19.47679 19.47979 19.20077 16.95089 20.51263 20.45348 20.276 19.56525 19.59058 19.62903 20.19513 19.22076 19.73658 21.44354 21.11929 19.92216 20.03594 20.55448 21.23027 21.95092 20.41356 21.22033 20.17391 20.95775 20.52546 21.11483 20.91735 20.6535 20.75579 20.71927 20.99041 20.96888 20.98196 20.72472 21.14371 19.70794 19.26009 21.576 19.39288 21.06397 20.53094 20.73101 20.3816 19.70329 -9999 19.44416 21.32175 21.15962 20.22507 19.68896 18.94554 19.84522 20.15706 20.19916 20.13339 20.4272 20.36112 19.85869 18.85605 18.9512 20.15619 18.4801 19.14055 18.80739 18.7871 18.74926 18.59482 18.79972 19.48552 20.05902 20.33657 21.23428 20.83659 20.90112 20.50578 21.07581 21.0992 20.9167 21.13539 21.0983 21.28202 17.65265 21.14357 20.87406 21.05232 21.48674 21.63107 20.07958 20.59315 16.52377 17.30049 17.06396 17.67915 21.01273 18.26175 18.61119 18.52571 18.52945 17.77337 9.452272 8.749949 20.886 20.81956 21.74909 21.71123 21.08936 21.12802 21.22128 21.01727 21.5696 21.40212 20.88566 17.48437 16.26355 15.18654 15.69143 15.41406 14.57843 16.51798 16.15638 15.60039 15.55304 15.76068 16.41801 16.77866 17.31095 16.38794 16.19763 15.78063 15.51443 15.29093 15.52173 15.5024 15.81133 13.54652 13.65154 13.31832 13.36108 14.02798 
20.61378 19.12359 18.82845 20.50476 19.47476 18.4248 18.75832 20.50588 20.4099 20.37646 20.48689 19.32919 20.21786 20.22348 19.35869 19.40021 19.42929 19.4843 19.20334 19.69641 18.97795 15.52123 16.29979 15.41673 15.51239 15.91125 16.70718 16.12004 16.77182 16.28119 16.24678 16.72944 16.33805 17.04339 16.23776 16.97536 16.98633 16.92304 16.29213 16.84125 18.56156 18.36897 18.3793 18.35553 18.87193 18.8658 21.5744 19.62117 19.51948 19.27703 20.76744 19.21413 18.71542 20.46468 20.76507 20.63086 20.81549 19.2239 18.75466 19.06174 18.78988 19.45413 19.97703 20.436 19.11535 19.11366 19.04757 18.79411 19.29635 20.08736 21.12535 19.57719 19.23822 20.85683 21.3278 20.1545 20.10867 21.21832 20.21423 19.25193 19.25453 19.91388 19.71943 20.76883 20.76165 20.77136 20.76704 21.04032 20.75648 20.90403 20.66452 20.75047 20.79389 21.39615 20.48499 19.89265 21.54593 19.22479 19.5618 20.96504 20.77384 20.65237 20.97847 21.30193 20.66001 18.9417 19.28051 20.90541 20.6373 21.03762 20.96761 21.00795 19.89738 20.04805 20.32862 20.41449 18.54905 19.10404 20.46716 20.0631 19.27036 18.86406 18.6692 18.44717 19.23714 18.79556 18.76762 18.72281 18.80164 18.90057 20.11495 20.89977 21.21498 20.07712 20.69826 20.70905 21.04841 20.91841 21.11964 21.16291 21.1924 21.2201 21.16399 21.07548 20.91438 21.44495 21.25797 21.29026 21.35906 20.6097 20.00761 20.60554 20.34266 21.75547 21.20365 21.6929 18.26656 18.04269 18.54524 18.58842 17.40106 17.00617 17.75587 17.95899 17.44467 20.78256 22.15311 21.23151 21.72423 21.56002 21.40714 21.51903 20.90489 17.05259 15.89295 15.17545 14.69007 17.64703 16.67892 16.0391 15.44484 15.16113 15.24034 15.58455 16.27255 16.77516 16.9471 16.68769 16.01417 15.53442 15.44828 15.48755 15.43401 15.75873 15.84343 13.28078 13.38359 13.24117 13.91952 13.43529 
20.28503 20.64523 19.01957 18.9515 21.19386 20.15855 20.57425 18.72256 20.39744 19.55117 20.53827 18.67087 19.96554 19.91588 18.44123 18.45665 18.83282 19.04784 19.17859 19.23774 19.67212 15.58511 15.66779 15.45617 15.53627 15.69719 16.74631 16.89172 17.43282 16.60918 16.33123 16.58176 16.60023 16.12094 16.47338 16.6904 16.33217 16.33181 15.3973 18.21377 18.2571 18.36636 18.45119 18.44396 18.93415 19.3908 19.92087 19.12145 19.41166 21.09291 21.15819 19.34237 20.3019 20.17846 20.58042 19.39331 19.21167 19.1331 18.79327 18.83751 18.95715 19.86956 19.54966 18.76803 19.32339 18.85003 19.20373 19.20673 19.7821 20.37127 19.93679 19.26287 19.24567 19.71687 21.44373 20.79604 21.31115 21.44272 20.68971 19.45701 19.4462 19.47607 18.95224 18.94804 19.17034 20.07286 20.62621 21.16158 20.875 20.92332 21.00828 21.44007 20.73931 19.93489 19.94201 20.31178 19.40055 21.22754 21.42698 21.34563 21.39548 20.32235 20.27307 19.58307 19.40194 19.16288 20.26487 20.7074 21.17756 19.42395 19.12876 19.62867 19.90922 20.46946 20.51574 20.65764 19.02683 18.81036 19.01201 19.5777 19.93776 19.09946 18.45515 18.72179 18.67703 18.61574 18.61261 18.7105 18.64185 18.7268 19.96579 21.08815 21.15621 20.87424 20.84331 20.87264 21.08432 21.18773 21.18329 21.11577 21.04928 21.13473 20.49147 21.04413 21.46222 21.52668 21.57371 21.58435 21.60472 20.93115 21.8471 19.89193 19.91201 21.83679 20.93493 21.46005 18.31861 17.78929 18.59169 17.61327 17.21029 17.10366 17.61472 17.56456 16.67012 18.2157 20.19456 21.41526 20.50928 20.88373 17.97183 17.95975 17.52272 17.32698 19.08074 17.58316 17.06002 16.71444 15.88764 15.52587 15.23303 15.00586 15.14735 15.38405 16.20063 16.60875 16.67834 16.47992 15.71753 15.33477 15.33881 15.51137 15.63155 15.71782 13.08652 15.23227 14.93087 14.10996 13.96914 13.6122 
19.906 19.58029 19.37015 20.14239 20.40222 20.68502 19.16411 18.65635 18.56908 19.11223 18.60952 18.72257 18.58971 20.02472 19.66197 18.05217 18.0453 19.03996 19.10673 19.28094 19.34183 18.47647 16.21571 15.64478 15.68374 15.92946 15.66907 16.89359 17.1215 17.77947 16.08187 15.71015 15.84408 15.64242 15.59158 17.01595 15.83126 17.06551 15.67406 15.58735 15.66188 18.38536 18.49665 18.52006 18.55104 20.85382 20.54033 21.38788 21.66606 21.0307 20.94256 19.59278 20.52711 18.98627 18.99419 19.00627 19.0078 20.12638 18.98364 18.82069 19.322 19.76696 20.08389 18.95896 19.40046 19.46384 19.74137 19.38933 20.48757 20.58269 20.57516 21.06068 19.24133 19.26693 19.96147 21.54153 19.99498 20.44403 19.96091 19.21635 20.8387 21.1675 18.94988 19.12693 19.79772 20.7241 20.67275 20.69533 20.65906 20.78246 21.51448 20.6484 20.92548 20.90603 20.90215 21.04667 20.80008 21.52535 20.71611 20.23503 19.51128 19.80069 19.70318 -9999 -9999 19.34313 19.58361 19.26281 19.00229 20.58784 21.16047 19.2519 20.63341 20.70188 20.09263 20.53469 19.22062 18.59972 18.92819 20.76122 18.89672 18.42373 18.46636 18.41318 18.53639 18.30181 18.44615 18.46333 18.51057 19.33083 19.26832 19.96155 21.09434 20.9008 20.73104 20.4159 20.9153 21.19074 21.22753 21.2657 21.17182 21.24729 20.85351 21.46279 21.45877 21.66106 21.48207 21.66025 21.44385 20.93433 21.09797 21.94932 20.81108 21.56966 18.70558 18.67101 17.79249 17.44159 17.42924 17.05055 21.78849 21.48649 21.04593 17.32246 17.43552 21.49558 21.62123 21.35345 21.30661 21.16661 17.66316 17.58468 17.49993 20.13645 19.52428 17.63823 16.66432 15.62061 15.21101 15.03879 14.85809 14.90331 14.92408 15.05203 15.59669 16.11249 16.266 16.17815 15.95001 15.32077 15.28878 15.44607 15.60992 16.19201 14.30982 13.328 13.44543 14.06336 13.63985 14.56504 
19.87593 20.99244 19.83591 20.12419 20.0818 19.80578 18.81414 18.92118 18.99767 19.39196 19.30389 18.67332 20.40921 18.49866 19.92545 19.41131 19.36898 18.32117 18.71398 20.14141 19.9642 19.75403 19.73155 19.63066 16.48405 15.65051 15.73414 15.93888 16.53806 16.85699 17.88203 17.21168 16.97099 15.63978 15.582 15.82931 16.04797 16.23801 17.57946 15.71737 15.77106 18.49121 18.51406 18.56659 19.41099 21.48133 21.04276 21.06175 20.04468 21.86514 21.40343 20.13075 20.36568 19.57548 19.0563 19.53912 19.05838 19.59829 18.98872 19.15187 18.85172 19.32218 20.35122 20.16853 19.41929 19.94626 19.90753 20.90569 21.2092 20.69019 21.15535 19.96384 19.7606 20.38149 21.59424 19.627 21.77761 21.01039 19.30461 19.71722 19.59862 20.95947 20.80784 21.67388 20.77741 20.7971 20.7459 20.7105 20.74496 21.56595 21.26645 20.83062 20.56013 20.59808 21.607 20.63791 19.99047 20.9586 21.1227 20.5663 19.57761 21.53775 -9999 19.45271 -9999 -9999 19.58284 21.23589 21.1436 21.13741 21.21534 20.32053 19.99558 20.49536 19.26788 20.33856 19.85525 18.83863 18.73193 18.7787 18.39298 18.45445 18.50776 18.37157 18.49996 18.32144 18.2083 18.25274 18.56445 18.53482 19.17011 20.43213 20.76434 20.51694 20.70985 20.62532 20.63502 20.80099 21.11362 20.43079 21.33713 21.26401 21.57337 21.42451 20.86379 21.82713 20.92854 21.80177 22.05758 21.43213 21.43724 21.43744 22.41024 21.59246 17.68741 18.76876 17.54284 20.2871 21.8499 21.82264 21.36892 21.82287 21.79466 20.6803 19.82752 21.76046 22.00861 21.48874 21.40986 20.99677 21.32549 21.05144 20.48783 19.69506 18.70293 17.86884 16.51873 15.45359 14.68456 14.56181 14.90026 14.77341 14.65707 14.71991 15.57652 15.76012 16.15972 15.98732 15.91866 15.33147 15.31864 15.4507 15.67337 15.77787 13.5181 13.42039 13.63326 15.24023 14.29435 14.60709 
21.00531 20.92697 20.70934 19.43881 19.21807 20.23331 19.52222 18.92684 20.40282 18.82935 19.03745 19.20323 18.47574 18.47776 18.66003 18.5508 18.46428 18.23961 18.53733 19.53229 19.76219 19.80205 19.0338 18.66059 18.84963 19.16962 20.17535 15.76017 15.81791 15.86944 16.76259 18.06799 16.90764 16.40612 15.67486 15.60239 15.42506 16.50588 17.51522 15.86081 17.75156 17.14357 19.13131 18.84698 18.68966 19.80241 21.46013 21.04778 19.63923 20.30166 19.49411 20.82301 20.69055 19.52 19.13351 19.57816 21.13593 19.55381 19.54178 18.84521 19.08742 18.80166 19.43221 20.28023 20.82149 19.93988 20.14591 20.88914 20.84977 21.61735 21.39177 21.50249 19.27715 19.27131 20.04695 19.72106 21.05153 19.24654 19.00265 19.14189 18.94493 21.38493 20.95213 20.92312 20.61507 20.74484 20.47595 20.54811 20.69614 20.51966 21.47869 21.0885 21.22178 20.99653 19.9147 21.10683 19.25421 21.78372 19.38303 21.73604 19.85166 19.3787 19.37322 19.33048 19.42834 22.23948 20.59233 20.54074 20.04551 20.44462 19.32146 18.98517 21.39732 20.53733 19.13033 19.33025 20.14957 20.25364 18.56689 18.53911 18.31878 18.33747 18.3516 18.53783 18.44181 18.16366 17.88745 17.88247 19.40532 18.93467 20.95826 20.39399 20.21254 20.80887 20.79853 20.81535 21.07358 19.89411 20.05935 20.45801 21.22455 21.65548 21.4891 21.83695 21.85014 21.83774 21.85071 21.86577 21.22633 22.32443 21.45091 21.46333 21.39127 21.0363 22.40083 19.04463 22.04515 20.28787 21.0464 22.07017 22.17616 21.9723 21.84799 21.38251 20.57536 20.95527 20.65281 21.75261 20.09867 21.23301 21.04888 21.23118 20.1504 20.37487 18.66212 17.91793 16.49304 15.28849 14.50626 14.49738 14.84347 15.11798 14.97309 15.24846 14.82796 15.29057 16.01783 16.00281 16.03146 15.8257 15.84782 15.49378 15.70321 13.09806 13.24401 14.2887 13.58481 13.91536 13.98373 14.21294 
19.07206 18.66537 18.84298 19.24447 21.13596 20.16149 19.91681 20.64688 19.20688 18.96948 19.63535 20.19082 18.81806 18.73969 19.78289 18.87085 18.43503 20.11422 18.44934 19.5074 19.73525 19.16911 19.00681 18.4319 18.84646 19.92052 18.9927 18.79026 15.67906 15.86258 17.37811 16.68432 17.83135 17.72039 15.86305 15.78188 15.464 15.51646 15.71935 15.74283 16.53138 17.2936 16.36942 19.02584 19.46506 20.628 20.60581 20.82456 20.91673 21.46446 21.11162 20.16822 21.1352 20.94717 19.60277 21.14095 19.48035 19.00221 18.91985 18.77937 18.65342 18.71293 19.1304 20.16913 20.20135 19.35426 19.55089 19.56545 21.14295 21.05993 21.27905 21.20534 21.54475 19.73507 19.30251 19.47642 21.67739 20.93386 20.68368 19.26277 19.71507 20.52105 21.11336 19.59125 20.53198 19.80706 20.7247 20.74845 20.4931 20.94231 20.33548 19.86358 19.25081 20.69169 21.22389 21.7189 19.49351 19.84746 19.95627 19.7915 19.41182 19.38634 19.31763 19.26568 19.78621 20.39859 21.04709 20.84777 21.23387 20.87409 19.09985 19.91774 20.56071 19.32355 18.77952 19.20498 19.50318 19.02705 18.56759 18.2361 18.8938 18.50684 18.4839 18.52594 18.2422 17.85193 17.55586 17.65834 17.73176 18.54227 18.27118 20.22639 20.8761 20.69895 20.86878 20.9107 20.2533 19.33194 20.75011 19.43576 20.56506 21.8291 21.89362 21.88212 21.85788 21.87743 21.88713 21.89712 21.3402 22.10657 21.35631 21.54371 21.52964 21.53869 21.19089 21.02511 20.2776 20.44311 20.99789 20.70323 20.71428 21.79221 20.65381 19.97676 20.25542 22.68909 21.43656 21.2486 20.95823 20.96852 20.99467 21.03951 21.65128 19.45712 19.42384 18.10771 16.73261 15.58383 14.95182 14.6948 14.7935 15.12154 15.2308 15.2063 14.98113 15.64025 15.96852 15.87251 15.66173 16.00099 15.49004 15.6739 15.78097 14.76033 13.35867 13.50257 13.52246 15.17694 13.70037 14.32584 
20.20345 19.06613 18.53472 19.46227 20.91344 20.44791 19.28347 20.06856 20.71842 19.53676 19.44691 19.04721 19.02769 19.47312 19.27742 19.36423 18.81221 18.63401 18.42271 18.77275 19.72434 19.74037 18.77468 18.41449 18.71533 18.83195 20.09969 18.76288 18.55484 15.55921 17.26474 17.3889 17.47169 17.47252 17.68446 17.54693 17.1379 15.81513 15.72758 15.6555 15.75078 16.04426 16.46931 21.67805 19.16794 19.16096 21.3136 21.04467 19.53266 21.15888 21.09336 22.02067 21.03935 20.50575 21.60794 19.96069 19.80421 18.89314 18.79024 18.69604 18.65685 18.65754 19.78346 19.64343 20.45288 19.24141 19.60987 19.64075 20.15967 20.32455 21.23064 21.22442 21.39763 21.60595 19.35183 22.31804 21.25895 19.51664 19.89602 19.61747 20.8376 20.61806 20.56632 20.68117 20.46226 20.70619 20.62455 20.85353 20.63103 20.6792 20.85855 20.41711 21.08976 21.06832 21.23944 19.00041 19.65113 21.44397 22.35176 20.02706 20.33707 22.18065 20.19988 19.17807 19.16611 19.69583 21.93984 21.78855 20.80436 21.62337 20.53182 21.56944 21.33583 18.52417 18.84048 21.03103 19.06102 18.3542 18.2345 18.45942 18.37795 18.40368 18.47276 18.73855 17.90394 17.67028 17.22546 17.38079 17.37627 17.78949 18.11039 19.17653 19.58356 20.66643 20.83494 20.55818 19.90044 19.71601 20.39131 20.14807 21.61663 21.80574 21.80209 21.53529 21.87171 21.03487 21.8958 21.87833 21.31628 21.95476 21.31778 21.54984 21.40684 21.53561 21.40619 21.5342 20.23289 20.26236 22.39996 20.98051 21.28742 21.00299 19.75082 19.7136 19.67586 19.6478 21.39301 21.46985 20.99528 20.97026 20.88798 19.29284 21.02192 20.39735 18.38793 18.05661 18.12312 16.53199 15.39728 14.78502 14.65601 14.76715 15.18973 15.33212 14.95504 15.21794 15.44656 15.58796 15.57187 15.24173 15.32119 15.74057 12.9836 13.23062 14.10892 13.44276 13.52935 13.57399 14.02321 14.14454 
